# Supplementary material for: Spatially resolved gene regulatory and disease-related vulnerability map of the adult Macaque cortex
Source: Nat Commun. 2022 Nov 8;13:6747. doi: 10.1038/s41467-022-34413-3 (PMC9643508; doi:10.1038/s41467-022-34413-3)
Supplement: Supplementary file 3 — Supplementary Data 1 - 5 [file 41467_2022_34413_MOESM3_ESM.xlsx]

## Sheet: Supp Data 1
		Supplementary Table 1 Sample annotation and quality information of snRNA-seq and snATAC-seq data														note: '/' indicating the cells with inconsistent cell type identified by snATAC-seq and integration analysis and removed in the further analysis
	snRNA-Seq	Cell	Read count/UMI	Gene Number	Platfrom	Donors	Sample	Region Cortex	Celltype		scATAC-Seq	Cell	TSS Enrichment	Reads In TSS	Reads In TSS(<=2KB)	TSS(<=2KB) Ratio	nFrags	Doublet Score	Donors	Sample	Region Cortex	Clusters	Reads In Peaks	Fraction of reads in peaks	Celltype	assigned cell type from co-embedding
		X72M_1_6L_204_501	2469.76	7179	Smart-seq2	MK1	6L	M1	OLI			mk2_6R_AT19#mk2_6R_AT19_BC00061_N04	3.092	712	6956	0.0381213	91235	0	MK2	6R	M1	C19	47662	0.261205	AST1	/
		X72M_1_6L_204_502	1611.17	4476	Smart-seq2	MK1	6L	M1	MIC			mk2_6R_AT19#mk2_6R_AT19_BC00132_N06	3.07	707	7139	0.0469622	76008	0	MK2	6R	M1	C7	45294	0.297955	EX6	L56np
		X72M_1_6L_204_503	1949.27	3481	Smart-seq2	MK1	6L	M1	MIC			mk2_6R_AT19#mk2_6R_AT19_BC00067_N02	4.092	746	6399	0.0436297	73333	0	MK2	6R	M1	C19	41122	0.280379	AST1	/
		X72M_1_6L_204_504	3472.7	6050	Smart-seq2	MK1	6L	M1	RELN			mk2_6R_AT19#mk2_6R_AT19_BC00121_N05	3.129	512	5113	0.0369891	69115	0	MK2	6R	M1	C7	39371	0.284822	EX6	L56np
		X72M_1_6L_204_505	2470.03	5984	Smart-seq2	MK1	6L	M1	OLI			mk2_6R_AT19#mk2_6R_AT19_BC00105_N03	3.901	652	5276	0.0415944	63422	0	MK2	6R	M1	C19	32960	0.259847	AST1	/
		X72M_1_6L_204_506	2044.58	6892	Smart-seq2	MK1	6L	M1	OLI			mk2_6R_AT19#mk2_6R_AT19_BC00171_N03	3.137	629	6350	0.057611	55111	0	MK2	6R	M1	C7	37584	0.340985	EX6	L56np
		X72M_1_6L_204_507	3706.96	8367	Smart-seq2	MK1	6L	M1	VIP			mk2_6R_AT19#mk2_6R_AT19_BC00603_N03	3.575	464	4447	0.0409371	54315	0	MK2	6R	M1	C7	32403	0.298288	EX6	L56np
		X72M_1_6L_204_508	2579.18	5633	Smart-seq2	MK1	6L	M1	MIC			mk2_6R_AT19#mk2_6R_AT19_BC02370_N13	3.952	461	4451	0.0478201	46539	0	MK2	6R	M1	C7	34220	0.367649	EX6	L56np
		X72M_1_6L_204_509	3596.96	2718	Smart-seq2	MK1	6L	M1	OPC			mk2_6R_AT19#mk2_6R_AT19_BC00439_N04	3.045	346	3578	0.0401031	44610	0	MK2	6R	M1	C7	24552	0.275185	EX6	L56np
		X72M_1_6L_204_510	3877.61	3870	Smart-seq2	MK1	6L	M1	OPC			mk2_6R_AT19#mk2_6R_AT19_BC00180_N01	3.748	566	5268	0.0641719	41046	0	MK2	6R	M1	C7	33993	0.414084	EX6	L5it
		X72M_1_6L_204_511	3280.15	7330	Smart-seq2	MK1	6L	M1	OPC			mk2_6R_AT19#mk2_6R_AT19_BC00238_N03	4.196	534	4740	0.0588981	40239	0	MK2	6R	M1	C14	24382	0.302965	SST1	/
		X72M_1_6L_204_512	2847.76	6089	Smart-seq2	MK1	6L	M1	OLI			mk2_6R_AT19#mk2_6R_AT19_BC00222_N02	4.216	445	3953	0.0503246	39275	0	MK2	6R	M1	C7	27526	0.350426	EX6	L56np
		X72M_1_6L_204_514	3722	3442	Smart-seq2	MK1	6L	M1	RELN			mk2_6R_AT19#mk2_6R_AT19_BC00371_N03	4.067	456	4168	0.0531443	39214	0	MK2	6R	M1	C11	21299	0.271574	VIP1	/
		X72M_1_6L_204_515	3806.17	8439	Smart-seq2	MK1	6L	M1	RELN			mk2_6R_AT19#mk2_6R_AT19_BC00410_N05	3.473	435	4000	0.0544381	36739	0	MK2	6R	M1	C7	25755	0.350513	EX6	L56np
		X72M_1_6L_204_517	2378.04	6115	Smart-seq2	MK1	6L	M1	OLI			mk2_6R_AT19#mk2_6R_AT19_BC00213_N01	3.717	488	3983	0.054944	36246	0	MK2	6R	M1	C14	22703	0.313179	SST1	SST1
		X72M_1_6L_204_518	2304.71	5838	Smart-seq2	MK1	6L	M1	OLI			mk2_6R_AT19#mk2_6R_AT19_BC00205_N01	3.4	352	3144	0.0435059	36133	0	MK2	6R	M1	C22	17790	0.246174	OLIG1	/
		X72M_1_6L_204_519	2681.11	3432	Smart-seq2	MK1	6L	M1	OLI			mk2_6R_AT19#mk2_6R_AT19_BC00308_N02	3.63	352	3810	0.0527847	36090	0	MK2	6R	M1	C7	23812	0.329897	EX6	L56np
		X72M_1_6L_204_520	3412.8	4864	Smart-seq2	MK1	6L	M1	VIP			mk2_6R_AT19#mk2_6R_AT19_BC00223_N01	4.029	413	3623	0.0519263	34886	0	MK2	6R	M1	C8	24157	0.346228	EX7	L56np
		X72M_1_6L_204_521	3687.46	8509	Smart-seq2	MK1	6L	M1	VIP			mk2_6R_AT19#mk2_6R_AT19_BC00270_N02	4.426	608	5340	0.0795685	33556	0	MK2	6R	M1	C14	26878	0.400495	SST1	SST1
		X72M_1_6L_204_522	3893.13	8795	Smart-seq2	MK1	6L	M1	SST			mk2_6R_AT19#mk2_6R_AT19_BC00315_N03	10.938	1276	8229	0.13	31650	0.57687	MK2	6R	M1	C5	38906	0.614629	EX4	L4it
		X72M_1_6L_204_523	2762.34	7460	Smart-seq2	MK1	6L	M1	OLI			mk2_6R_AT19#mk2_6R_AT19_BC00260_N01	6.611	611	4815	0.0777139	30979	0	MK2	6R	M1	C4	30987	0.500129	EX3	L23it
		X72M_1_6L_204_524	3623.37	7971	Smart-seq2	MK1	6L	M1	VIP			mk2_6R_AT19#mk2_6R_AT19_BC00346_N04	5.45	677	4909	0.0800685	30655	0	MK2	6R	M1	C14	22939	0.374148	SST1	SST1
		X72M_1_6L_204_525	3395.7	2454	Smart-seq2	MK1	6L	M1	OPC			mk2_6R_AT19#mk2_6R_AT19_BC00266_N01	4.453	461	3729	0.0609055	30613	0	MK2	6R	M1	C22	17663	0.288489	OLIG1	/
		X72M_1_6L_204_526	3497.91	3038	Smart-seq2	MK1	6L	M1	OPC			mk2_6R_AT19#mk2_6R_AT19_BC00272_N01	7.068	721	5093	0.0849315	29983	0	MK2	6R	M1	C6	31595	0.526882	EX5	L4it
		X72M_1_6L_204_527	3097.46	7056	Smart-seq2	MK1	6L	M1	OPC			mk2_6R_AT19#mk2_6R_AT19_BC00420_N03	10.677	949	6115	0.104426	29279	0	MK2	6R	M1	C6	40010	0.683254	EX5	L4it
		X72M_1_6L_204_528	2681.95	5606	Smart-seq2	MK1	6L	M1	OLI			mk2_6R_AT19#mk2_6R_AT19_BC00295_N02	10.705	1065	6802	0.11791	28844	0.134382	MK2	6R	M1	C4	40370	0.699799	EX3	L23it
		X72M_1_6L_204_531	2822.48	6921	Smart-seq2	MK1	6L	M1	OLI			mk2_6R_AT19#mk2_6R_AT19_BC00285_N01	3.509	365	3404	0.0594149	28646	0	MK2	6R	M1	C14	18696	0.326328	SST1	SST1
		X72M_1_6L_204_533	2392.47	6511	Smart-seq2	MK1	6L	M1	OLI			mk2_6R_AT19#mk2_6R_AT19_BC00348_N03	3.793	272	2872	0.0502186	28595	0	MK2	6R	M1	C22	15111	0.264225	OLIG1	/
		X72M_1_6L_204_534	3269.33	7114	Smart-seq2	MK1	6L	M1	SST			mk2_6R_AT19#mk2_6R_AT19_BC00296_N01	9.927	1128	6894	0.121519	28366	0	MK2	6R	M1	C4	39388	0.694282	EX3	L23it
		X72M_1_6L_204_535	2589.06	3750	Smart-seq2	MK1	6L	M1	MIC			mk2_6R_AT19#mk2_6R_AT19_BC00343_N02	4.503	573	4706	0.087045	27032	0	MK2	6R	M1	C14	21423	0.396253	SST1	SST1
		X72M_1_6L_204_536	3013.4	4689	Smart-seq2	MK1	6L	M1	MIC			mk2_6R_AT19#mk2_6R_AT19_BC00360_N02	5.464	516	4218	0.0787969	26765	0	MK2	6R	M1	C4	25815	0.482253	EX3	L4it
		X72M_1_6L_204_537	2278.83	6577	Smart-seq2	MK1	6L	M1	MIC			mk2_6R_AT19#mk2_6R_AT19_BC00480_N04	10.157	872	6051	0.114759	26364	0	MK2	6R	M1	C4	38477	0.729726	EX3	L23it
		X72M_1_6L_204_538	2604.73	6857	Smart-seq2	MK1	6L	M1	OLI			mk2_6R_AT19#mk2_6R_AT19_BC00394_N02	7.385	813	5911	0.112488	26274	0	MK2	6R	M1	C15	24882	0.47351	PVALB	PVALB
		X72M_1_6L_204_539	3278.64	7768	Smart-seq2	MK1	6L	M1	OPC			mk2_6R_AT19#mk2_6R_AT19_BC00363_N03	7.912	863	5665	0.10911	25960	0.134382	MK2	6R	M1	C6	36081	0.694935	EX5	L6it
		X72M_1_6L_204_540	3751.67	7806	Smart-seq2	MK1	6L	M1	VIP			mk2_6R_AT19#mk2_6R_AT19_BC00445_N03	8.508	855	5735	0.111247	25776	0	MK2	6R	M1	C13	23865	0.462931	LAMP5	LAMP5
		X72M_1_6L_204_542	3418.54	3597	Smart-seq2	MK1	6L	M1	VIP			mk2_6R_AT19#mk2_6R_AT19_BC00443_N02	8.689	667	4950	0.0965552	25633	0	MK2	6R	M1	C13	19395	0.378321	LAMP5	LAMP5
		X72M_1_6L_204_543	3464.73	7193	Smart-seq2	MK1	6L	M1	VIP			mk2_6R_AT19#mk2_6R_AT19_BC00351_N02	6.911	705	5293	0.103764	25505	0	MK2	6R	M1	C4	32269	0.632601	EX3	L23it
		X72M_1_6L_204_544	2751.02	6019	Smart-seq2	MK1	6L	M1	OLI			mk2_6R_AT19#mk2_6R_AT19_BC00339_N01	11.289	781	4935	0.097272	25367	0.134382	MK2	6R	M1	C6	31839	0.627567	EX5	L4it
		X72M_1_6L_204_546	2707.88	2068	Smart-seq2	MK1	6L	M1	OLI			mk2_6R_AT19#mk2_6R_AT19_BC00455_N02	8.45	798	5181	0.102635	25240	0	MK2	6R	M1	C6	33675	0.667096	EX5	L4it
		X72M_1_6L_204_547	2532.47	6850	Smart-seq2	MK1	6L	M1	OLI			mk2_6R_AT19#mk2_6R_AT19_BC00352_N01	5.083	498	4054	0.0816023	24840	0	MK2	6R	M1	C4	25453	0.512339	EX3	L23it
		X72M_1_6L_204_548	2552.31	6171	Smart-seq2	MK1	6L	M1	OLI			mk2_6R_AT19#mk2_6R_AT19_BC00411_N03	6.601	650	4736	0.0955339	24787	0	MK2	6R	M1	C4	30452	0.614274	EX3	L5et
		X72M_1_6L_204_549	2312.93	7024	Smart-seq2	MK1	6L	M1	OLI			mk2_6R_AT19#mk2_6R_AT19_BC00645_N03	5.941	576	4322	0.0873625	24736	0	MK2	6R	M1	C4	26263	0.530866	EX3	L23it
		X72M_1_6L_204_550	2689.22	6379	Smart-seq2	MK1	6L	M1	OPC			mk2_6R_AT19#mk2_6R_AT19_BC00401_N02	8.056	777	5271	0.107034	24623	0	MK2	6R	M1	C4	31712	0.643951	EX3	L23it
		X72M_1_6L_204_551	3364.82	4965	Smart-seq2	MK1	6L	M1	VIP			mk2_6R_AT19#mk2_6R_AT19_BC00551_N03	11.1	981	6059	0.123195	24591	0	MK2	6R	M1	C4	34274	0.696881	EX3	L23it
		X72M_1_6L_204_552	2059.97	2676	Smart-seq2	MK1	6L	M1	OLI			mk2_6R_AT19#mk2_6R_AT19_BC00358_N01	3.405	227	2110	0.0429805	24546	0	MK2	6R	M1	C22	12778	0.260287	OLIG1	/
		X72M_1_6L_204_553	3974.41	8213	Smart-seq2	MK1	6L	M1	LAMP5			mk2_6R_AT19#mk2_6R_AT19_BC00383_N02	9.319	833	5306	0.108339	24488	0.57687	MK2	6R	M1	C4	34320	0.700751	EX3	L23it
		X72M_1_6L_204_554	2857.42	7364	Smart-seq2	MK1	6L	M1	OLI			mk2_6R_AT19#mk2_6R_AT19_BC00553_N03	5.01	463	3637	0.0745195	24403	0	MK2	6R	M1	C13	18412	0.377249	LAMP5	LAMP5
		X72M_1_6L_204_555	2622.9	6976	Smart-seq2	MK1	6L	M1	OLI			mk2_6R_AT19#mk2_6R_AT19_BC00554_N03	6.762	601	4501	0.0922601	24393	0	MK2	6R	M1	C4	27626	0.566269	EX3	L23it
		X72M_1_6L_204_556	2753.85	6331	Smart-seq2	MK1	6L	M1	OLI			mk2_6R_AT19#mk2_6R_AT19_BC00512_N02	10.313	651	4481	0.0918727	24387	0	MK2	6R	M1	C4	29565	0.606163	EX3	L5et
		X72M_1_6L_204_558	3628.6	3182	Smart-seq2	MK1	6L	M1	PVALB			mk2_6R_AT19#mk2_6R_AT19_BC00573_N03	5.261	534	4538	0.093386	24297	0	MK2	6R	M1	C13	20768	0.427378	LAMP5	RELN
		X72M_1_6L_204_559	3814.34	8141	Smart-seq2	MK1	6L	M1	PVALB			mk2_6R_AT19#mk2_6R_AT19_BC00878_N07	9.833	1157	8282	0.172083	24064	0	MK2	6R	M1	C17	24382	0.506607	ENDO	ENDO
		X72M_1_6L_204_560	2927.28	6532	Smart-seq2	MK1	6L	M1	OPC			mk2_6R_AT19#mk2_6R_AT19_BC00550_N04	7.64	625	4067	0.0848175	23975	0	MK2	6R	M1	C14	18583	0.38755	SST1	SST1
		X72M_1_6L_204_563	2649.28	6331	Smart-seq2	MK1	6L	M1	OLI			mk2_6R_AT19#mk2_6R_AT19_BC00470_N02	9.313	903	5485	0.114855	23878	0	MK2	6R	M1	C4	34777	0.728223	EX3	L23it
		X72M_1_6L_204_565	2169.3	6010	Smart-seq2	MK1	6L	M1	VIP			mk2_6R_AT19#mk2_6R_AT19_BC00415_N02	10.096	882	5610	0.117571	23858	0	MK2	6R	M1	C15	25568	0.535837	PVALB	PVALB
		X72M_1_6L_204_566	3782.08	7207	Smart-seq2	MK1	6L	M1	L45it			mk2_6R_AT19#mk2_6R_AT19_BC00486_N02	6.49	662	5033	0.105509	23851	0	MK2	6R	M1	C4	28496	0.597375	EX3	/
		X72M_1_6L_204_567	2474.47	1901	Smart-seq2	MK1	6L	M1	OLI			mk2_6R_AT19#mk2_6R_AT19_BC00548_N03	10.751	1075	6458	0.135889	23762	0	MK2	6R	M1	C12	25422	0.53493	VIP2	/
		X72M_1_6L_204_568	2779.84	4533	Smart-seq2	MK1	6L	M1	OLI			mk2_6R_AT19#mk2_6R_AT19_BC00423_N02	6.937	536	3729	0.0789942	23603	0	MK2	6R	M1	C3	24127	0.5111	EX2	L23it
		X72M_1_6L_204_569	3927.8	8726	Smart-seq2	MK1	6L	M1	L45it			mk2_6R_AT19#mk2_6R_AT19_BC00400_N02	7.183	613	4461	0.0946009	23578	0	MK2	6R	M1	C13	20541	0.435597	LAMP5	RELN
		X72M_1_6L_204_570	2428.6	5573	Smart-seq2	MK1	6L	M1	MIC			mk2_6R_AT19#mk2_6R_AT19_BC00519_N02	8.556	795	5474	0.116349	23524	0	MK2	6R	M1	C6	29921	0.635968	EX5	L5it
		X72M_1_6L_204_571	2977.13	6676	Smart-seq2	MK1	6L	M1	OPC			mk2_6R_AT19#mk2_6R_AT19_BC00556_N03	8.402	734	4695	0.100158	23438	0	MK2	6R	M1	C4	28721	0.612702	EX3	L23it
		X72M_1_6L_204_572	2979.24	7269	Smart-seq2	MK1	6L	M1	MIC			mk2_6R_AT19#mk2_6R_AT19_BC00460_N02	6.228	607	4484	0.0967589	23171	0	MK2	6R	M1	C12	20115	0.434056	VIP2	VIP2
		X72M_1_6L_204_575	2562.77	6334	Smart-seq2	MK1	6L	M1	OLI			mk2_6R_AT19#mk2_6R_AT19_BC00389_N01	7.646	861	5700	0.123355	23104	0	MK2	6R	M1	C15	24626	0.532938	PVALB	PVALB
		X72M_1_6L_204_580	1805.44	4804	Smart-seq2	MK1	6L	M1	PERI			mk2_6R_AT19#mk2_6R_AT19_BC00485_N03	7.269	558	3776	0.082334	22931	0	MK2	6R	M1	C3	23121	0.504143	EX2	L4it
		X72M_1_6L_204_581	1865.35	3176	Smart-seq2	MK1	6L	M1	MIC			mk2_6R_AT19#mk2_6R_AT19_BC00680_N03	7.608	657	4316	0.0948989	22740	0	MK2	6R	M1	C3	27893	0.613303	EX2	L23it
		X72M_1_6L_204_583	3678.87	6216	Smart-seq2	MK1	6L	M1	PVALB			mk2_6R_AT19#mk2_6R_AT19_BC00481_N02	9.792	722	4801	0.105898	22668	0	MK2	6R	M1	C4	29326	0.646859	EX3	L23it
		X72M_1_6L_204_584	2496.55	3575	Smart-seq2	MK1	6L	M1	OLI			mk2_6R_AT19#mk2_6R_AT19_BC00534_N03	7.429	664	4683	0.103346	22657	0	MK2	6R	M1	C3	23948	0.52849	EX2	L23it
		X72M_1_6L_204_585	2612.55	6232	Smart-seq2	MK1	6L	M1	OLI			mk2_6R_AT19#mk2_6R_AT19_BC00522_N03	9.333	707	4841	0.107268	22565	1.04196	MK2	6R	M1	C4	27409	0.607334	EX3	L23it
		X72M_1_6L_204_586	2910.59	7122	Smart-seq2	MK1	6L	M1	OPC			mk2_6R_AT19#mk2_6R_AT19_BC00476_N02	9.317	861	5505	0.122132	22537	0.57687	MK2	6R	M1	C4	32782	0.727293	EX3	L23it
		X72M_1_6L_204_587	2437.71	5704	Smart-seq2	MK1	6L	M1	OLI			mk2_6R_AT19#mk2_6R_AT19_BC00662_N02	7.318	935	6604	0.147246	22425	0	MK2	6R	M1	C15	25628	0.571416	PVALB	PVALB
		X72M_1_6L_204_588	2353.15	5749	Smart-seq2	MK1	6L	M1	MIC			mk2_6R_AT19#mk2_6R_AT19_BC00641_N02	7.377	678	4585	0.102619	22340	0	MK2	6R	M1	C4	30178	0.675425	EX3	L23it
		X72M_1_6L_204_590	3245.79	2272	Smart-seq2	MK1	6L	M1	MIC			mk2_6R_AT19#mk2_6R_AT19_BC00698_N02	5.037	468	4176	0.0939905	22215	0	MK2	6R	M1	C21	19078	0.429395	OPC	OPC
		X72M_1_6L_204_591	2351.55	5523	Smart-seq2	MK1	6L	M1	MIC			mk2_6R_AT19#mk2_6R_AT19_BC00427_N01	6.548	496	3841	0.0871766	22030	0	MK2	6R	M1	C3	24268	0.550794	EX2	L23it
		X72M_1_6L_204_592	3229.7	6834	Smart-seq2	MK1	6L	M1	PVALB			mk2_6R_AT19#mk2_6R_AT19_BC00765_N02	6.413	570	4190	0.0955356	21929	0	MK2	6R	M1	C6	27892	0.635962	EX5	L5it
		X72M_1_6L_204_596	3157.41	7448	Smart-seq2	MK1	6L	M1	SST			mk2_6R_AT19#mk2_6R_AT19_BC00557_N02	7.837	562	4160	0.0949338	21910	0	MK2	6R	M1	C4	27726	0.632725	EX3	L23it
		X72M_1_6L_301_502	2839.3	3511	Smart-seq2	MK1	6L	M1	OLI			mk2_6R_AT19#mk2_6R_AT19_BC00483_N03	11.304	862	5165	0.118057	21875	0	MK2	6R	M1	C6	27948	0.638811	EX5	L5it
		X72M_1_6L_301_507	3894.93	6937	Smart-seq2	MK1	6L	M1	SST			mk2_6R_AT19#mk2_6R_AT19_BC00487_N02	9.19	775	4935	0.112919	21852	0	MK2	6R	M1	C4	31394	0.718332	EX3	L23it
		X72M_1_6L_301_515	2767.33	3638	Smart-seq2	MK1	6L	M1	MIC			mk2_6R_AT19#mk2_6R_AT19_BC01465_N04	7.522	623	4519	0.103675	21794	0	MK2	6R	M1	C4	26148	0.59989	EX3	L6it
		X72M_1_6L_301_522	3243.36	5842	Smart-seq2	MK1	6L	M1	VIP			mk2_6R_AT19#mk2_6R_AT19_BC00436_N01	9.011	678	4616	0.106208	21731	0	MK2	6R	M1	C4	30775	0.70809	EX3	L23it
		X72M_1_6L_301_531	4033.17	7814	Smart-seq2	MK1	6L	M1	PVALB			mk2_6R_AT19#mk2_6R_AT19_BC00552_N03	8.905	742	4781	0.11038	21657	1.04196	MK2	6R	M1	C6	29874	0.689708	EX5	L5it
		X72M_1_6L_301_533	3111.11	4072	Smart-seq2	MK1	6L	M1	MIC			mk2_6R_AT19#mk2_6R_AT19_BC00478_N02	10.042	781	5086	0.117525	21638	0.57687	MK2	6R	M1	C6	30307	0.700319	EX5	L5it
		X72M_1_6L_301_539	2570.93	4544	Smart-seq2	MK1	6L	M1	OLI			mk2_6R_AT19#mk2_6R_AT19_BC00748_N02	7.312	624	3971	0.0935894	21215	0	MK2	6R	M1	C6	26871	0.633302	EX5	L6it
		X72M_1_6L_301_549	2806.94	3791	Smart-seq2	MK1	6L	M1	MIC			mk2_6R_AT19#mk2_6R_AT19_BC00456_N01	6.002	685	4812	0.113753	21151	0	MK2	6R	M1	C15	21629	0.5113	PVALB	PVALB
		X72M_1_6L_301_552	2606.64	3238	Smart-seq2	MK1	6L	M1	OPC			mk2_6R_AT19#mk2_6R_AT19_BC00786_N02	6.192	444	3641	0.0874778	20811	0	MK2	6R	M1	C13	15351	0.368819	LAMP5	LAMP5
		X72M_1_6L_301_553	2106.9	2925	Smart-seq2	MK1	6L	M1	OLI			mk2_6R_AT19#mk2_6R_AT19_BC00983_N04	8.472	599	4055	0.0976168	20770	0	MK2	6R	M1	C13	16873	0.406187	LAMP5	/
		X72M_1_6L_301_576	2147.99	1927	Smart-seq2	MK1	6L	M1	MIC			mk2_6R_AT19#mk2_6R_AT19_BC00571_N03	8.167	631	4024	0.0971277	20715	0	MK2	6R	M1	C6	26298	0.634757	EX5	L4it
		X72M_1_6L_301_580	3617.65	4802	Smart-seq2	MK1	6L	M1	VIP			mk2_6R_AT19#mk2_6R_AT19_BC00555_N02	8.874	726	4679	0.113074	20690	0	MK2	6R	M1	C3	25093	0.606404	EX2	L23it
		X72M_1_6L_301_582	2503.57	3614	Smart-seq2	MK1	6L	M1	OLI			mk2_6R_AT19#mk2_6R_AT19_BC01227_N04	10.742	754	4832	0.117699	20527	0	MK2	6R	M1	C4	27452	0.66868	EX3	L23it
		X72M_1_6L_301_583	1850.38	2818	Smart-seq2	MK1	6L	M1	MIC			mk2_6R_AT19#mk2_6R_AT19_BC00612_N02	11.595	890	5351	0.130423	20514	0	MK2	6R	M1	C4	27839	0.678537	EX3	L23it
		X72M_1_6L_301_584	2240.73	2981	Smart-seq2	MK1	6L	M1	OLI			mk2_6R_AT19#mk2_6R_AT19_BC00574_N02	8.644	729	4589	0.111921	20501	0	MK2	6R	M1	C4	28678	0.699429	EX3	L23it
		X72M_1_6L_301_585	3684.36	6879	Smart-seq2	MK1	6L	M1	VIP			mk2_6R_AT19#mk2_6R_AT19_BC00806_N02	3.886	210	2183	0.0534525	20420	0	MK2	6R	M1	C13	12025	0.294442	LAMP5	/
		X72M_1_6L_302_503	2890.89	5328	Smart-seq2	MK1	6L	M1	RELN			mk2_6R_AT19#mk2_6R_AT19_BC00484_N01	3.975	281	2364	0.0579696	20390	0	MK2	6R	M1	C7	17237	0.422683	EX6	L56np
		X72M_1_6L_302_505	2606.28	4509	Smart-seq2	MK1	6L	M1	OLI			mk2_6R_AT19#mk2_6R_AT19_BC00495_N01	5.759	413	3549	0.0873192	20322	0	MK2	6R	M1	C13	15786	0.388397	LAMP5	LAMP5
		X72M_1_6L_302_508	2501.13	4785	Smart-seq2	MK1	6L	M1	OLI			mk2_6R_AT19#mk2_6R_AT19_BC00591_N02	7.2	549	4194	0.103194	20321	0.57687	MK2	6R	M1	C4	26092	0.641996	EX3	L23it
		X72M_1_6L_302_517	3385.95	6626	Smart-seq2	MK1	6L	M1	MIC			mk2_6R_AT19#mk2_6R_AT19_BC00497_N01	4.433	291	2516	0.0619186	20317	0	MK2	6R	M1	C7	16672	0.410297	EX6	/
		X72M_1_6L_302_518	3585.7	7442	Smart-seq2	MK1	6L	M1	VIP			mk2_6R_AT19#mk2_6R_AT19_BC00504_N01	8.238	545	3817	0.0943354	20231	0	MK2	6R	M1	C7	20470	0.505907	EX6	L4it
		X72M_1_6L_302_519	2946.06	3501	Smart-seq2	MK1	6L	M1	OLI			mk2_6R_AT19#mk2_6R_AT19_BC00509_N01	11.079	912	5527	0.137058	20163	0	MK2	6R	M1	C4	29270	0.725834	EX3	L23it
		X72M_1_6L_302_526	2258.46	1247	Smart-seq2	MK1	6L	M1	MIC			mk2_6R_AT19#mk2_6R_AT19_BC00689_N02	7.838	570	3933	0.0976464	20139	0	MK2	6R	M1	C6	27046	0.671483	EX5	L5it
		X72M_1_6L_302_527	2390.21	4493	Smart-seq2	MK1	6L	M1	MIC			mk2_6R_AT19#mk2_6R_AT19_BC00980_N03	7.557	706	4775	0.11861	20129	0	MK2	6R	M1	C13	19236	0.477818	LAMP5	RELN
		X72M_1_6L_302_533	3105.89	5673	Smart-seq2	MK1	6L	M1	MIC			mk2_6R_AT19#mk2_6R_AT19_BC00565_N03	6.723	662	4646	0.115618	20092	0	MK2	6R	M1	C13	19388	0.482481	LAMP5	RELN
		X72M_1_6L_302_534	2495.27	3780	Smart-seq2	MK1	6L	M1	OLI			mk2_6R_AT19#mk2_6R_AT19_BC00527_N02	6.946	449	3258	0.0813199	20032	0	MK2	6R	M1	C11	13790	0.344199	VIP1	VIP1
		X72M_1_6L_302_535	2639.83	3110	Smart-seq2	MK1	6L	M1	OPC			mk2_6R_AT19#mk2_6R_AT19_BC00839_N04	4.051	313	2845	0.0712533	19964	0	MK2	6R	M1	C13	14880	0.372671	LAMP5	LAMP5
		X72M_1_6L_302_537	2367.75	5240	Smart-seq2	MK1	6L	M1	OLI			mk2_6R_AT19#mk2_6R_AT19_BC00524_N01	7.593	533	3823	0.096682	19771	0	MK2	6R	M1	C13	15517	0.392418	LAMP5	RELN
		X72M_1_6L_302_549	2881.29	5124	Smart-seq2	MK1	6L	M1	MIC			mk2_6R_AT19#mk2_6R_AT19_BC00960_N03	8.878	668	4318	0.109355	19743	0.134382	MK2	6R	M1	C6	23869	0.604493	EX5	L4it
		X72M_1_6L_302_550	2293.34	5446	Smart-seq2	MK1	6L	M1	MIC			mk2_6R_AT19#mk2_6R_AT19_BC00523_N01	8.12	570	3898	0.0990195	19683	0	MK2	6R	M1	C4	24635	0.625794	EX3	L6ct
		X72M_1_6L_302_553	3212.52	6201	Smart-seq2	MK1	6L	M1	RELN			mk2_6R_AT19#mk2_6R_AT19_BC02221_N05	12.628	1065	6264	0.159649	19618	0	MK2	6R	M1	C15	24372	0.621164	PVALB	PVALB
		X72M_1_6L_302_567	2368.39	2399	Smart-seq2	MK1	6L	M1	RELN			mk2_6R_AT19#mk2_6R_AT19_BC00770_N04	8.8	711	4943	0.126103	19599	0.134382	MK2	6R	M1	C6	26438	0.674473	EX5	L5it
		X72M_1_6L_302_568	3382.36	6339	Smart-seq2	MK1	6L	M1	VIP			mk2_6R_AT19#mk2_6R_AT19_BC00626_N02	6.479	566	4046	0.103436	19558	0	MK2	6R	M1	C6	24174	0.618008	EX5	L5it
		X72M_1_6L_302_569	2670.75	5335	Smart-seq2	MK1	6L	M1	OLI			mk2_6R_AT19#mk2_6R_AT19_BC00831_N02	10.947	691	4169	0.106733	19530	0	MK2	6R	M1	C6	26249	0.672017	EX5	L5et
		X72M_1_6L_302_571	2561.3	5052	Smart-seq2	MK1	6L	M1	OLI			mk2_6R_AT19#mk2_6R_AT19_BC00539_N01	9.249	780	4761	0.122662	19407	0	MK2	6R	M1	C4	27885	0.718426	EX3	L23it
		X72M_1_6L_302_576	3380.56	6114	Smart-seq2	MK1	6L	M1	SST			mk2_6R_AT19#mk2_6R_AT19_BC00840_N03	7.497	602	3990	0.102957	19377	0	MK2	6R	M1	C6	23578	0.608402	EX5	L5it
		X72M_1_6L_302_584	2132.29	2989	Smart-seq2	MK1	6L	M1	OLI			mk2_6R_AT19#mk2_6R_AT19_BC00828_N02	6.931	637	4531	0.117219	19327	0	MK2	6R	M1	C13	19168	0.495887	LAMP5	RELN
		X72M_1_6L_302_588	2741.07	5492	Smart-seq2	MK1	6L	M1	OPC			mk2_6R_AT19#mk2_6R_AT19_BC00666_N02	5.612	496	3711	0.0960951	19309	0	MK2	6R	M1	C13	17344	0.449117	LAMP5	LAMP5
		X72M_1_6L_302_591	2263.43	4951	Smart-seq2	MK1	6L	M1	OLI			mk2_6R_AT19#mk2_6R_AT19_BC00777_N02	8.356	595	3836	0.0993319	19309	0	MK2	6R	M1	C4	22474	0.581957	EX3	L6it
		X72M_1_6L_302_592	3000.31	6438	Smart-seq2	MK1	6L	M1	OLI			mk2_6R_AT19#mk2_6R_AT19_BC00633_N03	8.527	745	4894	0.126873	19287	0	MK2	6R	M1	C4	28212	0.731373	EX3	L23it
		X72M_1_6L_303_502	2011.24	4781	Smart-seq2	MK1	6L	M1	MIC			mk2_6R_AT19#mk2_6R_AT19_BC01184_N04	8.232	715	4822	0.126092	19121	0	MK2	6R	M1	C12	20780	0.543382	VIP2	/
		X72M_1_6L_303_503	2964.19	5068	Smart-seq2	MK1	6L	M1	OLI			mk2_6R_AT19#mk2_6R_AT19_BC00558_N01	9.901	570	3663	0.0959704	19084	0.57687	MK2	6R	M1	C6	25294	0.662702	EX5	L4it
		X72M_1_6L_303_504	2674.75	3813	Smart-seq2	MK1	6L	M1	OLI			mk2_6R_AT19#mk2_6R_AT19_BC00646_N02	10.449	686	4623	0.121129	19083	0	MK2	6R	M1	C4	26161	0.685453	EX3	L23it
		X72M_1_6L_303_505	3123	6864	Smart-seq2	MK1	6L	M1	VIP			mk2_6R_AT19#mk2_6R_AT19_BC00944_N04	11.7	774	4654	0.122396	19012	0	MK2	6R	M1	C6	25416	0.66842	EX5	L5it
		X72M_1_6L_303_518	3641.85	7905	Smart-seq2	MK1	6L	M1	SST			mk2_6R_AT19#mk2_6R_AT19_BC00834_N05	5.848	629	4559	0.120018	18993	0	MK2	6R	M1	C12	17488	0.46038	VIP2	VIP2
		X72M_1_6L_303_519	3278.05	4239	Smart-seq2	MK1	6L	M1	RELN			mk2_6R_AT19#mk2_6R_AT19_BC00652_N02	8.021	563	3997	0.105251	18988	0	MK2	6R	M1	C6	25388	0.668527	EX5	L4it
		X72M_1_6L_303_520	3184.35	4280	Smart-seq2	MK1	6L	M1	RELN			mk2_6R_AT19#mk2_6R_AT19_BC01191_N04	7.852	567	3929	0.103531	18975	0	MK2	6R	M1	C6	22155	0.583794	EX5	L4it
		X72M_1_6L_303_523	1396.4	4494	Smart-seq2	MK1	6L	M1	MIC			mk2_6R_AT19#mk2_6R_AT19_BC00713_N02	9.076	605	3968	0.105018	18892	0	MK2	6R	M1	C4	25179	0.666393	EX3	L23it
		X72M_1_6L_303_524	2570.06	6287	Smart-seq2	MK1	6L	M1	OLI			mk2_6R_AT19#mk2_6R_AT19_BC00564_N01	10.71	649	4147	0.109761	18891	0	MK2	6R	M1	C6	25883	0.685062	EX5	L4it
		X72M_1_6L_303_528	2985.19	6729	Smart-seq2	MK1	6L	M1	OPC			mk2_6R_AT19#mk2_6R_AT19_BC00638_N02	9.149	596	3940	0.104316	18885	0	MK2	6R	M1	C3	26745	0.708102	EX2	L23it
		X72M_1_6L_303_533	3830.77	9249	Smart-seq2	MK1	6L	M1	VIP			mk2_6R_AT19#mk2_6R_AT19_BC00870_N03	8.559	523	3875	0.102867	18835	0	MK2	6R	M1	C12	16645	0.441864	VIP2	VIP2
		X72M_1_6L_303_534	2346.55	5136	Smart-seq2	MK1	6L	M1	L23it			mk2_6R_AT19#mk2_6R_AT19_BC00577_N01	8.539	608	3865	0.103265	18714	0	MK2	6R	M1	C3	24910	0.665545	EX2	L23it
		X72M_1_6L_303_536	2842.32	4855	Smart-seq2	MK1	6L	M1	OLI			mk2_6R_AT19#mk2_6R_AT19_BC01379_N03	8.857	577	3968	0.106409	18645	0	MK2	6R	M1	C4	26566	0.712416	EX3	L23it
		X72M_1_6L_303_537	3065.02	7048	Smart-seq2	MK1	6L	M1	OPC			mk2_6R_AT19#mk2_6R_AT19_BC00861_N02	8.157	655	4079	0.109598	18609	0	MK2	6R	M1	C4	25925	0.696572	EX3	L23it
		X72M_1_6L_303_540	2205.35	4838	Smart-seq2	MK1	6L	M1	OLI			mk2_6R_AT19#mk2_6R_AT19_BC01067_N02	8.713	594	3944	0.105982	18607	0	MK2	6R	M1	C5	23769	0.638711	EX4	L23it
		X72M_1_6L_303_549	3488.73	8738	Smart-seq2	MK1	6L	M1	MIC			mk2_6R_AT19#mk2_6R_AT19_BC00618_N02	6.814	671	5002	0.134506	18594	0	MK2	6R	M1	C12	19832	0.53329	VIP2	VIP2
		X72M_1_6L_303_550	2848.17	7117	Smart-seq2	MK1	6L	M1	OLI			mk2_6R_AT19#mk2_6R_AT19_BC00803_N02	5.849	446	3677	0.0989505	18580	0	MK2	6R	M1	C13	17754	0.477772	LAMP5	LAMP5
		X72M_1_6L_303_551	2360.18	4256	Smart-seq2	MK1	6L	M1	OLI			mk2_6R_AT19#mk2_6R_AT19_BC00699_N02	7.732	574	3843	0.103741	18522	0	MK2	6R	M1	C4	26712	0.721088	EX3	L23it
		X72M_1_6L_303_552	3606.36	5920	Smart-seq2	MK1	6L	M1	PVALB			mk2_6R_AT19#mk2_6R_AT19_BC00924_N02	6.047	510	3780	0.102101	18511	0	MK2	6R	M1	C15	16502	0.445735	PVALB	PVALB
		X72M_1_6L_303_553	1806.39	4144	Smart-seq2	MK1	6L	M1	SST			mk2_6R_AT19#mk2_6R_AT19_BC00586_N01	8.716	515	3569	0.0966528	18463	0	MK2	6R	M1	C4	23040	0.623951	EX3	L23it
		X72M_1_6L_303_554	2571.58	6515	Smart-seq2	MK1	6L	M1	OLI			mk2_6R_AT19#mk2_6R_AT19_BC00845_N03	12.068	969	5683	0.154228	18424	0	MK2	6R	M1	C15	22213	0.602828	PVALB	PVALB
		X72M_1_6L_303_555	3254.66	7469	Smart-seq2	MK1	6L	M1	VIP			mk2_6R_AT19#mk2_6R_AT19_BC02531_N10	10.267	674	4316	0.117162	18419	0	MK2	6R	M1	C4	26250	0.712579	EX3	L23it
		X72M_1_6L_303_559	742.564	1975	Smart-seq2	MK1	6L	M1	MIC			mk2_6R_AT19#mk2_6R_AT19_BC00585_N01	8.361	570	4065	0.110811	18342	0	MK2	6R	M1	C15	17236	0.469851	PVALB	PVALB
		X72M_1_6L_303_560	2331.33	6139	Smart-seq2	MK1	6L	M1	MIC			mk2_6R_AT19#mk2_6R_AT19_BC00594_N01	8.176	673	4166	0.113583	18339	0	MK2	6R	M1	C4	24917	0.679345	EX3	L23it
		X72M_1_6L_303_565	3339.19	8418	Smart-seq2	MK1	6L	M1	AST			mk2_6R_AT19#mk2_6R_AT19_BC00597_N01	7.208	455	3072	0.0838336	18322	0	MK2	6R	M1	C12	14333	0.391142	VIP2	/
		X72M_1_6L_303_567	2063.97	3102	Smart-seq2	MK1	6L	M1	OLI			mk2_6R_AT19#mk2_6R_AT19_BC00602_N01	7.261	495	3678	0.100624	18276	0	MK2	6R	M1	C6	23465	0.641962	EX5	L23it
		X72M_1_6L_303_568	2706.87	3670	Smart-seq2	MK1	6L	M1	OLI			mk2_6R_AT19#mk2_6R_AT19_BC00599_N01	9.106	538	3303	0.0903792	18273	0	MK2	6R	M1	C7	21153	0.578805	EX6	L23it
		X72M_1_6L_303_570	2498	6074	Smart-seq2	MK1	6L	M1	OLI			mk2_6R_AT19#mk2_6R_AT19_BC01021_N03	10.555	629	4094	0.112035	18271	0.134382	MK2	6R	M1	C4	25942	0.709923	EX3	L4it
		X72M_1_6L_303_575	2399.08	6290	Smart-seq2	MK1	6L	M1	OLI			mk2_6R_AT19#mk2_6R_AT19_BC00877_N03	7.581	379	2849	0.0779992	18263	0	MK2	6R	M1	C12	13813	0.378169	VIP2	VIP2
		X72M_1_6L_303_576	2778.07	6101	Smart-seq2	MK1	6L	M1	OLI			mk2_6R_AT19#mk2_6R_AT19_BC00596_N01	3.356	161	1740	0.0476399	18262	0	MK2	6R	M1	C1	8494	0.232559	MIC	MIC
		X72M_1_6L_303_579	3052.99	7225	Smart-seq2	MK1	6L	M1	OPC			mk2_6R_AT19#mk2_6R_AT19_BC00606_N01	5.757	407	3343	0.091574	18253	0.134382	MK2	6R	M1	C13	13894	0.380595	LAMP5	RELN
		X72M_1_6L_303_582	3567.87	7989	Smart-seq2	MK1	6L	M1	RELN			mk2_6R_AT19#mk2_6R_AT19_BC01559_N06	5.391	245	1842	0.0505433	18222	0	MK2	6R	M1	C22	8883	0.243744	OLIG1	OLIG1
		X72M_1_6L_303_583	4086.34	6828	Smart-seq2	MK1	6L	M1	L23it			mk2_6R_AT19#mk2_6R_AT19_BC00708_N02	10.406	536	3597	0.0988676	18191	0	MK2	6R	M1	C4	23268	0.639547	EX3	L23it
		X72M_1_6L_303_588	2551.23	5314	Smart-seq2	MK1	6L	M1	OLI			mk2_6R_AT19#mk2_6R_AT19_BC01152_N02	7.152	502	3478	0.0956493	18181	0	MK2	6R	M1	C4	22838	0.628073	EX3	L5et
		X72M_1_6L_303_590	3712.05	3838	Smart-seq2	MK1	6L	M1	L23it			mk2_6R_AT19#mk2_6R_AT19_BC00697_N03	7.432	638	4507	0.124119	18156	0	MK2	6R	M1	C13	19060	0.524895	LAMP5	LAMP5
		X72M_1_6L_303_592	2799.05	5816	Smart-seq2	MK1	6L	M1	OLI			mk2_6R_AT19#mk2_6R_AT19_BC00615_N01	10.062	625	4143	0.114511	18090	0	MK2	6R	M1	C4	24403	0.674489	EX3	L23it
		X72M_1_6L_802_504	2881.37	4264	Smart-seq2	MK1	6L	M1	OLI			mk2_6R_AT19#mk2_6R_AT19_BC00712_N02	7.471	615	4350	0.120239	18089	0	MK2	6R	M1	C6	24539	0.678285	EX5	L4it
		X72M_1_6L_802_535	2855.64	4304	Smart-seq2	MK1	6L	M1	OLI			mk2_6R_AT19#mk2_6R_AT19_BC00725_N03	9.256	631	4050	0.11207	18069	0	MK2	6R	M1	C4	22685	0.627733	EX3	L23it
		X72M_1_6R_301_526	2968.86	1867	Smart-seq2	MK1	6R	M1	L45it			mk2_6R_AT19#mk2_6R_AT19_BC01149_N03	10.726	780	4637	0.128534	18038	0	MK2	6R	M1	C3	26720	0.740659	EX2	L23it
		X72M_1_6R_301_527	3757.09	6541	Smart-seq2	MK1	6R	M1	L45it			mk2_6R_AT19#mk2_6R_AT19_BC00931_N03	8.703	690	4290	0.119266	17985	1.04196	MK2	6R	M1	C6	23681	0.658354	EX5	L23it
		X72M_1_6R_301_575	3952.14	6672	Smart-seq2	MK1	6R	M1	L23it			mk2_6R_AT19#mk2_6R_AT19_BC01825_N05	3.569	310	3181	0.0887259	17926	0	MK2	6R	M1	C13	14856	0.41437	LAMP5	LAMP5
		X72M_1_6R_301_576	3192.9	3639	Smart-seq2	MK1	6R	M1	RELN			mk2_6R_AT19#mk2_6R_AT19_BC00625_N01	7.715	561	3788	0.10571	17917	0	MK2	6R	M1	C4	23668	0.66049	EX3	L23it
		X72M_1_6R_301_585	3061.31	2743	Smart-seq2	MK1	6R	M1	SST			mk2_6R_AT19#mk2_6R_AT19_BC00673_N02	6.857	419	3395	0.0947583	17914	0	MK2	6R	M1	C13	14770	0.412247	LAMP5	LAMP5
		X72M_1_6R_301_586	2525.73	2314	Smart-seq2	MK1	6R	M1	OLI			mk2_6R_AT19#mk2_6R_AT19_BC00757_N02	10.567	635	4021	0.112337	17897	0	MK2	6R	M1	C4	22095	0.617282	EX3	L23it
		X72M_1_6R_301_587	2410.95	1946	Smart-seq2	MK1	6R	M1	OLI			mk2_6R_AT19#mk2_6R_AT19_BC01079_N02	9.227	643	3907	0.109238	17883	0	MK2	6R	M1	C6	23998	0.670972	EX5	L5it
		X72M_1_6R_301_588	3738.93	5287	Smart-seq2	MK1	6R	M1	L23it			mk2_6R_AT19#mk2_6R_AT19_BC01073_N03	6.356	260	1948	0.0546362	17827	0	MK2	6R	M1	C19	10316	0.289336	AST1	/
		X72M_1_6R_301_592	2485.76	2402	Smart-seq2	MK1	6R	M1	OLI			mk2_6R_AT19#mk2_6R_AT19_BC00632_N01	6.351	433	3189	0.0896139	17793	0	MK2	6R	M1	C6	20237	0.568679	EX5	L23it
		X72M_1_6R_302_512	2832.52	2470	Smart-seq2	MK1	6R	M1	OLI			mk2_6R_AT19#mk2_6R_AT19_BC00925_N02	3.404	153	1541	0.0433108	17790	0	MK2	6R	M1	C22	9089	0.255453	OLIG1	/
		X72M_1_6R_302_519	2987.15	1947	Smart-seq2	MK1	6R	M1	SST			mk2_6R_AT19#mk2_6R_AT19_BC00637_N01	8.271	614	4183	0.117698	17770	0	MK2	6R	M1	C15	18626	0.524086	PVALB	/
		X72M_1_6R_302_520	3277.85	3045	Smart-seq2	MK1	6R	M1	LAMP5			mk2_6R_AT19#mk2_6R_AT19_BC01352_N03	8.639	445	3228	0.0908937	17757	0	MK2	6R	M1	C13	14298	0.402602	LAMP5	RELN
		X72M_1_6R_302_522	2560.74	1813	Smart-seq2	MK1	6R	M1	OLI			mk2_6R_AT19#mk2_6R_AT19_BC00804_N03	9.948	638	4093	0.115361	17740	0	MK2	6R	M1	C4	23989	0.676127	EX3	L23it
		X72M_1_6R_302_524	3546.67	4382	Smart-seq2	MK1	6R	M1	LAMP5			mk2_6R_AT19#mk2_6R_AT19_BC00728_N02	12.32	815	4825	0.136115	17724	0	MK2	6R	M1	C4	24189	0.68238	EX3	L4it
		X72M_1_6R_302_526	3150.52	2447	Smart-seq2	MK1	6R	M1	LAMP5			mk2_6R_AT19#mk2_6R_AT19_BC00644_N01	7.459	501	3386	0.0956443	17701	0	MK2	6R	M1	C6	22610	0.638664	EX5	L4it
		X72M_1_6R_302_527	2453.61	2217	Smart-seq2	MK1	6R	M1	OLI			mk2_6R_AT19#mk2_6R_AT19_BC00838_N03	11.182	672	4167	0.117805	17686	0	MK2	6R	M1	C4	25737	0.727609	EX3	L23it
		X72M_1_6R_302_528	3686.59	4704	Smart-seq2	MK1	6R	M1	L23it			mk2_6R_AT19#mk2_6R_AT19_BC00716_N02	8.361	646	4196	0.118719	17672	1.04196	MK2	6R	M1	C4	23553	0.666393	EX3	L23it
		X72M_1_6R_302_534	2335.89	1644	Smart-seq2	MK1	6R	M1	OLI			mk2_6R_AT19#mk2_6R_AT19_BC00763_N03	5.149	325	2877	0.0817051	17606	0	MK2	6R	M1	C13	12872	0.365557	LAMP5	LAMP5
		X72M_1_6R_302_535	3580.45	4116	Smart-seq2	MK1	6R	M1	L23it			mk2_6R_AT19#mk2_6R_AT19_BC00863_N02	8.331	568	3830	0.109048	17561	0	MK2	6R	M1	C4	23644	0.673196	EX3	L23it
		X72M_1_6R_302_536	2382.48	1680	Smart-seq2	MK1	6R	M1	OLI			mk2_6R_AT19#mk2_6R_AT19_BC01015_N04	6.891	602	4379	0.124687	17560	0	MK2	6R	M1	C16	16867	0.480268	SST2	SST2
		X72M_1_6R_302_539	3230.77	3400	Smart-seq2	MK1	6R	M1	SST			mk2_6R_AT19#mk2_6R_AT19_BC00921_N02	9.801	589	3611	0.102854	17554	0	MK2	6R	M1	C15	16148	0.459952	PVALB	PVALB
		X72M_1_6R_302_540	3644.97	4140	Smart-seq2	MK1	6R	M1	PVALB			mk2_6R_AT19#mk2_6R_AT19_BC00667_N02	15.103	900	5001	0.142544	17542	0	MK2	6R	M1	C16	20574	0.586421	SST2	SST2
		X72M_1_6R_302_542	3669.5	4709	Smart-seq2	MK1	6R	M1	L23it			mk2_6R_AT19#mk2_6R_AT19_BC01093_N02	9.41	518	3517	0.100451	17506	0	MK2	6R	M1	C4	24724	0.706158	EX3	L4it
		X72M_1_6R_302_543	3130.96	3092	Smart-seq2	MK1	6R	M1	OLI			mk2_6R_AT19#mk2_6R_AT19_BC00964_N02	7.359	472	3423	0.0977832	17503	0	MK2	6R	M1	C3	21461	0.613066	EX2	L23it
		X72M_1_6R_302_544	3107.18	2938	Smart-seq2	MK1	6R	M1	VIP			mk2_6R_AT19#mk2_6R_AT19_BC00903_N02	5.778	391	2984	0.0854623	17458	0	MK2	6R	M1	C13	13706	0.392542	LAMP5	RELN
		X72M_1_6R_302_549	3346.21	2833	Smart-seq2	MK1	6R	M1	L23it			mk2_6R_AT19#mk2_6R_AT19_BC00661_N01	3.87	172	1330	0.0381636	17425	0	MK2	6R	M1	C22	8720	0.250215	OLIG1	/
		X72M_1_6R_302_550	3059.82	3171	Smart-seq2	MK1	6R	M1	AST			mk2_6R_AT19#mk2_6R_AT19_BC00868_N03	8.784	621	4024	0.115486	17422	1.04196	MK2	6R	M1	C6	23716	0.680634	EX5	L5it
		X72M_1_6R_302_551	3110.47	2968	Smart-seq2	MK1	6R	M1	SST			mk2_6R_AT19#mk2_6R_AT19_BC00871_N02	10.762	625	3801	0.109237	17398	0	MK2	6R	M1	C6	24039	0.690855	EX5	L4it
		X72M_1_6R_302_552	2917.68	2381	Smart-seq2	MK1	6R	M1	VIP			mk2_6R_AT19#mk2_6R_AT19_BC00669_N04	8.53	504	3191	0.0924231	17263	0	MK2	6R	M1	C3	21729	0.629352	EX2	L23it
		X72M_1_6R_302_554	3162.92	2889	Smart-seq2	MK1	6R	M1	VIP			mk2_6R_AT19#mk2_6R_AT19_BC00747_N02	7.963	567	3958	0.114831	17234	0	MK2	6R	M1	C4	24312	0.70535	EX3	L23it
		X72M_1_6R_302_555	3685.75	4741	Smart-seq2	MK1	6R	M1	L45it			mk2_6R_AT19#mk2_6R_AT19_BC00943_N04	7.825	569	3908	0.113757	17177	0	MK2	6R	M1	C4	24720	0.719567	EX3	L23it
		X72M_1_6R_302_556	3341.74	3457	Smart-seq2	MK1	6R	M1	VIP			mk2_6R_AT19#mk2_6R_AT19_BC00856_N03	6.835	718	4757	0.138704	17148	0	MK2	6R	M1	C15	19412	0.566014	PVALB	PVALB
		X72M_1_6R_302_557	2383.2	1430	Smart-seq2	MK1	6R	M1	OLI			mk2_6R_AT19#mk2_6R_AT19_BC00679_N01	5.325	277	2546	0.0742577	17143	0	MK2	6R	M1	C13	11954	0.348655	LAMP5	LAMP5
		X72M_1_6R_302_558	3804.87	4729	Smart-seq2	MK1	6R	M1	L23it			mk2_6R_AT19#mk2_6R_AT19_BC00852_N02	7.607	534	3719	0.108698	17107	0	MK2	6R	M1	C13	15529	0.453879	LAMP5	RELN
		X72M_1_6R_302_559	2069.63	1305	Smart-seq2	MK1	6R	M1	OLI			mk2_6R_AT19#mk2_6R_AT19_BC00683_N01	8.358	574	3775	0.110341	17106	0	MK2	6R	M1	C4	24262	0.709166	EX3	L23it
		X72M_1_6R_302_560	2524.75	1944	Smart-seq2	MK1	6R	M1	OLI			mk2_6R_AT19#mk2_6R_AT19_BC00684_N01	6.003	385	3081	0.0903572	17049	0	MK2	6R	M1	C13	14360	0.421139	LAMP5	/
		X72M_1_6R_302_565	2028.22	1113	Smart-seq2	MK1	6R	M1	OLI			mk2_6R_AT19#mk2_6R_AT19_BC00744_N03	11.16	665	4312	0.126548	17037	0	MK2	6R	M1	C4	23606	0.692786	EX3	L23it
		X72M_1_6R_302_566	3479.95	3547	Smart-seq2	MK1	6R	M1	PVALB			mk2_6R_AT19#mk2_6R_AT19_BC00966_N02	7.012	386	3005	0.0884136	16994	0	MK2	6R	M1	C12	11967	0.352095	VIP2	VIP2
		X72M_1_6R_302_567	2979.3	2425	Smart-seq2	MK1	6R	M1	VIP			mk2_6R_AT19#mk2_6R_AT19_BC01629_N04	8.041	735	5531	0.162734	16994	0	MK2	6R	M1	C17	16768	0.493351	ENDO	ENDO
		X72M_1_6R_302_571	2647.01	1881	Smart-seq2	MK1	6R	M1	OLI			mk2_6R_AT19#mk2_6R_AT19_BC00738_N02	6.661	518	4171	0.122922	16966	0	MK2	6R	M1	C16	16043	0.472799	SST2	SST2
		X72M_1_6R_302_573	2517.05	1940	Smart-seq2	MK1	6R	M1	OLI			mk2_6R_AT19#mk2_6R_AT19_BC01440_N03	7.358	628	4212	0.12427	16947	0	MK2	6R	M1	C14	17700	0.522216	SST1	/
		X72M_1_6R_302_575	2554.48	2382	Smart-seq2	MK1	6R	M1	OLI			mk2_6R_AT19#mk2_6R_AT19_BC01125_N02	7.006	559	4150	0.122484	16941	0	MK2	6R	M1	C15	17456	0.5152	PVALB	PVALB
		X72M_1_6R_302_576	3343.46	3459	Smart-seq2	MK1	6R	M1	L23it			mk2_6R_AT19#mk2_6R_AT19_BC00719_N02	9.201	618	3801	0.112256	16930	0.57687	MK2	6R	M1	C6	22927	0.677112	EX5	L4it
		X72M_1_6R_302_581	2587.58	2271	Smart-seq2	MK1	6R	M1	OLI			mk2_6R_AT19#mk2_6R_AT19_BC00687_N01	6.304	347	2620	0.0774919	16905	0	MK2	6R	M1	C13	11679	0.34543	LAMP5	LAMP5
		X72M_1_6R_302_582	2509.3	2387	Smart-seq2	MK1	6R	M1	OLI			mk2_6R_AT19#mk2_6R_AT19_BC00951_N02	7.433	548	3691	0.109188	16902	1.04196	MK2	6R	M1	C6	21763	0.6438	EX5	L5it
		X72M_1_6R_302_583	2053.08	1307	Smart-seq2	MK1	6R	M1	OLI			mk2_6R_AT19#mk2_6R_AT19_BC00866_N02	9.143	591	3902	0.115663	16868	0	MK2	6R	M1	C4	22709	0.673138	EX3	L23it
		X72M_1_6R_302_584	3233.05	2933	Smart-seq2	MK1	6R	M1	PVALB			mk2_6R_AT19#mk2_6R_AT19_BC00923_N02	8.129	390	2654	0.0787257	16856	0	MK2	6R	M1	C12	12262	0.363728	VIP2	VIP2
		X72M_1_6R_302_586	2733.34	1995	Smart-seq2	MK1	6R	M1	OLI			mk2_6R_AT19#mk2_6R_AT19_BC00711_N01	9.156	467	3250	0.0967032	16804	0	MK2	6R	M1	C6	22032	0.655558	EX5	L23it
		X72M_1_6R_302_587	2213.2	1382	Smart-seq2	MK1	6R	M1	OLI			mk2_6R_AT19#mk2_6R_AT19_BC01058_N04	9.502	667	4055	0.120929	16766	0	MK2	6R	M1	C6	21952	0.654658	EX5	L5it
		X72M_1_6R_302_588	2278.06	1400	Smart-seq2	MK1	6R	M1	PERI			mk2_6R_AT19#mk2_6R_AT19_BC01313_N03	8.134	649	4198	0.125239	16760	0	MK2	6R	M1	C15	17257	0.514827	PVALB	PVALB
		X72M_1_6R_302_589	3411.93	3954	Smart-seq2	MK1	6R	M1	VIP			mk2_6R_AT19#mk2_6R_AT19_BC01046_N03	11.093	605	3876	0.115812	16734	0	MK2	6R	M1	C4	24386	0.728636	EX3	L23it
		X72M_1_6R_302_590	2437.26	2005	Smart-seq2	MK1	6R	M1	OLI			mk2_6R_AT19#mk2_6R_AT19_BC00726_N01	8.558	497	3431	0.102718	16701	0	MK2	6R	M1	C4	23695	0.709389	EX3	L23it
		X72M_1_6R_302_591	3843.94	5524	Smart-seq2	MK1	6R	M1	PVALB			mk2_6R_AT19#mk2_6R_AT19_BC01376_N03	7.876	525	3425	0.102915	16640	0	MK2	6R	M1	C12	15981	0.480198	VIP2	/
		X72M_1_6R_302_592	3704.84	4742	Smart-seq2	MK1	6R	M1	L5it			mk2_6R_AT19#mk2_6R_AT19_BC00739_N01	11.158	648	3983	0.119977	16599	0	MK2	6R	M1	C4	22866	0.688776	EX3	L6it
		X72M_1_6R_401_502	2471.86	2318	Smart-seq2	MK1	6R	M1	OLI			mk2_6R_AT19#mk2_6R_AT19_BC00734_N01	5.904	486	3642	0.109712	16598	0	MK2	6R	M1	C15	16462	0.495903	PVALB	PVALB
		X72M_1_6R_401_516	2684.06	1395	Smart-seq2	MK1	6R	M1	L5it			mk2_6R_AT19#mk2_6R_AT19_BC00836_N02	8.277	535	3699	0.111463	16593	0	MK2	6R	M1	C6	19181	0.577985	EX5	L5it
		X72M_1_6R_401_517	3877.15	5880	Smart-seq2	MK1	6R	M1	L5it			mk2_6R_AT19#mk2_6R_AT19_BC00735_N01	5.039	453	3666	0.110482	16591	0	MK2	6R	M1	C12	16630	0.501175	VIP2	/
		X72M_1_6R_401_518	2612.6	2341	Smart-seq2	MK1	6R	M1	OLI			mk2_6R_AT19#mk2_6R_AT19_BC00862_N02	11.07	682	4099	0.12374	16563	0	MK2	6R	M1	C6	22949	0.692779	EX5	L5it
		X72M_1_6R_401_527	2689.62	2641	Smart-seq2	MK1	6R	M1	OLI			mk2_6R_AT19#mk2_6R_AT19_BC01133_N02	5.758	535	4008	0.121713	16465	0	MK2	6R	M1	C16	16730	0.508047	SST2	SST2
		X72M_1_6R_401_528	2698.97	2437	Smart-seq2	MK1	6R	M1	OLI			mk2_6R_AT19#mk2_6R_AT19_BC01147_N03	9.469	636	3976	0.120851	16450	0	MK2	6R	M1	C6	22559	0.685684	EX5	L6it
		X72M_1_6R_401_533	3637.35	5763	Smart-seq2	MK1	6R	M1	SST			mk2_6R_AT19#mk2_6R_AT19_BC00750_N01	6.667	367	2952	0.0899561	16408	0	MK2	6R	M1	C13	13064	0.398098	LAMP5	LAMP5
		X72M_1_6R_401_534	3660.17	5735	Smart-seq2	MK1	6R	M1	VIP			mk2_6R_AT19#mk2_6R_AT19_BC00752_N01	7.698	346	2517	0.0770196	16340	0	MK2	6R	M1	C3	15777	0.482772	EX2	L23it
		X72M_1_6R_401_543	3137.4	3229	Smart-seq2	MK1	6R	M1	OLI			mk2_6R_AT19#mk2_6R_AT19_BC00910_N04	6.653	420	2972	0.0909592	16337	0.134382	MK2	6R	M1	C3	20984	0.642223	EX2	L23it
		X72M_1_6R_401_544	3763.14	5164	Smart-seq2	MK1	6R	M1	L23it			mk2_6R_AT19#mk2_6R_AT19_BC00913_N02	9.043	548	3477	0.106441	16333	0	MK2	6R	M1	C3	20189	0.618043	EX2	L23it
		X72M_1_6R_401_549	2875.41	3423	Smart-seq2	MK1	6R	M1	OPC			mk2_6R_AT19#mk2_6R_AT19_BC00756_N01	9.936	567	3788	0.115969	16332	0	MK2	6R	M1	C4	22435	0.686842	EX3	L23it
		X72M_1_6R_401_550	4303.46	8139	Smart-seq2	MK1	6R	M1	L23it			mk2_6R_AT19#mk2_6R_AT19_BC00890_N03	10.278	545	3341	0.102284	16332	0	MK2	6R	M1	C3	21005	0.643063	EX2	L23it
		X72M_1_6R_401_560	3604.2	4732	Smart-seq2	MK1	6R	M1	VIP			mk2_6R_AT19#mk2_6R_AT19_BC01066_N03	5.183	445	3502	0.107384	16306	0	MK2	6R	M1	C12	16567	0.508003	VIP2	VIP2
		X72M_1_6R_401_565	2962.2	3531	Smart-seq2	MK1	6R	M1	VIP			mk2_6R_AT19#mk2_6R_AT19_BC00782_N02	7.022	500	3479	0.10698	16260	0	MK2	6R	M1	C15	16814	0.517036	PVALB	PVALB
		X72M_1_6R_401_566	3565.07	5264	Smart-seq2	MK1	6R	M1	AST			mk2_6R_AT19#mk2_6R_AT19_BC01061_N04	6.414	366	3002	0.0923579	16252	0	MK2	6R	M1	C13	12765	0.392721	LAMP5	LAMP5
		X72M_1_6R_401_575	3473.17	4131	Smart-seq2	MK1	6R	M1	SST			mk2_6R_AT19#mk2_6R_AT19_BC01002_N03	10.07	595	3682	0.113565	16211	0	MK2	6R	M1	C3	22142	0.682931	EX2	L23it
		X72M_1_6R_401_576	2219.79	1958	Smart-seq2	MK1	6R	M1	OLI			mk2_6R_AT19#mk2_6R_AT19_BC01206_N03	7.608	511	3536	0.109116	16203	0	MK2	6R	M1	C13	15839	0.488768	LAMP5	LAMP5
		X72M_1_6R_401_581	2810.85	3408	Smart-seq2	MK1	6R	M1	OLI			mk2_6R_AT19#mk2_6R_AT19_BC01412_N02	8.475	505	3427	0.10585	16188	0	MK2	6R	M1	C4	22148	0.684087	EX3	L23it
		X72M_1_6R_401_582	3041.06	4462	Smart-seq2	MK1	6R	M1	OLI			mk2_6R_AT19#mk2_6R_AT19_BC00766_N01	9.543	694	4402	0.136049	16178	0	MK2	6R	M1	C16	16604	0.513166	SST2	SST2
		X72M_1_6R_401_583	2858.13	2432	Smart-seq2	MK1	6R	M1	OLI			mk2_6R_AT19#mk2_6R_AT19_BC01207_N03	11.047	636	3924	0.121433	16157	0	MK2	6R	M1	C3	22999	0.711735	EX2	L23it
		X72M_1_6R_401_584	3521.29	3715	Smart-seq2	MK1	6R	M1	SST			mk2_6R_AT19#mk2_6R_AT19_BC00957_N02	8.284	502	3602	0.111641	16132	0	MK2	6R	M1	C6	20385	0.631819	EX5	L4it
		X72M_1_6R_401_591	2352.31	1780	Smart-seq2	MK1	6R	M1	OLI			mk2_6R_AT19#mk2_6R_AT19_BC00972_N02	4.818	365	3095	0.0961598	16093	0.57687	MK2	6R	M1	C13	13917	0.432393	LAMP5	LAMP5
		X72M_1_6R_401_592	2651.17	2725	Smart-seq2	MK1	6R	M1	OLI			mk2_6R_AT19#mk2_6R_AT19_BC01506_N05	10.866	642	3667	0.114237	16050	0.57687	MK2	6R	M1	C15	17753	0.553053	PVALB	PVALB
		X72M_1_6R_402_501	4126.98	7538	Smart-seq2	MK1	6R	M1	PVALB			mk2_6R_AT19#mk2_6R_AT19_BC00780_N01	7.536	548	3670	0.114451	16033	0	MK2	6R	M1	C4	21417	0.667904	EX3	L23it
		X72M_1_6R_402_502	2643.3	3096	Smart-seq2	MK1	6R	M1	MIC			mk2_6R_AT19#mk2_6R_AT19_BC00906_N03	9.193	636	3976	0.124149	16013	0	MK2	6R	M1	C6	21687	0.677169	EX5	L23it
		X72M_1_6R_402_511	3389.3	4806	Smart-seq2	MK1	6R	M1	VIP			mk2_6R_AT19#mk2_6R_AT19_BC01321_N02	6.65	450	3374	0.105405	16005	0	MK2	6R	M1	C3	19235	0.600906	EX2	L23it
		X72M_1_6R_402_512	3803.5	5568	Smart-seq2	MK1	6R	M1	L5it			mk2_6R_AT19#mk2_6R_AT19_BC01241_N03	9.645	716	5298	0.165874	15970	0	MK2	6R	M1	C17	15930	0.498748	ENDO	ENDO
		X72M_1_6R_402_517	2876.99	4315	Smart-seq2	MK1	6R	M1	MIC			mk2_6R_AT19#mk2_6R_AT19_BC00790_N01	6.859	381	2769	0.086759	15958	0	MK2	6R	M1	C6	17781	0.557119	EX5	L4it
		X72M_1_6R_402_518	3284.18	4516	Smart-seq2	MK1	6R	M1	AST			mk2_6R_AT19#mk2_6R_AT19_BC00822_N03	6.286	346	2828	0.0887021	15941	0	MK2	6R	M1	C13	12107	0.379744	LAMP5	LAMP5
		X72M_1_6R_402_527	3391.4	4227	Smart-seq2	MK1	6R	M1	RELN			mk2_6R_AT19#mk2_6R_AT19_BC03550_N05	8.828	584	3554	0.111516	15935	0	MK2	6R	M1	C4	21313	0.668748	EX3	L23it
		X72M_1_6R_402_528	2654.57	2398	Smart-seq2	MK1	6R	M1	VIP			mk2_6R_AT19#mk2_6R_AT19_BC00900_N02	11.842	610	3672	0.115254	15930	0	MK2	6R	M1	C6	21766	0.683176	EX5	L4it
		X72M_1_6R_402_533	2771.85	4170	Smart-seq2	MK1	6R	M1	OLI			mk2_6R_AT19#mk2_6R_AT19_BC00794_N01	6.039	369	2903	0.0914619	15870	0	MK2	6R	M1	C15	13583	0.427946	PVALB	PVALB
		X72M_1_6R_402_535	3550.9	3234	Smart-seq2	MK1	6R	M1	L23it			mk2_6R_AT19#mk2_6R_AT19_BC00959_N02	7.971	475	3318	0.104702	15845	0	MK2	6R	M1	C6	18193	0.574093	EX5	L23it
		X72M_1_6R_402_543	2594.72	2955	Smart-seq2	MK1	6R	M1	OLI			mk2_6R_AT19#mk2_6R_AT19_BC00990_N02	10.993	594	3745	0.118296	15829	0	MK2	6R	M1	C3	22063	0.696917	EX2	L23it
		X72M_1_6R_402_544	2725.04	3025	Smart-seq2	MK1	6R	M1	OLI			mk2_6R_AT19#mk2_6R_AT19_BC00801_N01	10.089	484	3447	0.108937	15821	0	MK2	6R	M1	C4	20952	0.662158	EX3	L23it
		X72M_1_6R_402_549	2800.23	1779	Smart-seq2	MK1	6R	M1	OPC			mk2_6R_AT19#mk2_6R_AT19_BC01006_N03	9.259	519	3402	0.107515	15821	0	MK2	6R	M1	C4	21784	0.688452	EX3	L23it
		X72M_1_6R_402_550	4019.99	6818	Smart-seq2	MK1	6R	M1	L23it			mk2_6R_AT19#mk2_6R_AT19_BC01536_N03	11.227	652	4094	0.129614	15793	0	MK2	6R	M1	C15	17706	0.560565	PVALB	PVALB
		X72M_1_6R_402_559	3283.72	4852	Smart-seq2	MK1	6R	M1	SST			mk2_6R_AT19#mk2_6R_AT19_BC01394_N03	9.465	564	3722	0.117919	15782	0	MK2	6R	M1	C6	20093	0.63658	EX5	L4it
		X72M_1_6R_402_560	3871.33	6309	Smart-seq2	MK1	6R	M1	L23it			mk2_6R_AT19#mk2_6R_AT19_BC00805_N01	6.186	403	3243	0.102913	15756	0	MK2	6R	M1	C4	20167	0.639978	EX3	L23it
		X72M_1_6R_402_565	3944.22	6724	Smart-seq2	MK1	6R	M1	LAMP5			mk2_6R_AT19#mk2_6R_AT19_BC01120_N02	8.276	489	3596	0.114246	15738	0	MK2	6R	M1	C4	21738	0.690621	EX3	L23it
		X72M_1_6R_402_566	3568.63	5406	Smart-seq2	MK1	6R	M1	VIP			mk2_6R_AT19#mk2_6R_AT19_BC01038_N03	7.445	391	2902	0.0922031	15737	1.04196	MK2	6R	M1	C3	17994	0.57171	EX2	L23it
		X72M_1_6R_402_575	3844.51	6305	Smart-seq2	MK1	6R	M1	PVALB			mk2_6R_AT19#mk2_6R_AT19_BC01439_N02	8.04	337	2241	0.0715198	15667	0	MK2	6R	M1	C9	15948	0.508968	EX8	L23it
		X72M_1_6R_402_576	3386.56	4644	Smart-seq2	MK1	6R	M1	VIP			mk2_6R_AT19#mk2_6R_AT19_BC00820_N01	8.32	458	3239	0.103894	15588	0	MK2	6R	M1	C4	20954	0.67212	EX3	L23it
		X72M_1_6R_402_581	2451.99	3207	Smart-seq2	MK1	6R	M1	OLI			mk2_6R_AT19#mk2_6R_AT19_BC00948_N04	3.123	82	955	0.0306384	15585	0	MK2	6R	M1	C18	5641	0.180975	EX10	L56np
		X72M_1_6R_402_582	3030.29	4545	Smart-seq2	MK1	6R	M1	OPC			mk2_6R_AT19#mk2_6R_AT19_BC00886_N02	8.492	476	3411	0.10946	15581	0	MK2	6R	M1	C4	18867	0.605449	EX3	L23it
		X72M_1_6R_402_583	3773.87	3849	Smart-seq2	MK1	6R	M1	LAMP5			mk2_6R_AT19#mk2_6R_AT19_BC02634_N04	6.49	390	2847	0.0913847	15577	0	MK2	6R	M1	C6	19894	0.63857	EX5	L5it
		X72M_1_6R_402_591	2677.31	2873	Smart-seq2	MK1	6R	M1	OLI			mk2_6R_AT19#mk2_6R_AT19_BC00907_N02	9.645	604	3814	0.122929	15513	0.134382	MK2	6R	M1	C6	20995	0.676691	EX5	L5it
		X72M_1_6R_402_592	3631.98	5397	Smart-seq2	MK1	6R	M1	VIP			mk2_6R_AT19#mk2_6R_AT19_BC01088_N02	11.275	484	3163	0.102013	15503	0	MK2	6R	M1	C16	12046	0.388505	SST2	SST2
		X72M_1_6R_403_501	3243.07	5421	Smart-seq2	MK1	6R	M1	SST			mk2_6R_AT19#mk2_6R_AT19_BC00970_N02	6.127	328	2664	0.0860298	15483	0	MK2	6R	M1	C13	12111	0.391106	LAMP5	RELN
		X72M_1_6R_403_502	2496.97	3507	Smart-seq2	MK1	6R	M1	OLI			mk2_6R_AT19#mk2_6R_AT19_BC00936_N02	10.866	642	3952	0.127797	15462	0	MK2	6R	M1	C6	21601	0.698519	EX5	L6it
		X72M_1_6R_403_511	2585.13	3108	Smart-seq2	MK1	6R	M1	OLI			mk2_6R_AT19#mk2_6R_AT19_BC01037_N02	7.553	431	2951	0.0954337	15461	0	MK2	6R	M1	C4	19873	0.642682	EX3	L6it
		X72M_1_6R_403_512	2774.55	3115	Smart-seq2	MK1	6R	M1	OLI			mk2_6R_AT19#mk2_6R_AT19_BC01301_N03	7.679	508	3480	0.112687	15441	0	MK2	6R	M1	C3	19570	0.633702	EX2	L23it
		X72M_1_6R_403_517	3007.5	6077	Smart-seq2	MK1	6R	M1	OLI			mk2_6R_AT19#mk2_6R_AT19_BC00865_N02	11.98	605	3649	0.11832	15420	0	MK2	6R	M1	C3	20977	0.680188	EX2	L23it
		X72M_1_6R_403_518	4059.49	6829	Smart-seq2	MK1	6R	M1	SST			mk2_6R_AT19#mk2_6R_AT19_BC00881_N04	13.818	642	3781	0.122911	15381	0	MK2	6R	M1	C3	22825	0.741987	EX2	L23it
		X72M_1_6R_403_527	3850.55	6571	Smart-seq2	MK1	6R	M1	VIP			mk2_6R_AT19#mk2_6R_AT19_BC00844_N01	8.465	513	3315	0.10791	15360	0	MK2	6R	M1	C3	20559	0.669238	EX2	L23it
		X72M_1_6R_403_528	3578.59	4915	Smart-seq2	MK1	6R	M1	SST			mk2_6R_AT19#mk2_6R_AT19_BC00864_N02	8.903	589	3637	0.118546	15340	0	MK2	6R	M1	C6	21127	0.688625	EX5	L6it
		X72M_1_6R_403_533	2744.47	4743	Smart-seq2	MK1	6R	M1	OLI			mk2_6R_AT19#mk2_6R_AT19_BC00846_N01	9.163	509	3281	0.10695	15339	0	MK2	6R	M1	C4	21273	0.693429	EX3	L23it
		X72M_1_6R_403_534	2706.14	3630	Smart-seq2	MK1	6R	M1	OLI			mk2_6R_AT19#mk2_6R_AT19_BC01056_N02	6.648	517	3832	0.124959	15333	0	MK2	6R	M1	C16	14853	0.484347	SST2	SST2
		X72M_1_6R_403_543	3218.2	4422	Smart-seq2	MK1	6R	M1	OPC			mk2_6R_AT19#mk2_6R_AT19_BC01329_N03	9.525	558	3569	0.116391	15332	0	MK2	6R	M1	C6	21082	0.687516	EX5	L4it
		X72M_1_6R_403_544	3671.82	5965	Smart-seq2	MK1	6R	M1	SST			mk2_6R_AT19#mk2_6R_AT19_BC00849_N01	7.97	487	3180	0.103854	15310	0	MK2	6R	M1	C4	20946	0.684063	EX3	L23it
		X72M_1_6R_403_549	3965.27	7410	Smart-seq2	MK1	6R	M1	SST			mk2_6R_AT19#mk2_6R_AT19_BC00847_N01	5.779	464	3485	0.113867	15303	0	MK2	6R	M1	C12	14765	0.482422	VIP2	VIP2
		X72M_1_6R_403_550	4091.47	7336	Smart-seq2	MK1	6R	M1	L23it			mk2_6R_AT19#mk2_6R_AT19_BC01030_N02	10.832	547	3454	0.113135	15265	0	MK2	6R	M1	C4	22088	0.723485	EX3	L23it
		X72M_1_6R_403_559	3862.87	6103	Smart-seq2	MK1	6R	M1	L23it			mk2_6R_AT19#mk2_6R_AT19_BC01196_N02	7.06	410	3147	0.103153	15254	0	MK2	6R	M1	C13	12979	0.425429	LAMP5	/
		X72M_1_6R_403_560	2408.65	2603	Smart-seq2	MK1	6R	M1	ENDO			mk2_6R_AT19#mk2_6R_AT19_BC01423_N03	4.928	219	1644	0.053891	15253	0	MK2	6R	M1	C22	8754	0.28696	OLIG1	/
		X72M_1_6R_403_565	3209.62	5430	Smart-seq2	MK1	6R	M1	OLI			mk2_6R_AT19#mk2_6R_AT19_BC01363_N02	12.376	725	4265	0.139955	15237	0	MK2	6R	M1	C15	18487	0.606648	PVALB	PVALB
		X72M_1_6R_403_575	3525.55	5445	Smart-seq2	MK1	6R	M1	VIP			mk2_6R_AT19#mk2_6R_AT19_BC00917_N02	8.84	558	3782	0.124179	15228	0	MK2	6R	M1	C4	21028	0.690439	EX3	L23it
		X72M_1_6R_403_576	2677.91	2787	Smart-seq2	MK1	6R	M1	OLI			mk2_6R_AT19#mk2_6R_AT19_BC01549_N04	7.074	618	4895	0.161136	15189	0	MK2	6R	M1	C17	14776	0.486405	ENDO	ENDO
		X72M_1_6R_403_581	4328.57	8318	Smart-seq2	MK1	6R	M1	PVALB			mk2_6R_AT19#mk2_6R_AT19_BC01052_N02	7.872	481	3267	0.1078	15153	0	MK2	6R	M1	C4	20577	0.678974	EX3	L6ct
		X72M_1_6R_403_582	3088.05	5246	Smart-seq2	MK1	6R	M1	OLI			mk2_6R_AT19#mk2_6R_AT19_BC00869_N01	6.835	359	2624	0.0869335	15092	0	MK2	6R	M1	C6	16948	0.56149	EX5	L6it
		X72M_1_6R_403_590	4079.73	4255	Smart-seq2	MK1	6R	M1	PVALB			mk2_6R_AT19#mk2_6R_AT19_BC01775_N04	5.073	228	1772	0.0587222	15088	0	MK2	6R	M1	C19	9706	0.321646	AST1	/
		X72M_1_6R_403_591	2556.11	2437	Smart-seq2	MK1	6R	M1	OLI			mk2_6R_AT19#mk2_6R_AT19_BC01116_N03	7.888	474	3474	0.11527	15069	0	MK2	6R	M1	C3	19093	0.633519	EX2	L23it
		X72M_1_6R_403_592	2702.1	3620	Smart-seq2	MK1	6R	M1	OLI			mk2_6R_AT19#mk2_6R_AT19_BC00885_N02	5.272	410	2984	0.0990572	15062	0.134382	MK2	6R	M1	C6	16680	0.553711	EX5	L4it
		X72M_1_6R_404_501	2680.07	4853	Smart-seq2	MK1	6R	M1	OLI			mk2_6R_AT19#mk2_6R_AT19_BC00872_N01	9.26	491	3239	0.107572	15055	0	MK2	6R	M1	C6	19517	0.64819	EX5	L5it
		X72M_1_6R_404_502	3049.13	4658	Smart-seq2	MK1	6R	M1	OLI			mk2_6R_AT19#mk2_6R_AT19_BC01255_N04	7.525	589	3869	0.128504	15054	0	MK2	6R	M1	C15	15675	0.520626	PVALB	PVALB
		X72M_1_6R_404_511	4037.7	7960	Smart-seq2	MK1	6R	M1	LAMP5			mk2_6R_AT19#mk2_6R_AT19_BC01353_N04	7.558	458	3249	0.107919	15053	0	MK2	6R	M1	C3	18917	0.628347	EX2	L23it
		X72M_1_6R_404_512	3813.42	7228	Smart-seq2	MK1	6R	M1	OLI			mk2_6R_AT19#mk2_6R_AT19_BC01980_N04	13.861	693	4121	0.13691	15050	0	MK2	6R	M1	C12	16970	0.563787	VIP2	/
		X72M_1_6R_404_517	3308.9	6981	Smart-seq2	MK1	6R	M1	OLI			mk2_6R_AT19#mk2_6R_AT19_BC00976_N02	6.884	511	3554	0.118152	15040	0	MK2	6R	M1	C6	20722	0.688896	EX5	L23it
		X72M_1_6R_404_518	3897.77	6695	Smart-seq2	MK1	6R	M1	SST			mk2_6R_AT19#mk2_6R_AT19_BC01450_N03	7.631	447	3262	0.108639	15013	0	MK2	6R	M1	C4	21009	0.699694	EX3	L23it
		X72M_1_6R_404_527	2788.26	4563	Smart-seq2	MK1	6R	M1	MIC			mk2_6R_AT19#mk2_6R_AT19_BC00873_N01	11.406	576	3488	0.116228	15005	0	MK2	6R	M1	C3	17566	0.585338	EX2	L23it
		X72M_1_6R_404_528	3425.78	5282	Smart-seq2	MK1	6R	M1	RELN			mk2_6R_AT19#mk2_6R_AT19_BC01115_N02	5.906	507	4069	0.135606	15003	0	MK2	6R	M1	C16	15247	0.508132	SST2	/
		X72M_1_6R_404_533	3649.79	7099	Smart-seq2	MK1	6R	M1	VIP			mk2_6R_AT19#mk2_6R_AT19_BC00875_N01	8.656	577	3501	0.116762	14992	0	MK2	6R	M1	C3	20534	0.684832	EX2	L23it
		X72M_1_6R_404_534	4154.66	5961	Smart-seq2	MK1	6R	M1	L5it			mk2_6R_AT19#mk2_6R_AT19_BC00874_N01	9.596	504	3312	0.110474	14990	0	MK2	6R	M1	C4	21566	0.719346	EX3	L23it
		X72M_1_6R_404_543	3470.76	5328	Smart-seq2	MK1	6R	M1	VIP			mk2_6R_AT19#mk2_6R_AT19_BC00915_N02	9.652	619	3844	0.128364	14973	0	MK2	6R	M1	C6	19107	0.638048	EX5	L23it
		X72M_1_6R_404_544	2759.53	3691	Smart-seq2	MK1	6R	M1	OLI			mk2_6R_AT19#mk2_6R_AT19_BC00879_N01	6.893	362	2577	0.0860779	14969	0	MK2	6R	M1	C13	11019	0.368061	LAMP5	/
		X72M_1_6R_404_549	3392.6	4135	Smart-seq2	MK1	6R	M1	RELN			mk2_6R_AT19#mk2_6R_AT19_BC00974_N02	7.751	548	3705	0.123814	14962	0	MK2	6R	M1	C9	19625	0.655828	EX8	L23it
		X72M_1_6R_404_550	3296.96	4479	Smart-seq2	MK1	6R	M1	OLI			mk2_6R_AT19#mk2_6R_AT19_BC00995_N02	10.728	493	3341	0.111664	14960	0	MK2	6R	M1	C4	20253	0.676905	EX3	L23it
		X72M_1_6R_404_559	2482.52	3576	Smart-seq2	MK1	6R	M1	OLI			mk2_6R_AT19#mk2_6R_AT19_BC01298_N03	7.675	438	3135	0.104892	14944	0	MK2	6R	M1	C13	13539	0.452991	LAMP5	LAMP5
		X72M_1_6R_404_560	2959.28	5661	Smart-seq2	MK1	6R	M1	OPC			mk2_6R_AT19#mk2_6R_AT19_BC01671_N03	10.239	636	3947	0.132316	14915	0	MK2	6R	M1	C15	15812	0.53007	PVALB	PVALB
		X72M_1_6R_404_565	4106.35	7736	Smart-seq2	MK1	6R	M1	L23it			mk2_6R_AT19#mk2_6R_AT19_BC00992_N02	8.013	433	2758	0.0924821	14911	0	MK2	6R	M1	C4	20118	0.674603	EX3	L23it
		X72M_1_6R_404_566	3171.31	3574	Smart-seq2	MK1	6R	M1	VIP			mk2_6R_AT19#mk2_6R_AT19_BC01177_N02	7.75	454	3132	0.105157	14892	0	MK2	6R	M1	C4	19768	0.663712	EX3	L23it
		X72M_1_6R_404_575	2869.76	5053	Smart-seq2	MK1	6R	M1	OLI			mk2_6R_AT19#mk2_6R_AT19_BC02211_N03	9.241	434	3003	0.100962	14872	0	MK2	6R	M1	C16	11873	0.399173	SST2	SST2
		X72M_1_6R_404_576	4090.76	8146	Smart-seq2	MK1	6R	M1	L23it			mk2_6R_AT19#mk2_6R_AT19_BC01224_N03	8.12	488	3218	0.108277	14860	0	MK2	6R	M1	C4	20477	0.688997	EX3	L23it
		X72M_1_6R_404_581	4056.18	3859	Smart-seq2	MK1	6R	M1	PVALB			mk2_6R_AT19#mk2_6R_AT19_BC01139_N02	11.315	640	3698	0.124453	14857	0	MK2	6R	M1	C3	19367	0.65178	EX2	L23it
		X72M_1_6R_404_582	3342.45	6565	Smart-seq2	MK1	6R	M1	OPC			mk2_6R_AT19#mk2_6R_AT19_BC02588_N06	10.134	522	3374	0.113587	14852	0	MK2	6R	M1	C3	19359	0.65173	EX2	L23it
		X72M_1_6R_404_583	3857.16	3630	Smart-seq2	MK1	6R	M1	L23it			mk2_6R_AT19#mk2_6R_AT19_BC00895_N01	7.219	350	2682	0.0903943	14835	0	MK2	6R	M1	C6	15809	0.532828	EX5	L5it
		X72M_1_6R_404_584	3236.51	2948	Smart-seq2	MK1	6R	M1	OPC			mk2_6R_AT19#mk2_6R_AT19_BC01148_N04	8.876	511	3452	0.116354	14834	0	MK2	6R	M1	C4	19193	0.646926	EX3	L23it
		X72M_1_6R_404_591	4047.47	8428	Smart-seq2	MK1	6R	M1	RELN			mk2_6R_AT19#mk2_6R_AT19_BC01395_N02	10.834	569	3336	0.112513	14825	0	MK2	6R	M1	C4	20915	0.705396	EX3	L23it
		X72M_1_6R_404_592	3794.18	7064	Smart-seq2	MK1	6R	M1	VIP			mk2_6R_AT19#mk2_6R_AT19_BC01639_N02	9.792	450	3097	0.1046	14804	0	MK2	6R	M1	C4	21069	0.711598	EX3	L23it
		X72M_1_6R_803_508	3317.34	2843	Smart-seq2	MK1	6R	M1	VIP			mk2_6R_AT19#mk2_6R_AT19_BC00902_N01	7.539	434	2964	0.100122	14802	0	MK2	6R	M1	C4	20305	0.685887	EX3	L23it
		X72M_1_6R_803_511	4009.65	7398	Smart-seq2	MK1	6R	M1	PVALB			mk2_6R_AT19#mk2_6R_AT19_BC01280_N04	7.921	428	2924	0.0988372	14792	0	MK2	6R	M1	C6	19402	0.655827	EX5	L5it
		X72M_1_6R_803_523	2951.03	2386	Smart-seq2	MK1	6R	M1	SST			mk2_6R_AT19#mk2_6R_AT19_BC01355_N04	7.264	642	4559	0.154104	14792	0	MK2	6R	M1	C13	17488	0.59113	LAMP5	/
		X72M_1_6R_803_527	3046.96	5426	Smart-seq2	MK1	6R	M1	OLI			mk2_6R_AT19#mk2_6R_AT19_BC00911_N01	6.571	375	3063	0.103662	14774	0	MK2	6R	M1	C13	12798	0.433126	LAMP5	RELN
		X72M_1_6R_803_528	3786.37	6566	Smart-seq2	MK1	6R	M1	VIP			mk2_6R_AT19#mk2_6R_AT19_BC00905_N01	10.644	602	3623	0.122939	14735	0	MK2	6R	M1	C3	18643	0.632609	EX2	L23it
		X72M_1_6R_803_543	3050.19	4563	Smart-seq2	MK1	6R	M1	OPC			mk2_6R_AT19#mk2_6R_AT19_BC01560_N03	9.079	541	3281	0.111515	14711	0.134382	MK2	6R	M1	C6	20017	0.680341	EX5	L4it
		X72M_1_6R_803_559	2713.5	3527	Smart-seq2	MK1	6R	M1	OLI			mk2_6R_AT19#mk2_6R_AT19_BC01396_N02	7.81	422	3025	0.102877	14702	1.04196	MK2	6R	M1	C4	20083	0.683002	EX3	L23it
		X72M_1_6R_803_560	2855.3	3977	Smart-seq2	MK1	6R	M1	OLI			mk2_6R_AT19#mk2_6R_AT19_BC01077_N02	8.164	437	3291	0.111969	14696	0	MK2	6R	M1	C4	18761	0.638303	EX3	L23it
		X72M_1_6R_803_575	2749.36	3393	Smart-seq2	MK1	6R	M1	OLI			mk2_6R_AT19#mk2_6R_AT19_BC01503_N03	9.058	494	3141	0.106946	14685	0	MK2	6R	M1	C3	19565	0.666156	EX2	L23it
		X72M_1_6R_803_576	2690.38	3255	Smart-seq2	MK1	6R	M1	OLI			mk2_6R_AT19#mk2_6R_AT19_BC01022_N02	5.077	241	1968	0.0670117	14684	0	MK2	6R	M1	C18	12420	0.422909	EX10	L4it
		X72M_1_6R_803_591	2928.23	3922	Smart-seq2	MK1	6R	M1	OPC			mk2_6R_AT19#mk2_6R_AT19_BC01999_N03	9.493	489	3330	0.113427	14679	0	MK2	6R	M1	C4	20371	0.693882	EX3	L23it
		X72M_1_6R_803_592	3404.22	3492	Smart-seq2	MK1	6R	M1	SST			mk2_6R_AT19#mk2_6R_AT19_BC01247_N03	7.891	530	3469	0.118178	14677	0	MK2	6R	M1	C6	19555	0.666178	EX5	L6it
		X72M_1_6L_104_501	4319.37	9759	Smart-seq2	MK1	6L	M1	OLI			mk2_6R_AT19#mk2_6R_AT19_BC01356_N03	8.746	530	3530	0.120273	14675	0	MK2	6R	M1	C4	20180	0.687564	EX3	L23it
		X72M_1_6L_104_502	2254.81	6016	Smart-seq2	MK1	6L	M1	OLI			mk2_6R_AT19#mk2_6R_AT19_BC00880_N03	6.963	538	4271	0.146167	14610	0	MK2	6R	M1	C17	13590	0.465092	ENDO	ENDO
		X72M_1_6L_104_503	3599.68	7873	Smart-seq2	MK1	6L	M1	SST			mk2_6R_AT19#mk2_6R_AT19_BC00932_N01	5.336	318	2721	0.0931275	14609	0	MK2	6R	M1	C12	11852	0.40564	VIP2	VIP2
		X72M_1_6L_104_505	3602.46	8798	Smart-seq2	MK1	6L	M1	SST			mk2_6R_AT19#mk2_6R_AT19_BC01287_N02	5.21	321	2727	0.0933904	14600	0	MK2	6R	M1	C15	11729	0.401678	PVALB	PVALB
		X72M_1_6L_104_506	2901.04	8063	Smart-seq2	MK1	6L	M1	OLI			mk2_6R_AT19#mk2_6R_AT19_BC00934_N01	7.185	381	2848	0.0976011	14590	0	MK2	6R	M1	C13	11956	0.409733	LAMP5	LAMP5
		X72M_1_6L_104_507	3450.48	8280	Smart-seq2	MK1	6L	M1	VIP			mk2_6R_AT19#mk2_6R_AT19_BC01065_N02	10.818	590	3803	0.130436	14578	0	MK2	6R	M1	C4	21375	0.733125	EX3	L23it
		X72M_1_6L_104_508	2527.32	6373	Smart-seq2	MK1	6L	M1	OLI			mk2_6R_AT19#mk2_6R_AT19_BC00930_N01	10.267	617	3772	0.129426	14572	0	MK2	6R	M1	C3	17942	0.615633	EX2	L23it
		X72M_1_6L_104_510	3023.97	2599	Smart-seq2	MK1	6L	M1	MIC			mk2_6R_AT19#mk2_6R_AT19_BC01082_N02	10.495	530	3348	0.114941	14564	0	MK2	6R	M1	C6	20470	0.70276	EX5	L5it
		X72M_1_6L_104_511	2565.18	6958	Smart-seq2	MK1	6L	M1	OLI			mk2_6R_AT19#mk2_6R_AT19_BC01739_N03	10.737	591	3463	0.118905	14562	0	MK2	6R	M1	C15	18520	0.635902	PVALB	PVALB
		X72M_1_6L_104_512	3646.45	8019	Smart-seq2	MK1	6L	M1	VIP			mk2_6R_AT19#mk2_6R_AT19_BC01106_N03	4.192	326	2859	0.0981799	14560	0	MK2	6R	M1	C12	13263	0.45546	VIP2	VIP2
		X72M_1_6L_104_514	2597.14	2455	Smart-seq2	MK1	6L	M1	OLI			mk2_6R_AT19#mk2_6R_AT19_BC01057_N03	8.775	452	2756	0.0948056	14535	0	MK2	6R	M1	C19	10551	0.362951	AST1	/
		X72M_1_6L_104_516	2336.25	7436	Smart-seq2	MK1	6L	M1	ENDO			mk2_6R_AT19#mk2_6R_AT19_BC01074_N02	10.693	513	3346	0.115117	14533	0	MK2	6R	M1	C4	19631	0.675394	EX3	L23it
		X72M_1_6L_104_518	2260.89	6944	Smart-seq2	MK1	6L	M1	OLI			mk2_6R_AT19#mk2_6R_AT19_BC01054_N03	8.192	484	3261	0.112224	14529	0	MK2	6R	M1	C4	20131	0.692787	EX3	L23it
		X72M_1_6L_104_519	2791.68	4340	Smart-seq2	MK1	6L	M1	MIC			mk2_6R_AT19#mk2_6R_AT19_BC00941_N01	9.447	520	3364	0.115944	14507	0	MK2	6R	M1	C4	20266	0.69849	EX3	L23it
		X72M_1_6L_104_520	2665.11	5082	Smart-seq2	MK1	6L	M1	OLI			mk2_6R_AT19#mk2_6R_AT19_BC01063_N02	10.634	580	3481	0.119977	14507	0	MK2	6R	M1	C4	20862	0.719032	EX3	L23it
		X72M_1_6L_104_521	2607.82	6872	Smart-seq2	MK1	6L	M1	MIC			mk2_6R_AT19#mk2_6R_AT19_BC01594_N03	6.831	376	2680	0.092535	14481	0	MK2	6R	M1	C4	19368	0.668738	EX3	L23it
		X72M_1_6L_104_522	2233.85	6725	Smart-seq2	MK1	6L	M1	MIC			mk2_6R_AT19#mk2_6R_AT19_BC00968_N02	7.268	345	2329	0.0805047	14465	0	MK2	6R	M1	C21	9647	0.33346	OPC	OPC
		X72M_1_6L_104_523	2728.98	7931	Smart-seq2	MK1	6L	M1	OLI			mk2_6R_AT19#mk2_6R_AT19_BC01112_N03	11.574	602	3708	0.128242	14457	0	MK2	6R	M1	C3	20953	0.724666	EX2	L23it
		X72M_1_6L_104_524	3005.66	7490	Smart-seq2	MK1	6L	M1	OPC			mk2_6R_AT19#mk2_6R_AT19_BC00949_N01	8.002	493	3263	0.112969	14442	0	MK2	6R	M1	C3	19563	0.677295	EX2	L23it
		X72M_1_6L_104_526	3014.05	2713	Smart-seq2	MK1	6L	M1	OLI			mk2_6R_AT19#mk2_6R_AT19_BC01547_N03	8.11	557	3820	0.13251	14414	0	MK2	6R	M1	C15	15710	0.544956	PVALB	PVALB
		X72M_1_6L_104_527	2895.52	7758	Smart-seq2	MK1	6L	M1	OLI			mk2_6R_AT19#mk2_6R_AT19_BC01764_N03	8.416	459	3128	0.108641	14396	0	MK2	6R	M1	C6	20063	0.696826	EX5	L23it
		X72M_1_6L_104_528	3620.55	8227	Smart-seq2	MK1	6L	M1	RELN			mk2_6R_AT19#mk2_6R_AT19_BC01850_N04	8.724	467	3218	0.111775	14395	0	MK2	6R	M1	C3	17974	0.624314	EX2	L23it
		X72M_1_6L_104_530	4016.65	3891	Smart-seq2	MK1	6L	M1	PVALB			mk2_6R_AT19#mk2_6R_AT19_BC01083_N02	12.727	662	4099	0.142386	14394	0	MK2	6R	M1	C3	19484	0.67681	EX2	L23it
		X72M_1_6L_104_532	2630.52	7957	Smart-seq2	MK1	6L	M1	OLI			mk2_6R_AT19#mk2_6R_AT19_BC05842_N04	7.374	499	3129	0.108691	14394	0	MK2	6R	M1	C6	18757	0.651556	EX5	L5it
		X72M_1_6L_104_533	3481.5	8897	Smart-seq2	MK1	6L	M1	OLI			mk2_6R_AT19#mk2_6R_AT19_BC01770_N02	8.838	549	3523	0.122471	14383	0	MK2	6R	M1	C4	20812	0.723493	EX3	L23it
		X72M_1_6L_104_534	1717.15	4215	Smart-seq2	MK1	6L	M1	SST			mk2_6R_AT19#mk2_6R_AT19_BC01198_N02	11.713	698	3801	0.132236	14372	0	MK2	6R	M1	C3	19981	0.695136	EX2	L23it
		X72M_1_6L_104_535	3614.34	7610	Smart-seq2	MK1	6L	M1	VIP			mk2_6R_AT19#mk2_6R_AT19_BC01244_N03	5.866	391	3012	0.104875	14360	0	MK2	6R	M1	C3	16830	0.586003	EX2	L23it
		X72M_1_6L_104_536	2606.64	5577	Smart-seq2	MK1	6L	M1	OLI			mk2_6R_AT19#mk2_6R_AT19_BC01172_N02	9.599	509	3283	0.114366	14353	0	MK2	6R	M1	C6	19135	0.666585	EX5	L23it
		X72M_1_6L_104_537	2022.31	7340	Smart-seq2	MK1	6L	M1	OLI			mk2_6R_AT19#mk2_6R_AT19_BC01208_N03	10.354	685	4310	0.150164	14351	0	MK2	6R	M1	C3	20389	0.710369	EX2	L23it
		X72M_1_6L_104_538	3009.55	8063	Smart-seq2	MK1	6L	M1	VIP			mk2_6R_AT19#mk2_6R_AT19_BC00955_N01	5.959	331	2342	0.0816312	14345	0	MK2	6R	M1	C6	14121	0.492192	EX5	L5it
		X72M_1_6L_104_539	2500.56	6849	Smart-seq2	MK1	6L	M1	OLI			mk2_6R_AT19#mk2_6R_AT19_BC00962_N01	10.997	572	3539	0.123603	14316	0	MK2	6R	M1	C3	19144	0.668623	EX2	L23it
		X72M_1_6L_104_540	3533.75	8460	Smart-seq2	MK1	6L	M1	VIP			mk2_6R_AT19#mk2_6R_AT19_BC01663_N04	6.197	460	3349	0.117147	14294	0	MK2	6R	M1	C16	13458	0.470757	SST2	SST2
		X72M_1_6L_104_542	2837.64	3275	Smart-seq2	MK1	6L	M1	OLI			mk2_6R_AT19#mk2_6R_AT19_BC01375_N02	9.172	491	3207	0.112235	14287	0	MK2	6R	M1	C4	19543	0.683943	EX3	L23it
		X72M_1_6L_104_543	2781.37	7092	Smart-seq2	MK1	6L	M1	OLI			mk2_6R_AT19#mk2_6R_AT19_BC01029_N02	10.314	599	3619	0.126662	14286	0	MK2	6R	M1	C3	19164	0.670727	EX2	L23it
		X72M_1_6L_104_544	3633.31	8826	Smart-seq2	MK1	6L	M1	SST			mk2_6R_AT19#mk2_6R_AT19_BC01541_N03	11.454	509	3097	0.108461	14277	0	MK2	6R	M1	C3	19694	0.689711	EX2	L23it
		X72M_1_6L_104_546	2790.91	3026	Smart-seq2	MK1	6L	M1	OLI			mk2_6R_AT19#mk2_6R_AT19_BC00967_N01	6.779	291	2177	0.0762468	14276	0	MK2	6R	M1	C13	10773	0.377312	LAMP5	/
		X72M_1_6L_104_547	2722.87	8516	Smart-seq2	MK1	6L	M1	OLI			mk2_6R_AT19#mk2_6R_AT19_BC01451_N03	11.241	369	2244	0.0787203	14253	0	MK2	6R	M1	C19	10008	0.351084	AST1	/
		X72M_1_6L_104_548	3008.23	8462	Smart-seq2	MK1	6L	M1	OLI			mk2_6R_AT19#mk2_6R_AT19_BC01204_N03	10.711	595	3656	0.128398	14237	0	MK2	6R	M1	C4	20756	0.728946	EX3	L23it
		X72M_1_6L_104_549	3411.22	9264	Smart-seq2	MK1	6L	M1	OLI			mk2_6R_AT19#mk2_6R_AT19_BC00973_N01	8.043	459	3335	0.117207	14227	0	MK2	6R	M1	C13	13629	0.478984	LAMP5	RELN
		X72M_1_6L_104_551	2599.2	4834	Smart-seq2	MK1	6L	M1	OLI			mk2_6R_AT19#mk2_6R_AT19_BC01062_N02	9.646	492	3160	0.111228	14205	0	MK2	6R	M1	C6	19475	0.685498	EX5	L5it
		X72M_1_6L_104_552	2560.81	5116	Smart-seq2	MK1	6L	M1	MIC			mk2_6R_AT19#mk2_6R_AT19_BC00979_N01	9.92	526	3207	0.112899	14203	0	MK2	6R	M1	C6	18372	0.646765	EX5	L6it
		X72M_1_6L_104_553	2153.59	5887	Smart-seq2	MK1	6L	M1	OLI			mk2_6R_AT19#mk2_6R_AT19_BC00978_N01	8.639	445	2944	0.103837	14176	0	MK2	6R	M1	C6	19405	0.684431	EX5	L23it
		X72M_1_6L_104_554	3325.49	8174	Smart-seq2	MK1	6L	M1	VIP			mk2_6R_AT19#mk2_6R_AT19_BC02048_N04	7.498	337	2527	0.0891547	14172	0	MK2	6R	M1	C13	11618	0.409893	LAMP5	LAMP5
		X72M_1_6L_104_555	2060.61	6837	Smart-seq2	MK1	6L	M1	MIC			mk2_6R_AT19#mk2_6R_AT19_BC00986_N01	7.958	430	2847	0.100615	14148	0	MK2	6R	M1	C6	19704	0.696353	EX5	L6ct
		X72M_1_6L_104_556	3474.37	8573	Smart-seq2	MK1	6L	M1	VIP			mk2_6R_AT19#mk2_6R_AT19_BC00988_N01	9.248	467	2957	0.104724	14118	0	MK2	6R	M1	C6	20036	0.709591	EX5	L4it
		X72M_1_6L_104_559	2477.06	3617	Smart-seq2	MK1	6L	M1	OPC			mk2_6R_AT19#mk2_6R_AT19_BC01725_N04	12.34	592	3623	0.12832	14117	0	MK2	6R	M1	C12	16073	0.569278	VIP2	/
		X72M_1_6L_104_560	2722.63	7400	Smart-seq2	MK1	6L	M1	OLI			mk2_6R_AT19#mk2_6R_AT19_BC00987_N01	10.337	569	3302	0.116993	14112	0.134382	MK2	6R	M1	C4	19603	0.694551	EX3	L4it
		X72M_1_6L_104_563	2228.11	6852	Smart-seq2	MK1	6L	M1	OLI			mk2_6R_AT19#mk2_6R_AT19_BC01168_N04	8.866	497	3108	0.110135	14110	0	MK2	6R	M1	C3	17711	0.627605	EX2	L23it
		X72M_1_6L_104_564	2980.42	8063	Smart-seq2	MK1	6L	M1	AST			mk2_6R_AT19#mk2_6R_AT19_BC01143_N02	4.763	279	2394	0.0848695	14104	0	MK2	6R	M1	C13	11523	0.408501	LAMP5	RELN
		X72M_1_6L_104_566	1867.79	4605	Smart-seq2	MK1	6L	M1	MIC			mk2_6R_AT19#mk2_6R_AT19_BC01018_N02	15.486	610	3645	0.129228	14103	0	MK2	6R	M1	C6	19157	0.679182	EX5	L5it
		X72M_1_6L_104_567	2499.79	5990	Smart-seq2	MK1	6L	M1	OLI			mk2_6R_AT19#mk2_6R_AT19_BC00991_N01	9.88	464	2983	0.105788	14099	0	MK2	6R	M1	C4	19872	0.704731	EX3	L23it
		X72M_1_6L_104_568	3044.66	6922	Smart-seq2	MK1	6L	M1	OLI			mk2_6R_AT19#mk2_6R_AT19_BC01190_N02	7.63	420	2791	0.0989787	14099	0	MK2	6R	M1	C4	18399	0.652493	EX3	L23it
		X72M_1_6L_104_569	3276.43	8482	Smart-seq2	MK1	6L	M1	AST			mk2_6R_AT19#mk2_6R_AT19_BC00997_N01	11.267	569	3600	0.127768	14088	0	MK2	6R	M1	C4	20202	0.716993	EX3	L23it
		X72M_1_6L_104_571	2450.48	6554	Smart-seq2	MK1	6L	M1	OLI			mk2_6R_AT19#mk2_6R_AT19_BC00994_N01	9.213	442	2988	0.106085	14083	0	MK2	6R	M1	C4	18198	0.646098	EX3	L4it
		X72M_1_6L_104_572	3190.93	8564	Smart-seq2	MK1	6L	M1	OPC			mk2_6R_AT19#mk2_6R_AT19_BC00996_N01	4.801	337	2581	0.0917069	14072	0	MK2	6R	M1	C16	12155	0.431886	SST2	SST2
		X72M_1_6L_104_576	3373.59	7142	Smart-seq2	MK1	6L	M1	RELN			mk2_6R_AT19#mk2_6R_AT19_BC01157_N02	11.585	509	3235	0.114945	14072	0	MK2	6R	M1	C4	19634	0.697626	EX3	L23it
		X72M_1_6L_104_579	2564.63	8000	Smart-seq2	MK1	6L	M1	MIC			mk2_6R_AT19#mk2_6R_AT19_BC01257_N02	5.541	361	2641	0.0939657	14053	0	MK2	6R	M1	C13	13423	0.477585	LAMP5	LAMP5
		X72M_1_6L_104_581	4094.98	8038	Smart-seq2	MK1	6L	M1	OLI			mk2_6R_AT19#mk2_6R_AT19_BC01402_N03	7.49	435	3114	0.110803	14052	0.57687	MK2	6R	M1	C6	17955	0.638877	EX5	L6ct
		X72M_1_6L_104_582	2284.07	7291	Smart-seq2	MK1	6L	M1	OLI			mk2_6R_AT19#mk2_6R_AT19_BC02226_N04	9.812	441	3131	0.111416	14051	0	MK2	6R	M1	C4	20316	0.722938	EX3	L23it
		X72M_1_6L_104_584	2918.65	6458	Smart-seq2	MK1	6L	M1	OLI			mk2_6R_AT19#mk2_6R_AT19_BC01000_N01	4.823	302	2579	0.0917794	14050	0	MK2	6R	M1	C13	11627	0.413772	LAMP5	/
		X72M_1_6L_104_586	3759.1	9078	Smart-seq2	MK1	6L	M1	VIP			mk2_6R_AT19#mk2_6R_AT19_BC01081_N03	7.255	414	2981	0.106108	14047	0	MK2	6R	M1	C4	19395	0.690361	EX3	L23it
		X72M_1_6L_104_587	3951.22	9324	Smart-seq2	MK1	6L	M1	SST			mk2_6R_AT19#mk2_6R_AT19_BC01007_N01	5.679	261	1973	0.0702685	14039	0	MK2	6R	M1	C7	14374	0.511931	EX6	L5it
		X72M_1_6L_104_588	2483.25	6683	Smart-seq2	MK1	6L	M1	MIC			mk2_6R_AT19#mk2_6R_AT19_BC01938_N03	6.481	360	2651	0.0944963	14027	0	MK2	6R	M1	C13	11203	0.399337	LAMP5	RELN
		X72M_1_6L_104_591	2798.22	7104	Smart-seq2	MK1	6L	M1	OLI			mk2_6R_AT19#mk2_6R_AT19_BC01043_N02	5.648	425	3276	0.116908	14011	0	MK2	6R	M1	C16	12705	0.453394	SST2	SST2
		X72M_1_6L_104_592	2953.02	7632	Smart-seq2	MK1	6L	M1	OPC			mk2_6R_AT19#mk2_6R_AT19_BC01111_N02	9.142	494	3000	0.107082	14008	0	MK2	6R	M1	C3	19585	0.699065	EX2	L23it
		X72M_1_6L_104_595	2895.05	8441	Smart-seq2	MK1	6L	M1	OLI			mk2_6R_AT19#mk2_6R_AT19_BC01160_N03	12.611	605	3635	0.129784	14004	0.134382	MK2	6R	M1	C6	19576	0.698943	EX5	L5it
		X72M_1_6L_201_502	2643.51	6628	Smart-seq2	MK1	6L	M1	OLI			mk2_6R_AT19#mk2_6R_AT19_BC01735_N04	9.347	472	3108	0.111024	13997	0.57687	MK2	6R	M1	C6	19128	0.683289	EX5	L4it
		X72M_1_6L_201_505	1028.63	2865	Smart-seq2	MK1	6L	M1	OLI			mk2_6R_AT19#mk2_6R_AT19_BC01248_N02	7.038	494	3450	0.123364	13983	0	MK2	6R	M1	C13	14792	0.528928	LAMP5	LAMP5
		X72M_1_6L_201_508	2803.62	6593	Smart-seq2	MK1	6L	M1	OLI			mk2_6R_AT19#mk2_6R_AT19_BC01016_N02	8.019	409	2881	0.103106	13971	0.134382	MK2	6R	M1	C6	17849	0.638787	EX5	L6it
		X72M_1_6L_201_509	2711.52	2846	Smart-seq2	MK1	6L	M1	OLI			mk2_6R_AT19#mk2_6R_AT19_BC01411_N03	7.641	328	2351	0.0841868	13963	0	MK2	6R	M1	C22	9481	0.339504	OLIG1	OLIG1
		X72M_1_6L_201_512	4098.99	9110	Smart-seq2	MK1	6L	M1	VIP			mk2_6R_AT19#mk2_6R_AT19_BC01017_N01	9.638	477	3008	0.107821	13949	0	MK2	6R	M1	C4	18915	0.678006	EX3	L23it
		X72M_1_6L_201_518	2618.38	6388	Smart-seq2	MK1	6L	M1	OLI			mk2_6R_AT19#mk2_6R_AT19_BC01674_N03	11.446	526	3478	0.124686	13947	0	MK2	6R	M1	C4	19851	0.711658	EX3	L23it
		X72M_1_6L_201_521	3284.86	7826	Smart-seq2	MK1	6L	M1	VIP			mk2_6R_AT19#mk2_6R_AT19_BC01119_N02	11.634	564	3286	0.11804	13919	0	MK2	6R	M1	C6	19014	0.683023	EX5	L23it
		X72M_1_6L_201_523	4386.55	8348	Smart-seq2	MK1	6L	M1	OLI			mk2_6R_AT19#mk2_6R_AT19_BC02474_N04	8.541	358	2688	0.0966628	13904	0	MK2	6R	M1	C15	11337	0.407688	PVALB	PVALB
		X72M_1_6L_201_525	2364.35	2837	Smart-seq2	MK1	6L	M1	OLI			mk2_6R_AT19#mk2_6R_AT19_BC01304_N02	10.664	517	3310	0.119219	13882	0	MK2	6R	M1	C4	19588	0.705518	EX3	L23it
		X72M_1_6L_201_527	1668.65	5249	Smart-seq2	MK1	6L	M1	OLI			mk2_6R_AT19#mk2_6R_AT19_BC01406_N02	8.232	449	3098	0.111672	13871	0	MK2	6R	M1	C5	17509	0.631137	EX4	L23it
		X72M_1_6L_201_528	3778.34	8182	Smart-seq2	MK1	6L	M1	VIP			mk2_6R_AT19#mk2_6R_AT19_BC01199_N02	10.986	577	3888	0.140391	13847	0	MK2	6R	M1	C12	13789	0.497906	VIP2	VIP2
		X72M_1_6L_201_532	2849.64	7364	Smart-seq2	MK1	6L	M1	VIP			mk2_6R_AT19#mk2_6R_AT19_BC01033_N01	8.211	452	3119	0.112762	13830	0	MK2	6R	M1	C6	18666	0.674837	EX5	L4it
		X72M_1_6L_201_533	2165.22	6662	Smart-seq2	MK1	6L	M1	PVALB			mk2_6R_AT19#mk2_6R_AT19_BC01127_N02	9.814	451	2975	0.10786	13791	0.134382	MK2	6R	M1	C6	17580	0.637372	EX5	L6it
		X72M_1_6L_201_534	3792.06	8388	Smart-seq2	MK1	6L	M1	PVALB			mk2_6R_AT19#mk2_6R_AT19_BC01013_N01	11.188	678	3682	0.133503	13790	0	MK2	6R	M1	C3	20129	0.72984	EX2	L23it
		X72M_1_6L_201_535	1786.63	1968	Smart-seq2	MK1	6L	M1	OLI			mk2_6R_AT19#mk2_6R_AT19_BC01262_N02	5.996	433	3270	0.11859	13787	0	MK2	6R	M1	C13	13434	0.487198	LAMP5	RELN
		X72M_1_6L_201_538	2715.63	8053	Smart-seq2	MK1	6L	M1	OLI			mk2_6R_AT19#mk2_6R_AT19_BC00969_N01	7.745	309	2546	0.0923669	13782	0	MK2	6R	M1	C9	15256	0.553476	EX8	L23it
		X72M_1_6L_201_539	3525.93	8069	Smart-seq2	MK1	6L	M1	VIP			mk2_6R_AT19#mk2_6R_AT19_BC02095_N03	6.813	406	2734	0.0993532	13759	0	MK2	6R	M1	C3	17052	0.619667	EX2	L23it
		X72M_1_6L_201_540	2380.71	5482	Smart-seq2	MK1	6L	M1	OLI			mk2_6R_AT19#mk2_6R_AT19_BC01278_N03	12.132	533	3250	0.118182	13750	0	MK2	6R	M1	C6	17954	0.652873	EX5	L23it
		X72M_1_6L_201_542	2618.05	2424	Smart-seq2	MK1	6L	M1	MIC			mk2_6R_AT19#mk2_6R_AT19_BC01123_N02	8.855	635	4355	0.158479	13740	0	MK2	6R	M1	C17	15427	0.56139	ENDO	ENDO
		X72M_1_6L_201_543	2428.61	4936	Smart-seq2	MK1	6L	M1	MIC			mk2_6R_AT19#mk2_6R_AT19_BC01035_N01	6.502	463	3523	0.128389	13720	0	MK2	6R	M1	C14	12573	0.4582	SST1	SST1
		X72M_1_6L_201_544	2643.5	6234	Smart-seq2	MK1	6L	M1	AST			mk2_6R_AT19#mk2_6R_AT19_BC01049_N02	11.257	523	3172	0.115674	13711	0	MK2	6R	M1	C3	18128	0.661075	EX2	L23it
		X72M_1_6L_201_549	2801.02	7818	Smart-seq2	MK1	6L	M1	OLI			mk2_6R_AT19#mk2_6R_AT19_BC01623_N03	10.716	552	3398	0.123969	13705	0.57687	MK2	6R	M1	C6	17511	0.638854	EX5	L4it
		X72M_1_6L_201_550	2518.98	7115	Smart-seq2	MK1	6L	M1	OLI			mk2_6R_AT19#mk2_6R_AT19_BC01047_N01	8.049	504	3142	0.114705	13696	0	MK2	6R	M1	C6	18557	0.677461	EX5	L5it
		X72M_1_6L_201_551	3771.1	6356	Smart-seq2	MK1	6L	M1	L23it			mk2_6R_AT19#mk2_6R_AT19_BC01828_N04	7.345	319	2423	0.0884953	13690	0	MK2	6R	M1	C13	10608	0.387436	LAMP5	LAMP5
		X72M_1_6L_201_552	3113.67	5098	Smart-seq2	MK1	6L	M1	OPC			mk2_6R_AT19#mk2_6R_AT19_BC01436_N03	8.194	509	3533	0.129187	13674	0	MK2	6R	M1	C15	14252	0.521135	PVALB	PVALB
		X72M_1_6L_201_553	2854.23	6415	Smart-seq2	MK1	6L	M1	OPC			mk2_6R_AT19#mk2_6R_AT19_BC01851_N04	6.188	350	2691	0.098456	13666	0	MK2	6R	M1	C11	11409	0.417423	VIP1	VIP1
		X72M_1_6L_201_555	3731.94	8785	Smart-seq2	MK1	6L	M1	RELN			mk2_6R_AT19#mk2_6R_AT19_BC01524_N03	9.707	549	3400	0.12457	13647	0	MK2	6R	M1	C3	19249	0.705247	EX2	L23it
		X72M_1_6L_201_557	2077.69	1651	Smart-seq2	MK1	6L	M1	OLI			mk2_6R_AT19#mk2_6R_AT19_BC01512_N03	11.125	500	3546	0.129976	13641	0	MK2	6R	M1	C3	19412	0.711531	EX2	L23it
		X72M_1_6L_201_558	3947.58	5258	Smart-seq2	MK1	6L	M1	RELN			mk2_6R_AT19#mk2_6R_AT19_BC01704_N02	7.24	468	3382	0.123965	13641	0	MK2	6R	M1	C15	13670	0.501063	PVALB	PVALB
		X72M_1_6L_201_559	3680.3	8527	Smart-seq2	MK1	6L	M1	RELN			mk2_6R_AT19#mk2_6R_AT19_BC01836_N02	7.338	315	2244	0.0822581	13640	0	MK2	6R	M1	C3	13294	0.487317	EX2	L23it
		X72M_1_6L_201_563	2441.33	6271	Smart-seq2	MK1	6L	M1	OLI			mk2_6R_AT19#mk2_6R_AT19_BC01316_N04	9.77	523	3501	0.128345	13639	0	MK2	6R	M1	C6	18113	0.664015	EX5	L5it
		X72M_1_6L_201_564	1453.07	4240	Smart-seq2	MK1	6L	M1	SST			mk2_6R_AT19#mk2_6R_AT19_BC01517_N02	7.449	395	2969	0.108914	13630	0	MK2	6R	M1	C16	12226	0.448496	SST2	SST2
		X72M_1_6L_201_565	3203.62	8370	Smart-seq2	MK1	6L	M1	SST			mk2_6R_AT19#mk2_6R_AT19_BC01223_N02	7.215	368	2642	0.0969328	13628	0	MK2	6R	M1	C6	16959	0.622212	EX5	L5it
		X72M_1_6L_201_566	3015.5	6991	Smart-seq2	MK1	6L	M1	OLI			mk2_6R_AT19#mk2_6R_AT19_BC01064_N01	11.86	563	3436	0.126073	13627	0	MK2	6R	M1	C4	20245	0.742827	EX3	L23it
		X72M_1_6L_201_567	2623.41	4235	Smart-seq2	MK1	6L	M1	OLI			mk2_6R_AT19#mk2_6R_AT19_BC01097_N03	10.062	564	3523	0.129275	13626	0	MK2	6R	M1	C6	18423	0.676024	EX5	L4it
		X72M_1_6L_201_568	2754.35	4775	Smart-seq2	MK1	6L	M1	OLI			mk2_6R_AT19#mk2_6R_AT19_BC01186_N02	6.981	490	3483	0.128089	13596	0	MK2	6R	M1	C3	17398	0.639821	EX2	L23it
		X72M_1_6L_201_569	3121.95	7945	Smart-seq2	MK1	6L	M1	AST			mk2_6R_AT19#mk2_6R_AT19_BC01534_N03	8.921	446	3127	0.115022	13593	0	MK2	6R	M1	C3	17820	0.655484	EX2	L23it
		X72M_1_6L_201_570	2153.55	5414	Smart-seq2	MK1	6L	M1	MIC			mk2_6R_AT19#mk2_6R_AT19_BC01580_N02	13.516	744	4582	0.168629	13586	0	MK2	6R	M1	C13	17191	0.632673	LAMP5	/
		X72M_1_6L_201_576	3107.57	7005	Smart-seq2	MK1	6L	M1	VIP			mk2_6R_AT19#mk2_6R_AT19_BC01498_N02	14.713	639	3887	0.143062	13585	0	MK2	6R	M1	C15	16581	0.610269	PVALB	PVALB
		X72M_1_6L_201_581	2470.03	6724	Smart-seq2	MK1	6L	M1	OLI			mk2_6R_AT19#mk2_6R_AT19_BC01059_N01	14.374	617	3784	0.139292	13583	0	MK2	6R	M1	C3	20211	0.743981	EX2	L23it
		X72M_1_6L_201_583	2971.83	5924	Smart-seq2	MK1	6L	M1	OLI			mk2_6R_AT19#mk2_6R_AT19_BC01789_N03	8.161	441	3083	0.113504	13581	0	MK2	6R	M1	C13	12731	0.468706	LAMP5	RELN
		X72M_1_6L_201_584	2340.87	4591	Smart-seq2	MK1	6L	M1	OLI			mk2_6R_AT19#mk2_6R_AT19_BC01311_N02	10.789	583	3677	0.135653	13553	0	MK2	6R	M1	C6	20148	0.743304	EX5	L23it
		X72M_1_6L_201_587	2478.79	6339	Smart-seq2	MK1	6L	M1	OLI			mk2_6R_AT19#mk2_6R_AT19_BC01263_N02	8.171	392	2848	0.10524	13531	0	MK2	6R	M1	C12	11945	0.441394	VIP2	VIP2
		X72M_1_6L_201_588	2720.61	6252	Smart-seq2	MK1	6L	M1	OLI			mk2_6R_AT19#mk2_6R_AT19_BC01253_N02	8.231	424	2820	0.104352	13512	0	MK2	6R	M1	C6	17948	0.66415	EX5	L23it
		X72M_1_6L_201_590	2580.65	3305	Smart-seq2	MK1	6L	M1	OLI			mk2_6R_AT19#mk2_6R_AT19_BC01078_N01	11.697	508	3056	0.113152	13504	0	MK2	6R	M1	C4	19495	0.721823	EX3	L23it
		X72M_1_6L_201_591	2897.98	7104	Smart-seq2	MK1	6L	M1	OLI			mk2_6R_AT19#mk2_6R_AT19_BC01126_N02	9.731	516	3400	0.125889	13504	1.04196	MK2	6R	M1	C4	19422	0.71912	EX3	L23it
		X72M_1_6L_201_592	2636.87	5876	Smart-seq2	MK1	6L	M1	OLI			mk2_6R_AT19#mk2_6R_AT19_BC01721_N03	11.994	533	3040	0.112751	13481	0	MK2	6R	M1	C6	18457	0.684556	EX5	L4it
		X72M_1_6L_201_596	2464.62	6812	Smart-seq2	MK1	6L	M1	OLI			mk2_6R_AT19#mk2_6R_AT19_BC01279_N03	8.069	489	3309	0.122774	13476	0	MK2	6R	M1	C6	19052	0.706886	EX5	L5it
		X72M_1_6L_202_501	1788.97	6951	Smart-seq2	MK1	6L	M1	MIC			mk2_6R_AT19#mk2_6R_AT19_BC01641_N03	8.421	438	2790	0.103548	13472	0	MK2	6R	M1	C3	17951	0.666234	EX2	L23it
		X72M_1_6L_202_502	2682.99	7549	Smart-seq2	MK1	6L	M1	MIC			mk2_6R_AT19#mk2_6R_AT19_BC01647_N02	7.235	369	2427	0.0901225	13465	0	MK2	6R	M1	C3	16859	0.62603	EX2	L23it
		X72M_1_6L_202_503	3779.56	7194	Smart-seq2	MK1	6L	M1	VIP			mk2_6R_AT19#mk2_6R_AT19_BC01264_N02	9.395	427	2793	0.103837	13449	0	MK2	6R	M1	C3	19262	0.716113	EX2	L23it
		X72M_1_6L_202_504	3503.66	6112	Smart-seq2	MK1	6L	M1	VIP			mk2_6R_AT19#mk2_6R_AT19_BC01085_N01	3.086	120	1187	0.0441461	13444	0	MK2	6R	M1	C8	10193	0.379091	EX7	L4it
		X72M_1_6L_202_505	2809.49	7716	Smart-seq2	MK1	6L	M1	OLI			mk2_6R_AT19#mk2_6R_AT19_BC01086_N01	10.59	492	2939	0.109403	13432	0	MK2	6R	M1	C6	18048	0.671828	EX5	L5et
		X72M_1_6L_202_506	2456.59	6941	Smart-seq2	MK1	6L	M1	MIC			mk2_6R_AT19#mk2_6R_AT19_BC01548_N02	8.932	433	3083	0.114797	13428	0	MK2	6R	M1	C12	12677	0.472036	VIP2	/
		X72M_1_6L_202_512	2471.78	6031	Smart-seq2	MK1	6L	M1	MIC			mk2_6R_AT19#mk2_6R_AT19_BC01089_N01	10.199	479	3104	0.115709	13413	0	MK2	6R	M1	C6	18291	0.681839	EX5	L5it
		X72M_1_6L_202_514	2636.48	2227	Smart-seq2	MK1	6L	M1	MIC			mk2_6R_AT19#mk2_6R_AT19_BC01092_N01	7.421	416	2738	0.102111	13407	0	MK2	6R	M1	C3	17849	0.66566	EX2	L23it
		X72M_1_6L_202_515	1983.95	5111	Smart-seq2	MK1	6L	M1	OLI			mk2_6R_AT19#mk2_6R_AT19_BC01249_N02	7.134	263	2043	0.0762257	13401	0	MK2	6R	M1	C13	9843	0.367249	LAMP5	LAMP5
		X72M_1_6L_202_516	2320.35	1606	Smart-seq2	MK1	6L	M1	OLI			mk2_6R_AT19#mk2_6R_AT19_BC01297_N03	5.561	264	1965	0.0733702	13391	0	MK2	6R	M1	C14	10843	0.404861	SST1	SST1
		X72M_1_6L_202_517	2377.4	6787	Smart-seq2	MK1	6L	M1	OLI			mk2_6R_AT19#mk2_6R_AT19_BC01091_N01	12.73	630	3628	0.135474	13390	0	MK2	6R	M1	C4	19982	0.746154	EX3	L23it
		X72M_1_6L_202_519	2009.17	3236	Smart-seq2	MK1	6L	M1	SST			mk2_6R_AT19#mk2_6R_AT19_BC01095_N01	10.216	454	3078	0.115022	13380	0	MK2	6R	M1	C4	19290	0.720852	EX3	L23it
		X72M_1_6L_202_520	2786.04	4747	Smart-seq2	MK1	6L	M1	SST			mk2_6R_AT19#mk2_6R_AT19_BC01475_N04	8.637	567	3619	0.135239	13380	0	MK2	6R	M1	C3	17808	0.665471	EX2	L23it
		X72M_1_6L_202_521	2376.63	7418	Smart-seq2	MK1	6L	M1	OLI			mk2_6R_AT19#mk2_6R_AT19_BC01102_N01	9.396	484	3157	0.118072	13369	0	MK2	6R	M1	C6	18573	0.694629	EX5	L5it
		X72M_1_6L_202_522	2477.78	7145	Smart-seq2	MK1	6L	M1	MIC			mk2_6R_AT19#mk2_6R_AT19_BC01796_N03	6.695	355	2688	0.100621	13357	0	MK2	6R	M1	C3	16254	0.608445	EX2	L23it
		X72M_1_6L_202_534	3752.7	8577	Smart-seq2	MK1	6L	M1	LAMP5			mk2_6R_AT19#mk2_6R_AT19_BC01215_N02	11.331	515	3368	0.126133	13351	0	MK2	6R	M1	C6	19162	0.717624	EX5	L23it
		X72M_1_6L_202_536	2940.72	6161	Smart-seq2	MK1	6L	M1	OLI			mk2_6R_AT19#mk2_6R_AT19_BC01635_N02	5.941	279	2235	0.083733	13346	0	MK2	6R	M1	C13	9263	0.347033	LAMP5	LAMP5
		X72M_1_6L_202_537	2684.97	8268	Smart-seq2	MK1	6L	M1	OPC			mk2_6R_AT19#mk2_6R_AT19_BC01340_N02	7.538	354	2736	0.102764	13312	0	MK2	6R	M1	C12	10416	0.391226	VIP2	VIP2
		X72M_1_6L_202_538	3735.19	9124	Smart-seq2	MK1	6L	M1	VIP			mk2_6R_AT19#mk2_6R_AT19_BC01358_N03	6.117	417	3218	0.121005	13297	0	MK2	6R	M1	C16	12922	0.485899	SST2	SST2
		X72M_1_6L_202_539	3751.11	8936	Smart-seq2	MK1	6L	M1	PVALB			mk2_6R_AT19#mk2_6R_AT19_BC01343_N02	10.145	415	2654	0.099812	13295	0	MK2	6R	M1	C3	18266	0.68695	EX2	L23it
		X72M_1_6L_202_540	3732.03	8702	Smart-seq2	MK1	6L	M1	SST			mk2_6R_AT19#mk2_6R_AT19_BC01107_N01	9.17	389	2696	0.101445	13288	0	MK2	6R	M1	C3	16353	0.61533	EX2	L23it
		X72M_1_6L_202_548	2194.17	6298	Smart-seq2	MK1	6L	M1	RELN			mk2_6R_AT19#mk2_6R_AT19_BC01243_N02	12.96	661	3829	0.144077	13288	1.04196	MK2	6R	M1	C6	18542	0.697697	EX5	L4it
		X72M_1_6L_202_549	4259.94	10292	Smart-seq2	MK1	6L	M1	OPC			mk2_6R_AT19#mk2_6R_AT19_BC01338_N03	8.743	574	3477	0.130872	13284	0	MK2	6R	M1	C6	17816	0.670581	EX5	L5it
		X72M_1_6L_202_556	3861.19	9069	Smart-seq2	MK1	6L	M1	SST			mk2_6R_AT19#mk2_6R_AT19_BC01104_N01	6.797	484	3345	0.12596	13278	0	MK2	6R	M1	C13	13637	0.513519	LAMP5	RELN
		X72M_1_6L_202_558	3687.23	4049	Smart-seq2	MK1	6L	M1	OLI			mk2_6R_AT19#mk2_6R_AT19_BC01872_N02	8.529	435	2901	0.109323	13268	0	MK2	6R	M1	C4	18324	0.690534	EX3	L23it
		X72M_1_6L_202_559	2453.54	6319	Smart-seq2	MK1	6L	M1	OLI			mk2_6R_AT19#mk2_6R_AT19_BC01273_N02	7.393	392	3060	0.115359	13263	0	MK2	6R	M1	C12	11869	0.447448	VIP2	VIP2
		X72M_1_6L_202_564	1531.86	7445	Smart-seq2	MK1	6L	M1	OPC			mk2_6R_AT19#mk2_6R_AT19_BC02416_N06	11.619	487	3068	0.115678	13261	0	MK2	6R	M1	C6	17517	0.660471	EX5	L23it
		X72M_1_6L_202_568	2647.83	4022	Smart-seq2	MK1	6L	M1	OLI			mk2_6R_AT19#mk2_6R_AT19_BC02138_N05	10.541	708	4391	0.165736	13247	0	MK2	6R	M1	C20	13594	0.513097	AST2	AST2
		X72M_1_6L_202_569	3650.27	3062	Smart-seq2	MK1	6L	M1	MIC			mk2_6R_AT19#mk2_6R_AT19_BC03961_N02	7.236	296	2456	0.0929388	13213	0	MK2	6R	M1	C13	10940	0.413986	LAMP5	LAMP5
		X72M_1_6L_202_570	2486.88	6859	Smart-seq2	MK1	6L	M1	OLI			mk2_6R_AT19#mk2_6R_AT19_BC01315_N02	10.478	418	2743	0.103807	13212	0	MK2	6R	M1	C6	17645	0.667764	EX5	L6it
		X72M_1_6L_202_571	2076.95	5455	Smart-seq2	MK1	6L	M1	OLI			mk2_6R_AT19#mk2_6R_AT19_BC01192_N02	6.679	398	2790	0.105666	13202	1.04196	MK2	6R	M1	C3	15041	0.569649	EX2	L23it
		X72M_1_6L_202_572	2381.94	5603	Smart-seq2	MK1	6L	M1	OLI			mk2_6R_AT19#mk2_6R_AT19_BC01705_N02	8.26	438	2982	0.113014	13193	0	MK2	6R	M1	C4	18213	0.690252	EX3	L23it
		X72M_1_6L_202_575	3822.15	9305	Smart-seq2	MK1	6L	M1	VIP			mk2_6R_AT19#mk2_6R_AT19_BC01109_N01	14.558	669	3738	0.141741	13186	1.04196	MK2	6R	M1	C6	18967	0.71921	EX5	L4it
		X72M_1_6L_202_576	2867.96	7508	Smart-seq2	MK1	6L	M1	OLI			mk2_6R_AT19#mk2_6R_AT19_BC01124_N01	6.242	331	2710	0.102784	13183	0	MK2	6R	M1	C13	11424	0.433285	LAMP5	LAMP5
		X72M_1_6L_202_579	2635.46	8007	Smart-seq2	MK1	6L	M1	MIC			mk2_6R_AT19#mk2_6R_AT19_BC01838_N06	8.006	376	2667	0.101191	13178	0	MK2	6R	M1	C6	16281	0.617734	EX5	L5it
		X72M_1_6L_202_580	2843.52	8251	Smart-seq2	MK1	6L	M1	OLI			mk2_6R_AT19#mk2_6R_AT19_BC01801_N03	6.698	389	2855	0.108464	13161	0	MK2	6R	M1	C12	10415	0.395677	VIP2	VIP2
		X72M_1_6L_202_581	2021.87	6935	Smart-seq2	MK1	6L	M1	OLI			mk2_6R_AT19#mk2_6R_AT19_BC01385_N02	6.323	281	2262	0.0861321	13131	0	MK2	6R	M1	C13	10360	0.394486	LAMP5	LAMP5
		X72M_1_6L_202_582	3326.01	8442	Smart-seq2	MK1	6L	M1	OPC			mk2_6R_AT19#mk2_6R_AT19_BC02050_N02	11.084	459	2945	0.112225	13121	0	MK2	6R	M1	C4	18844	0.718086	EX3	L23it
		X72M_1_6L_202_585	2380.33	6739	Smart-seq2	MK1	6L	M1	MIC			mk2_6R_AT19#mk2_6R_AT19_BC01931_N04	8.411	463	3029	0.11577	13082	0	MK2	6R	M1	C4	18662	0.71327	EX3	L23it
		X72M_1_6L_202_586	2621.56	7390	Smart-seq2	MK1	6L	M1	OLI			mk2_6R_AT19#mk2_6R_AT19_BC01323_N02	13.016	631	3601	0.137663	13079	0	MK2	6R	M1	C15	13920	0.532151	PVALB	/
		X72M_1_6L_202_587	2594.75	6903	Smart-seq2	MK1	6L	M1	OLI			mk2_6R_AT19#mk2_6R_AT19_BC01519_N02	6.717	424	3228	0.123432	13076	0	MK2	6R	M1	C13	13951	0.533458	LAMP5	LAMP5
		X72M_1_6L_202_588	3212.8	7749	Smart-seq2	MK1	6L	M1	OPC			mk2_6R_AT19#mk2_6R_AT19_BC02061_N04	12.452	698	4100	0.156776	13076	0	MK2	6R	M1	C16	16258	0.621673	SST2	SST2
		X72M_1_6L_202_590	2216.7	3263	Smart-seq2	MK1	6L	M1	OLI			mk2_6R_AT19#mk2_6R_AT19_BC01217_N02	7.789	413	2935	0.112323	13065	0	MK2	6R	M1	C16	10258	0.392576	SST2	SST2
		X72M_1_6L_202_591	2846.34	7087	Smart-seq2	MK1	6L	M1	OPC			mk2_6R_AT19#mk2_6R_AT19_BC02237_N03	9.281	464	2991	0.114501	13061	0	MK2	6R	M1	C3	18414	0.704923	EX2	L23it
		X72M_1_6L_202_592	2618.78	7083	Smart-seq2	MK1	6L	M1	MIC			mk2_6R_AT19#mk2_6R_AT19_BC01847_N02	10.259	544	3161	0.121093	13052	0	MK2	6R	M1	C3	18781	0.719468	EX2	L23it
		X72M_1_6L_202_596	2844.41	7965	Smart-seq2	MK1	6L	M1	OLI			mk2_6R_AT19#mk2_6R_AT19_BC01146_N01	9.621	413	2813	0.107819	13045	0	MK2	6R	M1	C3	17711	0.678842	EX2	L23it
		X72M_1_6L_203_501	2089.92	7263	Smart-seq2	MK1	6L	M1	MIC			mk2_6R_AT19#mk2_6R_AT19_BC01151_N01	10.816	579	3438	0.131977	13025	0	MK2	6R	M1	C3	17485	0.671209	EX2	L23it
		X72M_1_6L_203_502	2978.14	8308	Smart-seq2	MK1	6L	M1	OLI			mk2_6R_AT19#mk2_6R_AT19_BC01751_N04	7.904	483	3403	0.130643	13024	0	MK2	6R	M1	C12	14128	0.542383	VIP2	VIP2
		X72M_1_6L_203_504	3800.68	6913	Smart-seq2	MK1	6L	M1	VIP			mk2_6R_AT19#mk2_6R_AT19_BC01156_N01	9.782	494	3201	0.122955	13017	0	MK2	6R	M1	C15	13377	0.513828	PVALB	PVALB
		X72M_1_6L_203_505	3042.57	8229	Smart-seq2	MK1	6L	M1	OLI			mk2_6R_AT19#mk2_6R_AT19_BC01150_N01	9.126	424	2685	0.10315	13015	0	MK2	6R	M1	C4	17208	0.661083	EX3	L23it
		X72M_1_6L_203_506	2621.5	8249	Smart-seq2	MK1	6L	M1	MIC			mk2_6R_AT19#mk2_6R_AT19_BC01154_N01	5.305	284	2062	0.0793016	13001	0	MK2	6R	M1	C3	14100	0.542266	EX2	L23it
		X72M_1_6L_203_507	2404.88	7164	Smart-seq2	MK1	6L	M1	MIC			mk2_6R_AT19#mk2_6R_AT19_BC01324_N02	13.654	593	3570	0.137382	12993	0	MK2	6R	M1	C3	19004	0.731317	EX2	L23it
		X72M_1_6L_203_508	2686.34	6936	Smart-seq2	MK1	6L	M1	OLI			mk2_6R_AT19#mk2_6R_AT19_BC01202_N02	13.187	606	3614	0.139451	12958	0	MK2	6R	M1	C6	18523	0.714732	EX5	L6it
		X72M_1_6L_203_509	3093.9	4849	Smart-seq2	MK1	6L	M1	OLI			mk2_6R_AT19#mk2_6R_AT19_BC01132_N01	9.524	303	2184	0.0842983	12954	0	MK2	6R	M1	C9	14152	0.546241	EX8	L23it
		X72M_1_6L_203_510	3389.27	3283	Smart-seq2	MK1	6L	M1	OLI			mk2_6R_AT19#mk2_6R_AT19_BC01170_N01	6.078	353	2674	0.103219	12953	0	MK2	6R	M1	C11	10574	0.408168	VIP1	VIP1
		X72M_1_6L_203_511	3008.39	8066	Smart-seq2	MK1	6L	M1	OLI			mk2_6R_AT19#mk2_6R_AT19_BC01165_N01	12.478	460	3099	0.119819	12932	0	MK2	6R	M1	C6	17195	0.664824	EX5	L5et
		X72M_1_6L_203_512	2594.54	6392	Smart-seq2	MK1	6L	M1	OLI			mk2_6R_AT19#mk2_6R_AT19_BC02387_N04	5.922	323	2652	0.102568	12928	0	MK2	6R	M1	C11	11414	0.441445	VIP1	/
		X72M_1_6L_203_514	3777	4119	Smart-seq2	MK1	6L	M1	VIP			mk2_6R_AT19#mk2_6R_AT19_BC01579_N02	7.255	458	3395	0.131345	12924	0	MK2	6R	M1	C15	13671	0.5289	PVALB	PVALB
		X72M_1_6L_203_515	3766.59	9312	Smart-seq2	MK1	6L	M1	VIP			mk2_6R_AT19#mk2_6R_AT19_BC01590_N02	9.173	403	2813	0.108862	12920	0	MK2	6R	M1	C6	17761	0.687345	EX5	L5it
		X72M_1_6L_203_517	3670.93	9388	Smart-seq2	MK1	6L	M1	SST			mk2_6R_AT19#mk2_6R_AT19_BC01180_N01	8.101	360	2519	0.0974921	12919	0	MK2	6R	M1	C6	15427	0.597066	EX5	L4it
		X72M_1_6L_203_518	3166.65	8315	Smart-seq2	MK1	6L	M1	OLI			mk2_6R_AT19#mk2_6R_AT19_BC01984_N03	8.672	381	2520	0.097682	12899	0.57687	MK2	6R	M1	C6	15645	0.606442	EX5	L4it
		X72M_1_6L_203_519	2385.14	2897	Smart-seq2	MK1	6L	M1	MIC			mk2_6R_AT19#mk2_6R_AT19_BC01181_N01	7.644	386	2682	0.104034	12890	0	MK2	6R	M1	C3	16475	0.639061	EX2	L23it
		X72M_1_6L_203_520	2422.3	4790	Smart-seq2	MK1	6L	M1	OLI			mk2_6R_AT19#mk2_6R_AT19_BC01497_N02	7.246	333	2354	0.0913253	12888	0	MK2	6R	M1	C13	10120	0.392613	LAMP5	RELN
		X72M_1_6L_203_521	2703.83	7840	Smart-seq2	MK1	6L	M1	OLI			mk2_6R_AT19#mk2_6R_AT19_BC01164_N01	7.302	354	2553	0.0991996	12868	0	MK2	6R	M1	C3	16902	0.656745	EX2	L4it
		X72M_1_6L_203_522	2630.79	7587	Smart-seq2	MK1	6L	M1	OLI			mk2_6R_AT19#mk2_6R_AT19_BC01413_N02	8.26	438	2738	0.106404	12866	0	MK2	6R	M1	C3	17081	0.663804	EX2	L23it
		X72M_1_6L_203_523	2366.35	7048	Smart-seq2	MK1	6L	M1	OLI			mk2_6R_AT19#mk2_6R_AT19_BC01562_N04	7.921	360	2191	0.0851601	12864	0	MK2	6R	M1	C22	8542	0.332012	OLIG1	OLIG1
		X72M_1_6L_203_524	2072.95	5504	Smart-seq2	MK1	6L	M1	OLI			mk2_6R_AT19#mk2_6R_AT19_BC01981_N04	9.006	473	2917	0.113414	12860	0	MK2	6R	M1	C6	17214	0.669285	EX5	L5it
		X72M_1_6L_203_528	2439.35	6385	Smart-seq2	MK1	6L	M1	OLI			mk2_6R_AT19#mk2_6R_AT19_BC01692_N02	6.34	333	2888	0.112365	12851	0	MK2	6R	M1	C13	12962	0.504319	LAMP5	LAMP5
		X72M_1_6L_203_530	3017.83	2364	Smart-seq2	MK1	6L	M1	MIC			mk2_6R_AT19#mk2_6R_AT19_BC01187_N01	8.235	341	2319	0.0902335	12850	0	MK2	6R	M1	C3	15027	0.584708	EX2	L23it
		X72M_1_6L_203_531	2853.04	7783	Smart-seq2	MK1	6L	M1	OLI			mk2_6R_AT19#mk2_6R_AT19_BC01194_N01	12.927	581	3289	0.128026	12845	0	MK2	6R	M1	C3	19415	0.755742	EX2	L23it
		X72M_1_6L_203_532	2330.91	6238	Smart-seq2	MK1	6L	M1	OLI			mk2_6R_AT19#mk2_6R_AT19_BC01309_N02	6.686	314	2235	0.0870124	12843	0	MK2	6R	M1	C6	14767	0.574905	EX5	L4it
		X72M_1_6L_203_533	3508.73	8823	Smart-seq2	MK1	6L	M1	OPC			mk2_6R_AT19#mk2_6R_AT19_BC01897_N03	8.692	338	2521	0.0982157	12834	0	MK2	6R	M1	C6	16587	0.646213	EX5	L4it
		X72M_1_6L_203_534	2799.45	7432	Smart-seq2	MK1	6L	M1	OLI			mk2_6R_AT19#mk2_6R_AT19_BC01531_N04	7.511	550	3959	0.154299	12829	0	MK2	6R	M1	C16	13365	0.52089	SST2	SST2
		X72M_1_6L_203_535	3150	5016	Smart-seq2	MK1	6L	M1	VIP			mk2_6R_AT19#mk2_6R_AT19_BC01197_N01	8.483	377	2645	0.103248	12809	0	MK2	6R	M1	C4	17881	0.697986	EX3	L23it
		X72M_1_6L_203_536	2436.91	4908	Smart-seq2	MK1	6L	M1	MIC			mk2_6R_AT19#mk2_6R_AT19_BC01203_N01	5.87	418	2996	0.117004	12803	0	MK2	6R	M1	C13	12234	0.477779	LAMP5	RELN
		X72M_1_6L_203_537	2533.56	7991	Smart-seq2	MK1	6L	M1	MIC			mk2_6R_AT19#mk2_6R_AT19_BC02222_N03	6.856	502	3503	0.136868	12797	0	MK2	6R	M1	C16	13381	0.522818	SST2	SST2
		X72M_1_6L_203_538	3055.03	8772	Smart-seq2	MK1	6L	M1	OLI			mk2_6R_AT19#mk2_6R_AT19_BC01575_N02	8.293	423	2918	0.114056	12792	0	MK2	6R	M1	C6	17526	0.685038	EX5	L5it
		X72M_1_6L_203_539	2644.76	7763	Smart-seq2	MK1	6L	M1	OLI			mk2_6R_AT19#mk2_6R_AT19_BC01211_N01	8.266	551	3716	0.145349	12783	0	MK2	6R	M1	C15	13510	0.528436	PVALB	PVALB
		X72M_1_6L_203_540	3443.07	8472	Smart-seq2	MK1	6L	M1	VIP			mk2_6R_AT19#mk2_6R_AT19_BC01210_N01	10.969	421	2680	0.104876	12777	0	MK2	6R	M1	C4	18150	0.710261	EX3	L23it
		X72M_1_6L_203_542	2740.02	2806	Smart-seq2	MK1	6L	M1	OLI			mk2_6R_AT19#mk2_6R_AT19_BC01195_N01	4.95	265	2134	0.0835487	12771	0	MK2	6R	M1	C15	9787	0.383173	PVALB	PVALB
		X72M_1_6L_203_543	2708.61	6552	Smart-seq2	MK1	6L	M1	OLI			mk2_6R_AT19#mk2_6R_AT19_BC01277_N02	7.801	390	2588	0.101419	12759	0	MK2	6R	M1	C6	17925	0.702445	EX5	L4it
		X72M_1_6L_203_544	2715.77	7226	Smart-seq2	MK1	6L	M1	OLI			mk2_6R_AT19#mk2_6R_AT19_BC01916_N04	5.146	343	2729	0.107188	12730	0	MK2	6R	M1	C13	12069	0.474038	LAMP5	LAMP5
		X72M_1_6L_203_549	2298.49	7964	Smart-seq2	MK1	6L	M1	OLI			mk2_6R_AT19#mk2_6R_AT19_BC01220_N01	7.921	380	2624	0.103128	12722	0	MK2	6R	M1	C13	12315	0.484004	LAMP5	LAMP5
		X72M_1_6L_203_550	3184.68	8535	Smart-seq2	MK1	6L	M1	OPC			mk2_6R_AT19#mk2_6R_AT19_BC01481_N02	10.073	585	3655	0.143694	12718	0	MK2	6R	M1	C3	17727	0.696926	EX2	L23it
		X72M_1_6L_203_551	2973.71	5589	Smart-seq2	MK1	6L	M1	OLI			mk2_6R_AT19#mk2_6R_AT19_BC01501_N02	14.313	571	3218	0.126673	12702	0	MK2	6R	M1	C3	18348	0.722248	EX2	L23it
		X72M_1_6L_203_552	2233.12	3327	Smart-seq2	MK1	6L	M1	MIC			mk2_6R_AT19#mk2_6R_AT19_BC01477_N02	9.056	407	2597	0.102276	12696	0	MK2	6R	M1	C6	16392	0.645558	EX5	L5it
		X72M_1_6L_203_553	2181.05	5700	Smart-seq2	MK1	6L	M1	OLI			mk2_6R_AT19#mk2_6R_AT19_BC01335_N02	6.874	361	2545	0.100315	12685	0	MK2	6R	M1	C13	12196	0.480725	LAMP5	/
		X72M_1_6L_203_554	2805.52	7776	Smart-seq2	MK1	6L	M1	OLI			mk2_6R_AT19#mk2_6R_AT19_BC04554_N07	7.393	392	2730	0.107667	12678	0	MK2	6R	M1	C4	17417	0.686899	EX3	L23it
		X72M_1_6L_203_555	3202.39	8098	Smart-seq2	MK1	6L	M1	OPC			mk2_6R_AT19#mk2_6R_AT19_BC01577_N02	5.152	268	2371	0.0936118	12664	0	MK2	6R	M1	C13	9941	0.392491	LAMP5	RELN
		X72M_1_6L_203_556	2803.83	7848	Smart-seq2	MK1	6L	M1	MIC			mk2_6R_AT19#mk2_6R_AT19_BC01166_N01	8.651	533	3773	0.148989	12662	0	MK2	6R	M1	C12	13739	0.542529	VIP2	VIP2
		X72M_1_6L_203_558	3748.56	4126	Smart-seq2	MK1	6L	M1	PVALB			mk2_6R_AT19#mk2_6R_AT19_BC01364_N03	12.328	579	3333	0.131739	12650	0	MK2	6R	M1	C4	18036	0.712885	EX3	L23it
		X72M_1_6L_203_559	3769.1	8753	Smart-seq2	MK1	6L	M1	SST			mk2_6R_AT19#mk2_6R_AT19_BC01222_N01	9.708	353	2398	0.0948501	12641	0	MK2	6R	M1	C4	17625	0.697136	EX3	L5it
		X72M_1_6L_203_563	2719.72	7622	Smart-seq2	MK1	6L	M1	OLI			mk2_6R_AT19#mk2_6R_AT19_BC01855_N03	13.465	646	3976	0.157303	12638	0	MK2	6R	M1	C13	14680	0.580788	LAMP5	RELN
		X72M_1_6L_203_564	2690.96	3087	Smart-seq2	MK1	6L	M1	OLI			mk2_6R_AT19#mk2_6R_AT19_BC01231_N01	7.956	450	3026	0.119861	12623	0	MK2	6R	M1	C3	16929	0.670562	EX2	L23it
		X72M_1_6L_203_565	2320.15	7029	Smart-seq2	MK1	6L	M1	OLI			mk2_6R_AT19#mk2_6R_AT19_BC01228_N01	7.709	436	2965	0.117472	12620	0	MK2	6R	M1	C3	17077	0.676585	EX2	L23it
		X72M_1_6L_203_566	2014.7	5889	Smart-seq2	MK1	6L	M1	OLI			mk2_6R_AT19#mk2_6R_AT19_BC01822_N02	10.775	555	3603	0.142806	12615	0.134382	MK2	6R	M1	C6	17393	0.689378	EX5	L5it
		X72M_1_6L_203_567	2068.03	4602	Smart-seq2	MK1	6L	M1	OLI			mk2_6R_AT19#mk2_6R_AT19_BC01870_N02	9.539	448	2968	0.117647	12614	0	MK2	6R	M1	C6	16864	0.668464	EX5	L5it
		X72M_1_6L_203_568	3586.43	6887	Smart-seq2	MK1	6L	M1	L5it			mk2_6R_AT19#mk2_6R_AT19_BC02737_N06	7.277	441	2986	0.118426	12607	0	MK2	6R	M1	C3	17497	0.69394	EX2	L23it
		X72M_1_6L_203_569	1973.18	6718	Smart-seq2	MK1	6L	M1	OLI			mk2_6R_AT19#mk2_6R_AT19_BC01946_N03	9.554	386	2715	0.107738	12600	0	MK2	6R	M1	C11	10661	0.423056	VIP1	VIP1
		X72M_1_6L_203_570	2214.1	7018	Smart-seq2	MK1	6L	M1	OLI			mk2_6R_AT19#mk2_6R_AT19_BC01232_N01	10.259	487	3239	0.128542	12599	0	MK2	6R	M1	C15	14518	0.576157	PVALB	PVALB
		X72M_1_6L_203_571	3495.88	8672	Smart-seq2	MK1	6L	M1	VIP			mk2_6R_AT19#mk2_6R_AT19_BC01393_N02	3.642	160	1596	0.0633484	12597	0	MK2	6R	M1	C22	7979	0.316702	OLIG1	/
		X72M_1_6L_203_572	3871.31	9671	Smart-seq2	MK1	6L	M1	L23it			mk2_6R_AT19#mk2_6R_AT19_BC02454_N04	10.767	435	2865	0.113844	12583	0	MK2	6R	M1	C6	17185	0.682866	EX5	L5it
		X72M_1_6L_203_575	2746.78	7385	Smart-seq2	MK1	6L	M1	OLI			mk2_6R_AT19#mk2_6R_AT19_BC01653_N04	12.013	546	3152	0.125268	12581	0	MK2	6R	M1	C6	16840	0.669263	EX5	L5it
		X72M_1_6L_203_576	2454.05	6565	Smart-seq2	MK1	6L	M1	MIC			mk2_6R_AT19#mk2_6R_AT19_BC02078_N03	9.711	461	2727	0.108386	12580	0	MK2	6R	M1	C6	16050	0.637917	EX5	L5it
		X72M_1_6L_203_579	2411.79	3926	Smart-seq2	MK1	6L	M1	OLI			mk2_6R_AT19#mk2_6R_AT19_BC01726_N02	12.613	586	3573	0.142124	12570	0	MK2	6R	M1	C15	14668	0.583453	PVALB	PVALB
		X72M_1_6L_203_581	2789.64	8345	Smart-seq2	MK1	6L	M1	OLI			mk2_6R_AT19#mk2_6R_AT19_BC03748_N08	8.4	403	2769	0.110363	12545	0.134382	MK2	6R	M1	C4	17345	0.691311	EX3	L23it
		X72M_1_6L_203_582	2555.79	7515	Smart-seq2	MK1	6L	M1	OLI			mk2_6R_AT19#mk2_6R_AT19_BC01681_N04	11.939	621	3516	0.140483	12514	0	MK2	6R	M1	C3	18646	0.745006	EX2	L23it
		X72M_1_6L_203_583	3054.4	4943	Smart-seq2	MK1	6L	M1	MIC			mk2_6R_AT19#mk2_6R_AT19_BC01584_N03	5.924	356	2931	0.117174	12507	0	MK2	6R	M1	C16	11890	0.475334	SST2	SST2
		X72M_1_6L_203_584	3376.03	6089	Smart-seq2	MK1	6L	M1	OPC			mk2_6R_AT19#mk2_6R_AT19_BC02110_N03	10.924	662	3847	0.153979	12492	0	MK2	6R	M1	C15	14340	0.573967	PVALB	PVALB
		X72M_1_6L_203_585	3581.72	8472	Smart-seq2	MK1	6L	M1	RELN			mk2_6R_AT19#mk2_6R_AT19_BC01480_N02	6.255	338	2434	0.0974614	12487	0	MK2	6R	M1	C3	16565	0.66329	EX2	L23it
		X72M_1_6L_203_587	2815.89	7930	Smart-seq2	MK1	6L	M1	OLI			mk2_6R_AT19#mk2_6R_AT19_BC01245_N01	8.136	415	2979	0.119437	12471	0	MK2	6R	M1	C11	11811	0.473539	VIP1	VIP1
		X72M_1_6L_203_588	2210.95	6002	Smart-seq2	MK1	6L	M1	OLI			mk2_6R_AT19#mk2_6R_AT19_BC01462_N02	8.51	361	2684	0.107653	12466	0	MK2	6R	M1	C4	17243	0.691601	EX3	L23it
		X72M_1_6L_203_590	2897.93	4066	Smart-seq2	MK1	6L	M1	OLI			mk2_6R_AT19#mk2_6R_AT19_BC01259_N01	5.569	360	2749	0.110286	12463	0	MK2	6R	M1	C12	11947	0.479299	VIP2	VIP2
		X72M_1_6L_203_591	3095.62	7987	Smart-seq2	MK1	6L	M1	OLI			mk2_6R_AT19#mk2_6R_AT19_BC02005_N03	10.104	449	2795	0.112213	12454	0	MK2	6R	M1	C12	10765	0.43219	VIP2	VIP2
		X72M_1_6L_203_592	2709.74	7388	Smart-seq2	MK1	6L	M1	OLI			mk2_6R_AT19#mk2_6R_AT19_BC06856_N02	4.8	240	1997	0.0802266	12446	0	MK2	6R	M1	C19	7230	0.290455	AST1	/
		X72M_1_6L_203_595	3290.01	8999	Smart-seq2	MK1	6L	M1	OPC			mk2_6R_AT19#mk2_6R_AT19_BC01490_N03	8.919	527	3565	0.143265	12442	0	MK2	6R	M1	C12	12625	0.507354	VIP2	VIP2
		X72M_1_6L_304_501	2327.47	8233	Smart-seq2	MK1	6L	M1	OLI			mk2_6R_AT19#mk2_6R_AT19_BC01252_N01	6.196	388	2866	0.115239	12435	0	MK2	6R	M1	C15	12866	0.51733	PVALB	PVALB
		X72M_1_6L_304_502	3042.59	8365	Smart-seq2	MK1	6L	M1	OPC			mk2_6R_AT19#mk2_6R_AT19_BC01678_N02	9.657	317	2375	0.095535	12430	0	MK2	6R	M1	C12	9706	0.390426	VIP2	VIP2
		X72M_1_6L_304_504	2968.05	2661	Smart-seq2	MK1	6L	M1	OLI			mk2_6R_AT19#mk2_6R_AT19_BC01650_N02	10.952	448	2911	0.117181	12421	0	MK2	6R	M1	C6	16038	0.6456	EX5	L5it
		X72M_1_6L_304_505	2866.92	7993	Smart-seq2	MK1	6L	M1	OLI			mk2_6R_AT19#mk2_6R_AT19_BC01576_N02	7.027	330	2437	0.0981237	12418	0	MK2	6R	M1	C11	10647	0.428692	VIP1	VIP1
		X72M_1_6L_304_506	3866.95	5025	Smart-seq2	MK1	6L	M1	VIP			mk2_6R_AT19#mk2_6R_AT19_BC01712_N02	6.835	428	2713	0.109281	12413	0	MK2	6R	M1	C3	18067	0.727745	EX2	L23it
		X72M_1_6L_304_507	3262.19	8190	Smart-seq2	MK1	6L	M1	VIP			mk2_6R_AT19#mk2_6R_AT19_BC01265_N01	7.23	398	2871	0.115888	12387	0	MK2	6R	M1	C16	11695	0.472067	SST2	SST2
		X72M_1_6L_304_511	1980.26	4344	Smart-seq2	MK1	6L	M1	OLI			mk2_6R_AT19#mk2_6R_AT19_BC01447_N03	11.634	564	3370	0.136129	12378	0.134382	MK2	6R	M1	C4	18145	0.732954	EX3	L23it
		X72M_1_6L_304_513	2538.19	1914	Smart-seq2	MK1	6L	M1	OLI			mk2_6R_AT19#mk2_6R_AT19_BC01702_N02	3.283	194	2147	0.0867475	12375	0	MK2	6R	M1	C15	10156	0.410343	PVALB	PVALB
		X72M_1_6L_304_516	2934.01	2279	Smart-seq2	MK1	6L	M1	MIC			mk2_6R_AT19#mk2_6R_AT19_BC02185_N03	9.531	438	3096	0.125141	12370	0	MK2	6R	M1	C6	16932	0.684398	EX5	L5it
		X72M_1_6L_304_517	3323.09	9644	Smart-seq2	MK1	6L	M1	MIC			mk2_6R_AT19#mk2_6R_AT19_BC01274_N01	12.954	471	2822	0.114103	12366	0	MK2	6R	M1	C6	17025	0.688379	EX5	L5it
		X72M_1_6L_304_518	3535.91	8072	Smart-seq2	MK1	6L	M1	VIP			mk2_6R_AT19#mk2_6R_AT19_BC01831_N02	4.585	257	2305	0.0931991	12366	0	MK2	6R	M1	C3	13144	0.531457	EX2	L23it
		X72M_1_6L_304_519	3565.1	5893	Smart-seq2	MK1	6L	M1	VIP			mk2_6R_AT19#mk2_6R_AT19_BC01879_N03	12.443	465	3001	0.12138	12362	0	MK2	6R	M1	C6	15794	0.638812	EX5	L5it
		X72M_1_6L_304_521	2877.36	6442	Smart-seq2	MK1	6L	M1	OLI			mk2_6R_AT19#mk2_6R_AT19_BC01538_N02	8.675	460	3141	0.127094	12357	0	MK2	6R	M1	C15	13329	0.53933	PVALB	PVALB
		X72M_1_6L_304_523	2885.42	6066	Smart-seq2	MK1	6L	M1	OLI			mk2_6R_AT19#mk2_6R_AT19_BC01937_N03	6.774	520	3867	0.156521	12353	0	MK2	6R	M1	C16	12761	0.516514	SST2	SST2
		X72M_1_6L_304_527	3033.41	1798	Smart-seq2	MK1	6L	M1	MIC			mk2_6R_AT19#mk2_6R_AT19_BC01509_N02	8.692	417	2881	0.116753	12338	0	MK2	6R	M1	C3	16865	0.683458	EX2	L23it
		X72M_1_6L_304_531	3642.09	4022	Smart-seq2	MK1	6L	M1	RELN			mk2_6R_AT19#mk2_6R_AT19_BC01717_N02	5.877	371	2950	0.119569	12336	0	MK2	6R	M1	C16	11015	0.446458	SST2	/
		X72M_1_6L_304_532	3704.4	3566	Smart-seq2	MK1	6L	M1	OLI			mk2_6R_AT19#mk2_6R_AT19_BC01275_N01	6.559	371	2433	0.0986458	12332	0	MK2	6R	M1	C22	8953	0.362999	OLIG1	OLIG1
		X72M_1_6L_304_533	3715.24	10016	Smart-seq2	MK1	6L	M1	MIC			mk2_6R_AT19#mk2_6R_AT19_BC01901_N03	9.812	441	2930	0.118797	12332	0	MK2	6R	M1	C3	17083	0.692629	EX2	L23it
		X72M_1_6L_304_534	3791.05	9093	Smart-seq2	MK1	6L	M1	L23it			mk2_6R_AT19#mk2_6R_AT19_BC01883_N02	5.372	274	2318	0.0940289	12326	0	MK2	6R	M1	C13	11196	0.454162	LAMP5	LAMP5
		X72M_1_6L_304_535	2246.11	5104	Smart-seq2	MK1	6L	M1	OLI			mk2_6R_AT19#mk2_6R_AT19_BC01526_N04	7.231	409	2996	0.121719	12307	0	MK2	6R	M1	C12	11969	0.486268	VIP2	VIP2
		X72M_1_6L_304_536	3377.03	7681	Smart-seq2	MK1	6L	M1	RELN			mk2_6R_AT19#mk2_6R_AT19_BC01291_N01	8.091	380	2626	0.106774	12297	0	MK2	6R	M1	C6	16959	0.689558	EX5	L23it
		X72M_1_6L_304_537	3347.69	9236	Smart-seq2	MK1	6L	M1	SST			mk2_6R_AT19#mk2_6R_AT19_BC01586_N03	9.267	482	3267	0.132891	12292	0	MK2	6R	M1	C6	16653	0.677392	EX5	L5it
		X72M_1_6L_304_538	2710.37	8721	Smart-seq2	MK1	6L	M1	OLI			mk2_6R_AT19#mk2_6R_AT19_BC01605_N02	6.15	323	2365	0.0962713	12283	0	MK2	6R	M1	C13	12215	0.497232	LAMP5	LAMP5
		X72M_1_6L_304_539	2389.16	7347	Smart-seq2	MK1	6L	M1	OLI			mk2_6R_AT19#mk2_6R_AT19_BC02177_N05	7.998	416	2780	0.113284	12270	0	MK2	6R	M1	C6	15843	0.645599	EX5	L5it
		X72M_1_6L_304_540	2539.79	7647	Smart-seq2	MK1	6L	M1	OLI			mk2_6R_AT19#mk2_6R_AT19_BC01496_N03	12.464	642	3784	0.154399	12254	0	MK2	6R	M1	C13	13288	0.54219	LAMP5	RELN
		X72M_1_6L_304_544	2486.69	7940	Smart-seq2	MK1	6L	M1	OLI			mk2_6R_AT19#mk2_6R_AT19_BC01744_N02	7.176	366	2547	0.104019	12243	0	MK2	6R	M1	C6	14774	0.603365	EX5	L5it
		X72M_1_6L_304_549	3440.53	9891	Smart-seq2	MK1	6L	M1	MIC			mk2_6R_AT19#mk2_6R_AT19_BC02360_N05	9.341	434	2955	0.120681	12243	0	MK2	6R	M1	C6	17077	0.697419	EX5	L5it
		X72M_1_6L_304_550	3891.11	9886	Smart-seq2	MK1	6L	M1	SST			mk2_6R_AT19#mk2_6R_AT19_BC01302_N01	6.887	313	2379	0.0973882	12214	0	MK2	6R	M1	C16	9541	0.390576	SST2	/
		X72M_1_6L_304_551	2876.95	5572	Smart-seq2	MK1	6L	M1	OLI			mk2_6R_AT19#mk2_6R_AT19_BC01306_N01	9.684	357	2526	0.103465	12207	0	MK2	6R	M1	C6	15017	0.615098	EX5	L4it
		X72M_1_6L_304_554	3351.97	8591	Smart-seq2	MK1	6L	M1	SST			mk2_6R_AT19#mk2_6R_AT19_BC01281_N02	9.528	409	2565	0.10508	12205	0	MK2	6R	M1	C9	16793	0.687956	EX8	L23it
		X72M_1_6L_304_555	2732.09	8339	Smart-seq2	MK1	6L	M1	OLI			mk2_6R_AT19#mk2_6R_AT19_BC01563_N02	9.249	397	2516	0.103165	12194	0	MK2	6R	M1	C4	17214	0.705839	EX3	L23it
		X72M_1_6L_304_556	2454.81	6844	Smart-seq2	MK1	6L	M1	OLI			mk2_6R_AT19#mk2_6R_AT19_BC01959_N02	4.673	295	2473	0.101402	12194	0	MK2	6R	M1	C13	11291	0.462974	LAMP5	LAMP5
		X72M_1_6L_304_558	2919.83	3499	Smart-seq2	MK1	6L	M1	OLI			mk2_6R_AT19#mk2_6R_AT19_BC01979_N02	11.167	485	2813	0.115524	12175	0	MK2	6R	M1	C3	16965	0.696715	EX2	L23it
		X72M_1_6L_304_559	1995.63	6987	Smart-seq2	MK1	6L	M1	OLI			mk2_6R_AT19#mk2_6R_AT19_BC01318_N01	8.992	386	2548	0.104649	12174	0	MK2	6R	M1	C3	13587	0.558034	EX2	L23it
		X72M_1_6L_304_563	2289.47	5701	Smart-seq2	MK1	6L	M1	L23it			mk2_6R_AT19#mk2_6R_AT19_BC01432_N02	7.312	336	2332	0.0958172	12169	0	MK2	6R	M1	C13	9912	0.407264	LAMP5	RELN
		X72M_1_6L_304_566	3553.24	8594	Smart-seq2	MK1	6L	M1	VIP			mk2_6R_AT19#mk2_6R_AT19_BC02397_N05	13.559	582	3380	0.138923	12165	0	MK2	6R	M1	C4	17959	0.738142	EX3	L23it
		X72M_1_6L_304_568	3668.97	7151	Smart-seq2	MK1	6L	M1	RELN			mk2_6R_AT19#mk2_6R_AT19_BC01299_N01	10.688	394	2552	0.104977	12155	0	MK2	6R	M1	C3	16552	0.680872	EX2	L23it
		X72M_1_6L_304_570	2322.25	6975	Smart-seq2	MK1	6L	M1	OLI			mk2_6R_AT19#mk2_6R_AT19_BC01788_N04	8.827	419	2596	0.106831	12150	0	MK2	6R	M1	C6	17377	0.715103	EX5	L5it
		X72M_1_6L_304_572	2924.49	8158	Smart-seq2	MK1	6L	M1	OLI			mk2_6R_AT19#mk2_6R_AT19_BC01319_N01	11.36	545	3381	0.139227	12142	0	MK2	6R	M1	C3	16849	0.693831	EX2	L23it
		X72M_1_6L_304_575	2782.31	7820	Smart-seq2	MK1	6L	M1	AST			mk2_6R_AT19#mk2_6R_AT19_BC04621_N03	5.212	229	1875	0.0773387	12122	0	MK2	6R	M1	C11	9432	0.389045	VIP1	VIP1
		X72M_1_6L_304_576	3612.32	5324	Smart-seq2	MK1	6L	M1	VIP			mk2_6R_AT19#mk2_6R_AT19_BC01325_N01	10.891	528	3333	0.1375	12120	0	MK2	6R	M1	C3	17250	0.711634	EX2	L23it
		X72M_1_6L_304_580	2445.56	4086	Smart-seq2	MK1	6L	M1	OLI			mk2_6R_AT19#mk2_6R_AT19_BC01332_N01	10.377	414	2792	0.11521	12117	0	MK2	6R	M1	C4	17878	0.737724	EX3	L23it
		X72M_1_6L_304_581	4310.62	10247	Smart-seq2	MK1	6L	M1	PVALB			mk2_6R_AT19#mk2_6R_AT19_BC01824_N03	13.954	451	2833	0.11695	12112	0	MK2	6R	M1	C6	16513	0.681679	EX5	L6it
		X72M_1_6L_304_582	3054.85	8678	Smart-seq2	MK1	6L	M1	OLI			mk2_6R_AT19#mk2_6R_AT19_BC01453_N02	5.471	268	2312	0.0954741	12108	0	MK2	6R	M1	C13	9824	0.405682	LAMP5	LAMP5
		X72M_1_6L_304_583	3271.04	7689	Smart-seq2	MK1	6L	M1	MIC			mk2_6R_AT19#mk2_6R_AT19_BC01414_N02	5.841	292	2130	0.0879947	12103	0	MK2	6R	M1	C14	9331	0.385483	SST1	/
		X72M_1_6L_304_584	3903.55	5990	Smart-seq2	MK1	6L	M1	RELN			mk2_6R_AT19#mk2_6R_AT19_BC02656_N04	10.041	431	2711	0.112025	12100	0	MK2	6R	M1	C4	16809	0.694587	EX3	L23it
		X72M_1_6L_304_585	2307.09	6416	Smart-seq2	MK1	6L	M1	MIC			mk2_6R_AT19#mk2_6R_AT19_BC01333_N01	9.557	444	3006	0.124235	12098	0	MK2	6R	M1	C4	17306	0.715242	EX3	L23it
		X72M_1_6L_304_590	3966.16	5129	Smart-seq2	MK1	6L	M1	PVALB			mk2_6R_AT19#mk2_6R_AT19_BC01290_N02	6.899	439	3248	0.134304	12092	0	MK2	6R	M1	C12	13209	0.546188	VIP2	VIP2
		X72M_1_6L_304_591	2867.5	8177	Smart-seq2	MK1	6L	M1	OLI			mk2_6R_AT19#mk2_6R_AT19_BC02458_N06	12.057	481	2983	0.123417	12085	1.04196	MK2	6R	M1	C4	16798	0.694994	EX3	L23it
		X72M_1_6L_304_592	3267.67	2603	Smart-seq2	MK1	6L	M1	OPC			mk2_6R_AT19#mk2_6R_AT19_BC01574_N02	6.951	337	2696	0.111654	12073	0	MK2	6R	M1	C13	10751	0.44525	LAMP5	RELN
		X72M_1_6L_401_501	3492.6	3260	Smart-seq2	MK1	6L	M1	VIP			mk2_6R_AT19#mk2_6R_AT19_BC03606_N08	8.606	339	2412	0.099942	12067	0	MK2	6R	M1	C4	17114	0.709124	EX3	L23it
		X72M_1_6L_401_517	3599.38	4733	Smart-seq2	MK1	6L	M1	VIP			mk2_6R_AT19#mk2_6R_AT19_BC01342_N01	7.601	499	3312	0.137268	12064	0	MK2	6R	M1	C15	13127	0.544057	PVALB	PVALB
		X72M_1_6L_401_519	2488.83	2354	Smart-seq2	MK1	6L	M1	MIC			mk2_6R_AT19#mk2_6R_AT19_BC01612_N02	12.345	692	4175	0.173093	12060	0	MK2	6R	M1	C13	15023	0.622844	LAMP5	LAMP5
		X72M_1_6L_401_520	2614.05	2652	Smart-seq2	MK1	6L	M1	MIC			mk2_6R_AT19#mk2_6R_AT19_BC01441_N03	11.561	613	3654	0.151568	12054	0	MK2	6R	M1	C3	17893	0.742202	EX2	L23it
		X72M_1_6L_401_521	1950.06	3219	Smart-seq2	MK1	6L	M1	AST			mk2_6R_AT19#mk2_6R_AT19_BC02090_N04	9.575	440	2919	0.121261	12036	0	MK2	6R	M1	C12	12355	0.513252	VIP2	/
		X72M_1_6L_401_533	3264.05	4820	Smart-seq2	MK1	6L	M1	VIP			mk2_6R_AT19#mk2_6R_AT19_BC02496_N04	6.967	380	2834	0.11773	12036	0	MK2	6R	M1	C14	10289	0.427426	SST1	SST1
		X72M_1_6L_401_537	3982.98	7488	Smart-seq2	MK1	6L	M1	L23it			mk2_6R_AT19#mk2_6R_AT19_BC01682_N04	8.105	528	3539	0.147201	12021	0	MK2	6R	M1	C22	11815	0.491432	OLIG1	OLIG1
		X72M_1_6L_401_538	1716.66	2630	Smart-seq2	MK1	6L	M1	OLI			mk2_6R_AT19#mk2_6R_AT19_BC01720_N03	9.098	487	3184	0.1327	11997	0	MK2	6R	M1	C3	16492	0.687339	EX2	L23it
		X72M_1_6L_401_539	1955.65	2086	Smart-seq2	MK1	6L	M1	RELN			mk2_6R_AT19#mk2_6R_AT19_BC01842_N04	9.377	483	2866	0.119506	11991	0	MK2	6R	M1	C3	17726	0.739138	EX2	L23it
		X72M_1_6L_401_542	3099.65	2457	Smart-seq2	MK1	6L	M1	OLI			mk2_6R_AT19#mk2_6R_AT19_BC02383_N04	10.173	524	3224	0.134546	11981	0	MK2	6R	M1	C4	16670	0.695685	EX3	L4it
		X72M_1_6L_401_543	3153.68	3876	Smart-seq2	MK1	6L	M1	OLI			mk2_6R_AT19#mk2_6R_AT19_BC01374_N02	11.705	532	3222	0.134508	11977	0	MK2	6R	M1	C4	17428	0.727561	EX3	L23it
		X72M_1_6L_401_550	3519.68	6317	Smart-seq2	MK1	6L	M1	VIP			mk2_6R_AT19#mk2_6R_AT19_BC01348_N01	8.869	533	3136	0.131027	11967	0	MK2	6R	M1	C3	16136	0.674187	EX2	L23it
		X72M_1_6L_401_551	3502.71	4594	Smart-seq2	MK1	6L	M1	RELN			mk2_6R_AT19#mk2_6R_AT19_BC01977_N03	9.283	511	3166	0.132435	11953	0	MK2	6R	M1	C15	14297	0.598051	PVALB	PVALB
		X72M_1_6L_401_553	2848.35	5242	Smart-seq2	MK1	6L	M1	OLI			mk2_6R_AT19#mk2_6R_AT19_BC01351_N01	4.615	289	2623	0.109749	11950	0	MK2	6R	M1	C13	11171	0.467406	LAMP5	LAMP5
		X72M_1_6L_401_554	4125.95	7826	Smart-seq2	MK1	6L	M1	L23it			mk2_6R_AT19#mk2_6R_AT19_BC01894_N02	8.574	407	2670	0.111744	11947	1.04196	MK2	6R	M1	C6	16211	0.678455	EX5	L5it
		X72M_1_6L_401_559	1985.23	2286	Smart-seq2	MK1	6L	M1	OLI			mk2_6R_AT19#mk2_6R_AT19_BC01672_N02	7.973	455	3051	0.127732	11943	0	MK2	6R	M1	C15	12754	0.533953	PVALB	PVALB
		X72M_1_6L_401_565	2911.4	4473	Smart-seq2	MK1	6L	M1	VIP			mk2_6R_AT19#mk2_6R_AT19_BC01985_N03	10.653	538	3389	0.142049	11929	0	MK2	6R	M1	C3	17158	0.719172	EX2	L23it
		X72M_1_6L_401_566	3483.12	5701	Smart-seq2	MK1	6L	M1	SST			mk2_6R_AT19#mk2_6R_AT19_BC01914_N02	6.109	327	2522	0.105851	11913	0	MK2	6R	M1	C3	15818	0.663897	EX2	L23it
		X72M_1_6L_401_575	2078.89	3161	Smart-seq2	MK1	6L	M1	OLI			mk2_6R_AT19#mk2_6R_AT19_BC01661_N02	5.882	300	2192	0.0920622	11905	0	MK2	6R	M1	C14	9464	0.39748	SST1	/
		X72M_1_6L_401_581	2716.68	4317	Smart-seq2	MK1	6L	M1	OLI			mk2_6R_AT19#mk2_6R_AT19_BC01933_N03	14.548	551	3114	0.130851	11899	0	MK2	6R	M1	C9	17537	0.736911	EX8	L23it
		X72M_1_6L_401_582	2613.76	3890	Smart-seq2	MK1	6L	M1	OLI			mk2_6R_AT19#mk2_6R_AT19_BC02785_N03	9.944	462	2965	0.124601	11898	0	MK2	6R	M1	C4	17020	0.715246	EX3	L23it
		X72M_1_6L_401_583	2150.47	2590	Smart-seq2	MK1	6L	M1	VIP			mk2_6R_AT19#mk2_6R_AT19_BC01748_N03	16.539	593	3443	0.144761	11892	0	MK2	6R	M1	C12	15028	0.631853	VIP2	/
		X72M_1_6L_401_584	2156.14	2419	Smart-seq2	MK1	6L	M1	VIP			mk2_6R_AT19#mk2_6R_AT19_BC02074_N03	11.924	560	3361	0.14154	11873	0	MK2	6R	M1	C3	16573	0.697928	EX2	L23it
		X72M_1_6L_401_586	2877.64	4799	Smart-seq2	MK1	6L	M1	L23it			mk2_6R_AT19#mk2_6R_AT19_BC01476_N02	8.728	476	3062	0.129155	11854	0	MK2	6R	M1	C3	16126	0.680192	EX2	L23it
		X72M_1_6L_401_591	2786.64	4453	Smart-seq2	MK1	6L	M1	OLI			mk2_6R_AT19#mk2_6R_AT19_BC01774_N03	4.833	205	1688	0.0712838	11840	0	MK2	6R	M1	C13	7595	0.320735	LAMP5	RELN
		X72M_1_6L_402_501	3102.92	5732	Smart-seq2	MK1	6L	M1	MIC			mk2_6R_AT19#mk2_6R_AT19_BC01915_N02	9.949	417	2811	0.118728	11838	0	MK2	6R	M1	C6	13637	0.575984	EX5	L5/6 IT Car3
		X72M_1_6L_402_504	1764.67	2075	Smart-seq2	MK1	6L	M1	OLI			mk2_6R_AT19#mk2_6R_AT19_BC01359_N02	8.901	454	2724	0.115112	11832	1.04196	MK2	6R	M1	C6	15542	0.656778	EX5	L6ct
		X72M_1_6L_402_511	2703.66	5502	Smart-seq2	MK1	6L	M1	RELN			mk2_6R_AT19#mk2_6R_AT19_BC01365_N01	8.297	419	2672	0.112914	11832	0	MK2	6R	M1	C6	15551	0.657159	EX5	L5it
		X72M_1_6L_402_517	3171.22	6240	Smart-seq2	MK1	6L	M1	MIC			mk2_6R_AT19#mk2_6R_AT19_BC01360_N01	8.881	444	2932	0.123954	11827	0	MK2	6R	M1	C6	15238	0.644204	EX5	L5it
		X72M_1_6L_402_518	1435.14	2277	Smart-seq2	MK1	6L	M1	OLI			mk2_6R_AT19#mk2_6R_AT19_BC01371_N01	10.119	465	2795	0.118242	11819	0	MK2	6R	M1	C3	16793	0.710424	EX2	L23it
		X72M_1_6L_402_521	3529.92	6699	Smart-seq2	MK1	6L	M1	SST			mk2_6R_AT19#mk2_6R_AT19_BC02106_N03	9.315	461	3079	0.130256	11819	0	MK2	6R	M1	C3	16757	0.708901	EX2	L23it
		X72M_1_6L_402_523	1183.14	1962	Smart-seq2	MK1	6L	M1	RELN			mk2_6R_AT19#mk2_6R_AT19_BC01367_N01	6.326	361	2443	0.103386	11815	0.57687	MK2	6R	M1	C6	15458	0.654168	EX5	L5it
		X72M_1_6L_402_533	3089.75	6547	Smart-seq2	MK1	6L	M1	MIC			mk2_6R_AT19#mk2_6R_AT19_BC01369_N01	11.801	590	3589	0.151883	11815	0	MK2	6R	M1	C15	13656	0.577909	PVALB	/
		X72M_1_6L_402_534	2439.5	4314	Smart-seq2	MK1	6L	M1	MIC			mk2_6R_AT19#mk2_6R_AT19_BC01618_N04	12.454	478	2913	0.123307	11812	0	MK2	6R	M1	C3	17184	0.727396	EX2	L23it
		X72M_1_6L_402_535	2258.48	3435	Smart-seq2	MK1	6L	M1	OLI			mk2_6R_AT19#mk2_6R_AT19_BC02026_N02	9.218	405	2858	0.12102	11808	0	MK2	6R	M1	C4	15834	0.670478	EX3	L23it
		X72M_1_6L_402_544	1022.6	2170	Smart-seq2	MK1	6L	M1	MIC			mk2_6R_AT19#mk2_6R_AT19_BC01366_N01	9.071	426	2855	0.120934	11804	0	MK2	6R	M1	C3	16014	0.678329	EX2	L23it
		X72M_1_6L_402_550	3216.08	6135	Smart-seq2	MK1	6L	M1	SST			mk2_6R_AT19#mk2_6R_AT19_BC01621_N03	11.589	556	3501	0.14836	11799	0	MK2	6R	M1	C15	13042	0.552674	PVALB	PVALB
		X72M_1_6L_402_554	2780.14	6334	Smart-seq2	MK1	6L	M1	MIC			mk2_6R_AT19#mk2_6R_AT19_BC01659_N02	6.363	286	2346	0.0994911	11790	0	MK2	6R	M1	C13	9855	0.417939	LAMP5	RELN
		X72M_1_6L_402_555	1139.43	3548	Smart-seq2	MK1	6L	M1	OLI			mk2_6R_AT19#mk2_6R_AT19_BC02292_N04	12.267	731	4175	0.177237	11778	0	MK2	6R	M1	C13	14876	0.631516	LAMP5	LAMP5
		X72M_1_6L_402_559	3311.89	6742	Smart-seq2	MK1	6L	M1	AST			mk2_6R_AT19#mk2_6R_AT19_BC01434_N02	8.782	510	3111	0.13218	11768	0	MK2	6R	M1	C16	12371	0.52562	SST2	SST2
		X72M_1_6L_402_564	1951.99	5239	Smart-seq2	MK1	6L	M1	OLI			mk2_6R_AT19#mk2_6R_AT19_BC01387_N01	14.873	1014	5762	0.245066	11756	0	MK2	6R	M1	C22	14485	0.616068	OLIG1	OLIG1
		X72M_1_6L_402_565	2715.45	5528	Smart-seq2	MK1	6L	M1	MIC			mk2_6R_AT19#mk2_6R_AT19_BC01520_N02	8.598	343	2290	0.0974054	11755	0	MK2	6R	M1	C13	9602	0.408422	LAMP5	RELN
		X72M_1_6L_402_568	1553.84	2066	Smart-seq2	MK1	6L	M1	AST			mk2_6R_AT19#mk2_6R_AT19_BC01873_N04	9.505	480	3033	0.129042	11752	0	MK2	6R	M1	C4	16608	0.706603	EX3	L23it
		X72M_1_6L_402_569	768.78	2423	Smart-seq2	MK1	6L	M1	OLI			mk2_6R_AT19#mk2_6R_AT19_BC01388_N01	3.413	181	2004	0.0852984	11747	0	MK2	6R	M1	C13	9474	0.403252	LAMP5	LAMP5
		X72M_1_6L_402_583	2736.07	4928	Smart-seq2	MK1	6L	M1	MIC			mk2_6R_AT19#mk2_6R_AT19_BC02539_N04	8.37	410	2632	0.112029	11747	0	MK2	6R	M1	C3	16879	0.718439	EX2	L23it
		X72M_1_6L_402_586	1679.32	3654	Smart-seq2	MK1	6L	M1	RELN			mk2_6R_AT19#mk2_6R_AT19_BC01616_N03	14.851	465	2887	0.123134	11723	0	MK2	6R	M1	C3	16696	0.712104	EX2	L23it
		X72M_1_6L_402_587	1815.31	3744	Smart-seq2	MK1	6L	M1	OLI			mk2_6R_AT19#mk2_6R_AT19_BC01779_N02	8.106	393	2579	0.11044	11676	0	MK2	6R	M1	C6	15173	0.649752	EX5	L5it
		X72M_1_6L_402_588	2953.53	5441	Smart-seq2	MK1	6L	M1	SST			mk2_6R_AT19#mk2_6R_AT19_BC01747_N03	11.186	531	3087	0.132285	11668	0	MK2	6R	M1	C6	17201	0.737101	EX5	L5it
		X72M_1_6L_403_501	3570.56	8339	Smart-seq2	MK1	6L	M1	VIP			mk2_6R_AT19#mk2_6R_AT19_BC02004_N03	10.632	451	2791	0.119621	11666	0	MK2	6R	M1	C4	16687	0.715198	EX3	L23it
		X72M_1_6L_403_502	1701.17	5230	Smart-seq2	MK1	6L	M1	OPC			mk2_6R_AT19#mk2_6R_AT19_BC02281_N02	9.805	307	2190	0.0938867	11663	0	MK2	6R	M1	C6	15403	0.660336	EX5	L4it
		X72M_1_6L_403_504	3303.21	5713	Smart-seq2	MK1	6L	M1	L23it			mk2_6R_AT19#mk2_6R_AT19_BC01401_N01	8.624	331	2337	0.100266	11654	0	MK2	6R	M1	C6	15897	0.682041	EX5	L5it
		X72M_1_6L_403_505	2310.76	3729	Smart-seq2	MK1	6L	M1	VIP			mk2_6R_AT19#mk2_6R_AT19_BC01830_N02	5.909	376	2988	0.128207	11653	0	MK2	6R	M1	C12	12835	0.550717	VIP2	VIP2
		X72M_1_6L_403_506	3846.76	8895	Smart-seq2	MK1	6L	M1	VIP			mk2_6R_AT19#mk2_6R_AT19_BC01398_N01	12.716	533	3032	0.130118	11651	0	MK2	6R	M1	C4	17711	0.760064	EX3	L23it
		X72M_1_6L_403_510	2575.75	2164	Smart-seq2	MK1	6L	M1	MIC			mk2_6R_AT19#mk2_6R_AT19_BC02182_N02	13.321	518	3072	0.131913	11644	0	MK2	6R	M1	C3	17112	0.734799	EX2	L23it
		X72M_1_6L_403_511	1488.64	2891	Smart-seq2	MK1	6L	M1	OLI			mk2_6R_AT19#mk2_6R_AT19_BC01405_N01	5.958	349	2494	0.107213	11631	0	MK2	6R	M1	C4	16295	0.700499	EX3	L23it
		X72M_1_6L_403_514	3333.58	3181	Smart-seq2	MK1	6L	M1	SST			mk2_6R_AT19#mk2_6R_AT19_BC01771_N02	15.484	477	2982	0.128214	11629	0.57687	MK2	6R	M1	C3	16358	0.703328	EX2	L23it
		X72M_1_6L_403_517	3537.12	8538	Smart-seq2	MK1	6L	M1	OLI			mk2_6R_AT19#mk2_6R_AT19_BC01408_N01	15.888	690	3810	0.163829	11628	0	MK2	6R	M1	C15	15810	0.679825	PVALB	/
		X72M_1_6L_403_518	3381.07	7499	Smart-seq2	MK1	6L	M1	SST			mk2_6R_AT19#mk2_6R_AT19_BC01811_N03	13.327	424	2642	0.113615	11627	0	MK2	6R	M1	C3	17236	0.741206	EX2	L23it
		X72M_1_6L_403_521	1438.78	4117	Smart-seq2	MK1	6L	M1	ENDO			mk2_6R_AT19#mk2_6R_AT19_BC01689_N02	5.797	445	3092	0.133218	11605	0	MK2	6R	M1	C13	11853	0.510685	LAMP5	RELN
		X72M_1_6L_403_522	1729.67	6111	Smart-seq2	MK1	6L	M1	MIC			mk2_6R_AT19#mk2_6R_AT19_BC02044_N03	7.609	342	2583	0.111384	11595	0	MK2	6R	M1	C11	11033	0.475765	VIP1	VIP1
		X72M_1_6L_403_523	2682.19	6520	Smart-seq2	MK1	6L	M1	OLI			mk2_6R_AT19#mk2_6R_AT19_BC02251_N03	12.887	423	2634	0.113593	11594	0	MK2	6R	M1	C3	16190	0.698206	EX2	L23it
		X72M_1_6L_403_526	2710.02	2255	Smart-seq2	MK1	6L	M1	ENDO			mk2_6R_AT19#mk2_6R_AT19_BC01665_N02	7.379	354	2523	0.108816	11593	0.134382	MK2	6R	M1	C4	15529	0.669758	EX3	L23it
		X72M_1_6L_403_527	2300.31	5177	Smart-seq2	MK1	6L	M1	ENDO			mk2_6R_AT19#mk2_6R_AT19_BC01518_N02	10.108	536	3270	0.14107	11590	0	MK2	6R	M1	C15	14087	0.607722	PVALB	PVALB
		X72M_1_6L_403_532	2729.64	7227	Smart-seq2	MK1	6L	M1	OPC			mk2_6R_AT19#mk2_6R_AT19_BC01676_N02	11.419	519	3307	0.142863	11574	0	MK2	6R	M1	C16	12207	0.527346	SST2	SST2
		X72M_1_6L_403_533	3796.45	8543	Smart-seq2	MK1	6L	M1	OLI			mk2_6R_AT19#mk2_6R_AT19_BC02017_N04	6.692	392	2545	0.110002	11568	0	MK2	6R	M1	C4	15463	0.668352	EX3	L23it
		X72M_1_6L_403_534	3336.7	7277	Smart-seq2	MK1	6L	M1	SST			mk2_6R_AT19#mk2_6R_AT19_BC01448_N02	10.795	507	3295	0.14253	11559	0	MK2	6R	M1	C3	16282	0.7043	EX2	L23it
		X72M_1_6L_403_535	1205.61	2091	Smart-seq2	MK1	6L	M1	OLI			mk2_6R_AT19#mk2_6R_AT19_BC02666_N03	11.523	483	2903	0.125671	11550	0	MK2	6R	M1	C15	13171	0.570173	PVALB	PVALB
		X72M_1_6L_403_536	1197.47	3108	Smart-seq2	MK1	6L	M1	OLI			mk2_6R_AT19#mk2_6R_AT19_BC02133_N02	9.147	388	2533	0.109692	11546	0	MK2	6R	M1	C4	16400	0.710203	EX3	L23it
		X72M_1_6L_403_537	2599.32	4002	Smart-seq2	MK1	6L	M1	OLI			mk2_6R_AT19#mk2_6R_AT19_BC01421_N01	11.17	440	2937	0.127242	11541	0	MK2	6R	M1	C3	15632	0.677238	EX2	L23it
		X72M_1_6L_403_538	2793.71	7104	Smart-seq2	MK1	6L	M1	OLI			mk2_6R_AT19#mk2_6R_AT19_BC01392_N01	13.646	634	3831	0.165988	11540	0	MK2	6R	M1	C15	15142	0.656066	PVALB	PVALB
		X72M_1_6L_403_542	2835.55	2872	Smart-seq2	MK1	6L	M1	OLI			mk2_6R_AT19#mk2_6R_AT19_BC01697_N02	10.765	299	2136	0.0925557	11539	0	MK2	6R	M1	C16	8442	0.365803	SST2	SST2
		X72M_1_6L_403_543	2770.32	6205	Smart-seq2	MK1	6L	M1	OLI			mk2_6R_AT19#mk2_6R_AT19_BC02209_N03	7.789	354	2271	0.0984993	11528	0	MK2	6R	M1	C4	16090	0.697866	EX3	L23it
		X72M_1_6L_403_544	2722.46	6583	Smart-seq2	MK1	6L	M1	OLI			mk2_6R_AT19#mk2_6R_AT19_BC01425_N01	6.007	273	1981	0.0859436	11525	0	MK2	6R	M1	C15	8513	0.369328	PVALB	PVALB
		X72M_1_6L_403_548	2662.89	6911	Smart-seq2	MK1	6L	M1	MIC			mk2_6R_AT19#mk2_6R_AT19_BC01932_N02	8.182	438	2651	0.115021	11524	0	MK2	6R	M1	C6	15507	0.672813	EX5	L6it
		X72M_1_6L_403_549	3441.63	8384	Smart-seq2	MK1	6L	M1	OLI			mk2_6R_AT19#mk2_6R_AT19_BC01557_N02	10.948	481	2859	0.124067	11522	0	MK2	6R	M1	C6	15785	0.684994	EX5	L5it
		X72M_1_6L_403_550	2680.15	6748	Smart-seq2	MK1	6L	M1	OLI			mk2_6R_AT19#mk2_6R_AT19_BC01426_N01	6.005	279	2010	0.0872547	11518	0	MK2	6R	M1	C3	11274	0.489408	EX2	L4it
		X72M_1_6L_403_552	2982.03	4678	Smart-seq2	MK1	6L	M1	OLI			mk2_6R_AT19#mk2_6R_AT19_BC01488_N02	9.388	403	2658	0.115395	11517	0.134382	MK2	6R	M1	C3	13772	0.597899	EX2	L23it
		X72M_1_6L_403_553	3844.69	8977	Smart-seq2	MK1	6L	M1	VIP			mk2_6R_AT19#mk2_6R_AT19_BC01431_N01	9.994	429	2880	0.125109	11510	0	MK2	6R	M1	C4	16565	0.719592	EX3	L23it
		X72M_1_6L_403_554	2891.62	7120	Smart-seq2	MK1	6L	M1	OLI			mk2_6R_AT19#mk2_6R_AT19_BC01866_N02	8.459	346	2308	0.10033	11502	0	MK2	6R	M1	C6	15868	0.689793	EX5	L4it
		X72M_1_6L_403_555	2704.06	6912	Smart-seq2	MK1	6L	M1	OLI			mk2_6R_AT19#mk2_6R_AT19_BC01437_N01	11.778	458	2815	0.122402	11499	0	MK2	6R	M1	C3	17179	0.746978	EX2	L23it
		X72M_1_6L_403_558	3244.04	2830	Smart-seq2	MK1	6L	M1	OLI			mk2_6R_AT19#mk2_6R_AT19_BC01424_N01	6.023	365	2873	0.124957	11496	0	MK2	6R	M1	C15	11661	0.507176	PVALB	PVALB
		X72M_1_6L_403_559	2593.85	6109	Smart-seq2	MK1	6L	M1	OLI			mk2_6R_AT19#mk2_6R_AT19_BC02135_N03	12.383	469	2805	0.122052	11491	0	MK2	6R	M1	C6	16951	0.737577	EX5	L6it
		X72M_1_6L_403_560	3399.11	7416	Smart-seq2	MK1	6L	M1	OPC			mk2_6R_AT19#mk2_6R_AT19_BC01596_N02	11.379	408	2507	0.109104	11489	0.134382	MK2	6R	M1	C3	16054	0.698668	EX2	L23it
		X72M_1_6L_403_562	2854.2	2674	Smart-seq2	MK1	6L	M1	OLI			mk2_6R_AT19#mk2_6R_AT19_BC01707_N02	12.311	516	3021	0.131496	11487	0	MK2	6R	M1	C3	16453	0.716157	EX2	L23it
		X72M_1_6L_403_564	2539.08	6887	Smart-seq2	MK1	6L	M1	MIC			mk2_6R_AT19#mk2_6R_AT19_BC01445_N01	6.265	386	3116	0.135833	11470	0	MK2	6R	M1	C13	12112	0.527986	LAMP5	LAMP5
		X72M_1_6L_403_566	2620.02	5879	Smart-seq2	MK1	6L	M1	MIC			mk2_6R_AT19#mk2_6R_AT19_BC02391_N02	5.941	336	2360	0.102913	11466	0	MK2	6R	M1	C3	12892	0.562184	EX2	L23it
		X72M_1_6L_403_567	3657.8	7413	Smart-seq2	MK1	6L	M1	RELN			mk2_6R_AT19#mk2_6R_AT19_BC01443_N01	7.644	498	3420	0.14915	11465	0	MK2	6R	M1	C15	13036	0.568513	PVALB	PVALB
		X72M_1_6L_403_568	3654.24	7515	Smart-seq2	MK1	6L	M1	VIP			mk2_6R_AT19#mk2_6R_AT19_BC01444_N01	4.341	285	2460	0.107292	11464	0	MK2	6R	M1	C13	10883	0.47466	LAMP5	RELN
		X72M_1_6L_403_569	3664.53	8683	Smart-seq2	MK1	6L	M1	VIP			mk2_6R_AT19#mk2_6R_AT19_BC01442_N01	6.414	298	2310	0.100759	11463	0	MK2	6R	M1	C14	9088	0.396406	SST1	SST1
		X72M_1_6L_403_571	2556.81	6694	Smart-seq2	MK1	6L	M1	OLI			mk2_6R_AT19#mk2_6R_AT19_BC02010_N02	7.267	367	2976	0.129809	11463	0	MK2	6R	M1	C15	11661	0.508636	PVALB	PVALB
		X72M_1_6L_403_572	1299.24	3461	Smart-seq2	MK1	6L	M1	OLI			mk2_6R_AT19#mk2_6R_AT19_BC01410_N01	10.463	354	2543	0.110932	11462	0	MK2	6R	M1	C21	10055	0.438623	OPC	OPC
		X72M_1_6L_403_576	3346.45	7301	Smart-seq2	MK1	6L	M1	OPC			mk2_6R_AT19#mk2_6R_AT19_BC01802_N03	11.755	279	1793	0.0783243	11446	0	MK2	6R	M1	C12	8456	0.369387	VIP2	VIP2
		X72M_1_6L_403_580	2859.52	7560	Smart-seq2	MK1	6L	M1	MIC			mk2_6R_AT19#mk2_6R_AT19_BC02100_N02	9.571	377	2546	0.111237	11444	0	MK2	6R	M1	C3	15568	0.680182	EX2	L23it
		X72M_1_6L_403_582	2784.66	7274	Smart-seq2	MK1	6L	M1	OLI			mk2_6R_AT19#mk2_6R_AT19_BC02164_N03	10.434	411	2312	0.101049	11440	0	MK2	6R	M1	C19	8831	0.38597	AST1	/
		X72M_1_6L_403_583	3827.47	8034	Smart-seq2	MK1	6L	M1	VIP			mk2_6R_AT19#mk2_6R_AT19_BC01807_N02	6.68	280	2118	0.0926185	11434	0	MK2	6R	M1	C6	13523	0.59135	EX5	L23it
		X72M_1_6L_403_584	2700.62	5233	Smart-seq2	MK1	6L	M1	MIC			mk2_6R_AT19#mk2_6R_AT19_BC02374_N05	11.922	584	3393	0.148386	11433	0	MK2	6R	M1	C3	15632	0.683635	EX2	L23it
		X72M_1_6L_403_585	2212.76	5176	Smart-seq2	MK1	6L	M1	SST			mk2_6R_AT19#mk2_6R_AT19_BC01456_N01	11.238	454	2818	0.123304	11427	0	MK2	6R	M1	C4	16364	0.716023	EX3	L23it
		X72M_1_6L_403_587	2709.37	6814	Smart-seq2	MK1	6L	M1	MIC			mk2_6R_AT19#mk2_6R_AT19_BC01920_N02	8.405	382	2688	0.117843	11405	0	MK2	6R	M1	C12	9840	0.43139	VIP2	VIP2
		X72M_1_6L_403_591	3663.07	7789	Smart-seq2	MK1	6L	M1	RELN			mk2_6R_AT19#mk2_6R_AT19_BC02007_N02	14.631	532	3030	0.132965	11394	0	MK2	6R	M1	C4	16704	0.733017	EX3	L23it
		X72M_1_6L_403_592	1460.52	3233	Smart-seq2	MK1	6L	M1	OLI			mk2_6R_AT19#mk2_6R_AT19_BC02248_N02	9.922	466	2773	0.121772	11386	0	MK2	6R	M1	C6	15207	0.667794	EX5	L5it
		X72M_1_6L_404_501	2725.37	7561	Smart-seq2	MK1	6L	M1	MIC			mk2_6R_AT19#mk2_6R_AT19_BC02575_N03	9.925	416	2593	0.113938	11379	0	MK2	6R	M1	C3	15871	0.697381	EX2	L23it
		X72M_1_6L_404_502	2629.19	6024	Smart-seq2	MK1	6L	M1	OLI			mk2_6R_AT19#mk2_6R_AT19_BC02066_N03	9.131	332	2183	0.0959476	11376	0	MK2	6R	M1	C13	8869	0.389812	LAMP5	RELN
		X72M_1_6L_404_503	3423.53	6321	Smart-seq2	MK1	6L	M1	SST			mk2_6R_AT19#mk2_6R_AT19_BC01464_N01	8.465	389	2782	0.122286	11375	0	MK2	6R	M1	C12	10164	0.446769	VIP2	VIP2
		X72M_1_6L_404_504	3365.75	6216	Smart-seq2	MK1	6L	M1	SST			mk2_6R_AT19#mk2_6R_AT19_BC01685_N02	5.142	309	2586	0.11369	11373	0	MK2	6R	M1	C13	11497	0.505452	LAMP5	LAMP5
		X72M_1_6L_404_505	2225.99	5557	Smart-seq2	MK1	6L	M1	VIP			mk2_6R_AT19#mk2_6R_AT19_BC01454_N01	9.192	376	2597	0.114184	11372	0	MK2	6R	M1	C6	15659	0.688489	EX5	L23it
		X72M_1_6L_404_506	1344.98	3324	Smart-seq2	MK1	6L	M1	OLI			mk2_6R_AT19#mk2_6R_AT19_BC02206_N03	8.881	444	2752	0.120999	11372	0	MK2	6R	M1	C3	14980	0.658635	EX2	L23it
		X72M_1_6L_404_507	1012.56	3387	Smart-seq2	MK1	6L	M1	OLI			mk2_6R_AT19#mk2_6R_AT19_BC01669_N02	10.05	406	2798	0.123043	11370	0	MK2	6R	M1	C6	15412	0.677748	EX5	L5it
		X72M_1_6L_404_508	2500.99	4946	Smart-seq2	MK1	6L	M1	MIC			mk2_6R_AT19#mk2_6R_AT19_BC02538_N05	6.121	374	2691	0.118504	11354	0	MK2	6R	M1	C16	11290	0.497182	SST2	/
		X72M_1_6L_404_511	2913.64	6968	Smart-seq2	MK1	6L	M1	MIC			mk2_6R_AT19#mk2_6R_AT19_BC02427_N03	9.618	340	2316	0.102017	11351	0	MK2	6R	M1	C12	9423	0.415074	VIP2	VIP2
		X72M_1_6L_404_512	2629.22	5521	Smart-seq2	MK1	6L	M1	OLI			mk2_6R_AT19#mk2_6R_AT19_BC01550_N02	12.513	436	2622	0.115537	11347	0	MK2	6R	M1	C6	15265	0.672645	EX5	L4it
		X72M_1_6L_404_515	626.735	1963	Smart-seq2	MK1	6L	M1	MIC			mk2_6R_AT19#mk2_6R_AT19_BC02144_N02	9.505	432	2674	0.117839	11346	0	MK2	6R	M1	C3	15659	0.690067	EX2	L23it
		X72M_1_6L_404_517	3109.92	6765	Smart-seq2	MK1	6L	M1	OPC			mk2_6R_AT19#mk2_6R_AT19_BC02287_N05	11.386	506	3129	0.137926	11343	0	MK2	6R	M1	C4	16859	0.743146	EX3	L4it
		X72M_1_6L_404_518	3122.44	6999	Smart-seq2	MK1	6L	M1	OPC			mk2_6R_AT19#mk2_6R_AT19_BC01601_N02	11.393	443	2692	0.118758	11334	0	MK2	6R	M1	C6	14817	0.653653	EX5	L5it
		X72M_1_6L_404_519	2687.96	3489	Smart-seq2	MK1	6L	M1	MIC			mk2_6R_AT19#mk2_6R_AT19_BC02334_N04	10.582	497	3035	0.133913	11332	0	MK2	6R	M1	C5	16544	0.729968	EX4	L23it
		X72M_1_6L_404_526	3175.09	2632	Smart-seq2	MK1	6L	M1	OPC			mk2_6R_AT19#mk2_6R_AT19_BC02479_N05	9.901	510	2906	0.128244	11330	0	MK2	6R	M1	C4	16531	0.729523	EX3	L23it
		X72M_1_6L_404_527	3223.53	7276	Smart-seq2	MK1	6L	M1	OPC			mk2_6R_AT19#mk2_6R_AT19_BC01491_N01	10.099	357	2386	0.105482	11310	0	MK2	6R	M1	C4	15804	0.698674	EX3	L23it
		X72M_1_6L_404_533	2561.18	6796	Smart-seq2	MK1	6L	M1	OPC			mk2_6R_AT19#mk2_6R_AT19_BC02116_N03	8.473	445	2773	0.122623	11307	0	MK2	6R	M1	C4	16703	0.738613	EX3	L23it
		X72M_1_6L_404_534	2619	5585	Smart-seq2	MK1	6L	M1	OLI			mk2_6R_AT19#mk2_6R_AT19_BC01487_N01	6.346	282	2307	0.102062	11302	0	MK2	6R	M1	C6	14734	0.651832	EX5	L5it
		X72M_1_6L_404_535	3813.87	7337	Smart-seq2	MK1	6L	M1	VIP			mk2_6R_AT19#mk2_6R_AT19_BC01948_N02	7.881	394	2589	0.114588	11297	0	MK2	6R	M1	C4	15196	0.672568	EX3	L6it
		X72M_1_6L_404_536	2240.22	3173	Smart-seq2	MK1	6L	M1	MIC			mk2_6R_AT19#mk2_6R_AT19_BC02171_N02	14.211	610	3458	0.153144	11290	0	MK2	6R	M1	C15	11916	0.527724	PVALB	PVALB
		X72M_1_6L_404_537	2510.72	6228	Smart-seq2	MK1	6L	M1	MIC			mk2_6R_AT19#mk2_6R_AT19_BC01798_N03	10.402	415	2588	0.114767	11275	0	MK2	6R	M1	C4	15144	0.671574	EX3	L23it
		X72M_1_6L_404_538	2583.83	6016	Smart-seq2	MK1	6L	M1	MIC			mk2_6R_AT19#mk2_6R_AT19_BC01858_N02	6.584	399	2870	0.127578	11248	0	MK2	6R	M1	C13	11676	0.519026	LAMP5	LAMP5
		X72M_1_6L_404_540	2721.77	6597	Smart-seq2	MK1	6L	M1	OLI			mk2_6R_AT19#mk2_6R_AT19_BC01615_N02	9.426	357	2336	0.103878	11244	0	MK2	6R	M1	C3	14660	0.651903	EX2	L23it
		X72M_1_6L_404_542	2826.37	2647	Smart-seq2	MK1	6L	M1	OLI			mk2_6R_AT19#mk2_6R_AT19_BC02398_N02	7.657	290	2260	0.100543	11239	0	MK2	6R	M1	C4	14643	0.651437	EX3	L23it
		X72M_1_6L_404_543	2822.87	6011	Smart-seq2	MK1	6L	M1	OLI			mk2_6R_AT19#mk2_6R_AT19_BC02943_N03	8.082	351	2351	0.104591	11239	0	MK2	6R	M1	C6	14630	0.650859	EX5	L5it
		X72M_1_6L_404_549	3089.2	8094	Smart-seq2	MK1	6L	M1	OLI			mk2_6R_AT19#mk2_6R_AT19_BC02418_N03	11.176	333	2369	0.105439	11234	0	MK2	6R	M1	C3	14520	0.646252	EX2	L23it
		X72M_1_6L_404_550	2944.79	5820	Smart-seq2	MK1	6L	M1	OPC			mk2_6R_AT19#mk2_6R_AT19_BC01502_N01	6.931	294	2095	0.0932852	11229	0	MK2	6R	M1	C4	13634	0.607089	EX3	L23it
		X72M_1_6L_404_551	2462.4	3560	Smart-seq2	MK1	6L	M1	PVALB			mk2_6R_AT19#mk2_6R_AT19_BC01507_N01	9.509	533	3376	0.150432	11221	0	MK2	6R	M1	C15	13305	0.592862	PVALB	PVALB
		X72M_1_6L_404_552	4192.27	8161	Smart-seq2	MK1	6L	M1	L23it			mk2_6R_AT19#mk2_6R_AT19_BC02114_N02	11.731	545	3258	0.145304	11211	0	MK2	6R	M1	C15	12657	0.56449	PVALB	PVALB
		X72M_1_6L_404_553	2766.93	6448	Smart-seq2	MK1	6L	M1	MIC			mk2_6R_AT19#mk2_6R_AT19_BC02194_N05	9.607	359	2404	0.107245	11208	0	MK2	6R	M1	C6	14151	0.63129	EX5	L5it
		X72M_1_6L_404_555	2649.16	6865	Smart-seq2	MK1	6L	M1	OLI			mk2_6R_AT19#mk2_6R_AT19_BC01484_N01	13.421	427	2760	0.123214	11200	0	MK2	6R	M1	C6	15493	0.691652	EX5	L5it
		X72M_1_6L_404_556	2637.68	5893	Smart-seq2	MK1	6L	M1	MIC			mk2_6R_AT19#mk2_6R_AT19_BC01868_N02	7.998	412	2795	0.124833	11195	0	MK2	6R	M1	C15	12061	0.538678	PVALB	PVALB
		X72M_1_6L_404_558	3848.16	4329	Smart-seq2	MK1	6L	M1	PVALB			mk2_6R_AT19#mk2_6R_AT19_BC02655_N04	8.538	263	1792	0.0800357	11195	0	MK2	6R	M1	C22	7818	0.349174	OLIG1	OLIG1
		X72M_1_6L_404_559	3706.04	8276	Smart-seq2	MK1	6L	M1	SST			mk2_6R_AT19#mk2_6R_AT19_BC01510_N01	12.287	484	2816	0.125793	11193	0	MK2	6R	M1	C3	15919	0.711114	EX2	L23it
		X72M_1_6L_404_563	1856.47	4794	Smart-seq2	MK1	6L	M1	ENDO			mk2_6R_AT19#mk2_6R_AT19_BC01511_N01	10.14	425	2588	0.115639	11190	0	MK2	6R	M1	C3	15682	0.700715	EX2	L23it
		X72M_1_6L_404_564	2501.78	2964	Smart-seq2	MK1	6L	M1	OLI			mk2_6R_AT19#mk2_6R_AT19_BC01857_N02	7.649	394	2602	0.116285	11188	1.04196	MK2	6R	M1	C12	11575	0.517295	VIP2	VIP2
		X72M_1_6L_404_565	2947.46	7525	Smart-seq2	MK1	6L	M1	OLI			mk2_6R_AT19#mk2_6R_AT19_BC01508_N01	10.931	414	2846	0.127247	11183	0	MK2	6R	M1	C3	16112	0.720379	EX2	L23it
		X72M_1_6L_404_566	2772.4	5925	Smart-seq2	MK1	6L	M1	OLI			mk2_6R_AT19#mk2_6R_AT19_BC02231_N02	10.546	458	2921	0.130635	11180	0	MK2	6R	M1	C15	12705	0.568202	PVALB	PVALB
		X72M_1_6L_404_567	2453.51	3737	Smart-seq2	MK1	6L	M1	MIC			mk2_6R_AT19#mk2_6R_AT19_BC02461_N02	10.354	366	2492	0.111459	11179	0	MK2	6R	M1	C4	15145	0.677386	EX3	L23it
		X72M_1_6L_404_568	2884.32	5296	Smart-seq2	MK1	6L	M1	OLI			mk2_6R_AT19#mk2_6R_AT19_BC01694_N02	9.549	434	2593	0.116236	11154	0	MK2	6R	M1	C3	13595	0.609423	EX2	L23it
		X72M_1_6L_404_569	3486.51	7760	Smart-seq2	MK1	6L	M1	SST			mk2_6R_AT19#mk2_6R_AT19_BC01939_N03	7.754	419	2780	0.124731	11144	0	MK2	6R	M1	C3	14178	0.636127	EX2	L23it
		X72M_1_6L_404_570	723.479	2192	Smart-seq2	MK1	6L	M1	VIP			mk2_6R_AT19#mk2_6R_AT19_BC01525_N01	7.489	382	2611	0.117169	11142	0	MK2	6R	M1	C4	15646	0.702118	EX3	L23it
		X72M_1_6L_404_571	1961.58	4662	Smart-seq2	MK1	6L	M1	VIP			mk2_6R_AT19#mk2_6R_AT19_BC01530_N01	6.304	382	2743	0.123237	11129	0	MK2	6R	M1	C15	10409	0.467652	PVALB	PVALB
		X72M_1_6L_404_572	3596.43	8518	Smart-seq2	MK1	6L	M1	VIP			mk2_6R_AT19#mk2_6R_AT19_BC02241_N03	4.844	318	2396	0.107705	11123	0	MK2	6R	M1	C13	11348	0.510114	LAMP5	RELN
		X72M_1_6L_404_575	2375.79	5797	Smart-seq2	MK1	6L	M1	MIC			mk2_6R_AT19#mk2_6R_AT19_BC02069_N03	11.98	484	2949	0.132694	11112	0	MK2	6R	M1	C3	15960	0.718143	EX2	L23it
		X72M_1_6L_404_576	2666.98	6177	Smart-seq2	MK1	6L	M1	OLI			mk2_6R_AT19#mk2_6R_AT19_BC02073_N02	9.288	394	2558	0.115173	11105	0	MK2	6R	M1	C6	15307	0.689194	EX5	L23it
		X72M_1_6L_404_581	3490.16	4547	Smart-seq2	MK1	6L	M1	MIC			mk2_6R_AT19#mk2_6R_AT19_BC01918_N03	10.715	487	2934	0.132115	11104	0	MK2	6R	M1	C5	16444	0.740454	EX4	L23it
		X72M_1_6L_404_582	2332.24	5872	Smart-seq2	MK1	6L	M1	OLI			mk2_6R_AT19#mk2_6R_AT19_BC01529_N01	12.495	448	2644	0.119271	11084	0	MK2	6R	M1	C6	14224	0.641646	EX5	L6it
		X72M_1_6L_404_583	2841.14	5398	Smart-seq2	MK1	6L	M1	OLI			mk2_6R_AT19#mk2_6R_AT19_BC02152_N03	9.901	465	2845	0.128582	11063	0	MK2	6R	M1	C6	15149	0.68467	EX5	L5it
		X72M_1_6L_404_587	2290.46	4587	Smart-seq2	MK1	6L	M1	OLI			mk2_6R_AT19#mk2_6R_AT19_BC01945_N03	8.098	503	3344	0.151162	11061	0	MK2	6R	M1	C13	12659	0.572236	LAMP5	LAMP5
		X72M_1_6L_404_591	1231.75	3011	Smart-seq2	MK1	6L	M1	OLI			mk2_6R_AT19#mk2_6R_AT19_BC02027_N03	12.207	450	2639	0.119401	11051	0	MK2	6R	M1	C3	15396	0.696589	EX2	L23it
		X72M_1_6L_404_592	2736.57	6482	Smart-seq2	MK1	6L	M1	OLI			mk2_6R_AT19#mk2_6R_AT19_BC01537_N01	7.504	360	2386	0.107974	11049	0	MK2	6R	M1	C15	11310	0.511811	PVALB	/
		X72M_1_6L_501_506	1558.65	3141	Smart-seq2	MK1	6L	M1	OLI			mk2_6R_AT19#mk2_6R_AT19_BC05726_N02	8.846	411	2436	0.110246	11048	0	MK2	6R	M1	C22	8517	0.385454	OLIG1	OLIG1
		X72M_1_6L_501_517	1891.75	2788	Smart-seq2	MK1	6L	M1	VIP			mk2_6R_AT19#mk2_6R_AT19_BC02294_N02	9.256	402	2618	0.118494	11047	0	MK2	6R	M1	C3	15951	0.721961	EX2	L23it
		X72M_1_6L_501_518	1951.93	3345	Smart-seq2	MK1	6L	M1	L23it			mk2_6R_AT19#mk2_6R_AT19_BC01968_N02	11.454	509	2874	0.130128	11043	0	MK2	6R	M1	C3	15792	0.715023	EX2	L23it
		X72M_1_6L_501_550	1094.11	2179	Smart-seq2	MK1	6L	M1	OLI			mk2_6R_AT19#mk2_6R_AT19_BC02059_N03	8.88	435	2651	0.12014	11033	0	MK2	6R	M1	C3	14466	0.655579	EX2	L23it
		X72M_1_6L_501_554	1219.18	2170	Smart-seq2	MK1	6L	M1	SST			mk2_6R_AT19#mk2_6R_AT19_BC01551_N01	5.314	314	2331	0.105676	11029	0	MK2	6R	M1	C12	11561	0.524118	VIP2	VIP2
		X72M_1_6L_501_565	2365.25	5284	Smart-seq2	MK1	6L	M1	OLI			mk2_6R_AT19#mk2_6R_AT19_BC01554_N01	7.77	310	2159	0.097976	11018	0	MK2	6R	M1	C13	9389	0.426076	LAMP5	RELN
		X72M_1_6L_501_567	1160.26	1025	Smart-seq2	MK1	6L	M1	OLI			mk2_6R_AT19#mk2_6R_AT19_BC01696_N02	12.68	762	4939	0.224296	11010	0	MK2	6R	M1	C22	13554	0.615531	OLIG1	OLIG1
		X72M_1_6L_501_581	2093.72	3437	Smart-seq2	MK1	6L	M1	L23it			mk2_6R_AT19#mk2_6R_AT19_BC01667_N02	12.084	476	2962	0.134539	11008	0	MK2	6R	M1	C4	16137	0.732967	EX3	L23it
		X72M_1_6L_501_583	1961.52	3050	Smart-seq2	MK1	6L	M1	OLI			mk2_6R_AT19#mk2_6R_AT19_BC02002_N02	9.637	438	2652	0.120502	11004	0	MK2	6R	M1	C3	15799	0.717875	EX2	L23it
		X72M_1_6L_501_584	2166.58	2918	Smart-seq2	MK1	6L	M1	PVALB			mk2_6R_AT19#mk2_6R_AT19_BC01837_N03	10.608	450	2800	0.127238	11003	0	MK2	6R	M1	C3	15686	0.712806	EX2	L23it
		X72M_1_6L_502_502	2609.94	5887	Smart-seq2	MK1	6L	M1	OLI			mk2_6R_AT19#mk2_6R_AT19_BC02761_N03	10.654	495	2970	0.134988	11001	0.57687	MK2	6R	M1	C6	15589	0.708526	EX5	L23it
		X72M_1_6L_502_503	3219.54	6183	Smart-seq2	MK1	6L	M1	AST			mk2_6R_AT19#mk2_6R_AT19_BC01876_N02	13.497	518	3047	0.138563	10995	0.134382	MK2	6R	M1	C3	16036	0.729241	EX2	L23it
		X72M_1_6L_502_506	1486.76	2849	Smart-seq2	MK1	6L	M1	PVALB			mk2_6R_AT19#mk2_6R_AT19_BC02006_N02	8.894	512	3023	0.137634	10982	0	MK2	6R	M1	C3	15339	0.69837	EX2	L23it
		X72M_1_6L_502_511	1162.34	2043	Smart-seq2	MK1	6L	M1	OPC			mk2_6R_AT19#mk2_6R_AT19_BC01900_N02	11.204	430	2760	0.125775	10972	0	MK2	6R	M1	C3	14658	0.667973	EX2	L23it
		X72M_1_6L_502_519	1457.42	2069	Smart-seq2	MK1	6L	M1	VIP			mk2_6R_AT19#mk2_6R_AT19_BC01564_N01	9.266	365	2342	0.106814	10963	0	MK2	6R	M1	C3	15028	0.685396	EX2	L23it
		X72M_1_6L_502_533	3070.68	4256	Smart-seq2	MK1	6L	M1	OLI			mk2_6R_AT19#mk2_6R_AT19_BC01699_N02	7.727	519	3398	0.154976	10963	0	MK2	6R	M1	C12	11766	0.536623	VIP2	VIP2
		X72M_1_6L_502_549	2936.7	6610	Smart-seq2	MK1	6L	M1	OLI			mk2_6R_AT19#mk2_6R_AT19_BC01840_N02	9.754	399	2565	0.116984	10963	0	MK2	6R	M1	C6	15863	0.723479	EX5	L5it
		X72M_1_6L_502_550	1602.51	2614	Smart-seq2	MK1	6L	M1	RELN			mk2_6R_AT19#mk2_6R_AT19_BC02421_N03	6.63	298	2269	0.103494	10962	0	MK2	6R	M1	C12	9254	0.422095	VIP2	VIP2
		X72M_1_6L_502_551	1704.64	2397	Smart-seq2	MK1	6L	M1	VIP			mk2_6R_AT19#mk2_6R_AT19_BC02037_N02	7.87	310	2342	0.106863	10958	0	MK2	6R	M1	C3	15217	0.694333	EX2	L23it
		X72M_1_6L_502_552	2070.52	3683	Smart-seq2	MK1	6L	M1	OLI			mk2_6R_AT19#mk2_6R_AT19_BC01565_N01	10.775	370	2443	0.111481	10957	0	MK2	6R	M1	C4	15821	0.721959	EX3	L23it
		X72M_1_6L_502_554	3890.57	8568	Smart-seq2	MK1	6L	M1	LAMP5			mk2_6R_AT19#mk2_6R_AT19_BC01567_N01	8.449	320	2419	0.110386	10957	0	MK2	6R	M1	C4	15158	0.691704	EX3	L23it
		X72M_1_6L_502_583	2610.07	5014	Smart-seq2	MK1	6L	M1	VIP			mk2_6R_AT19#mk2_6R_AT19_BC01951_N03	10.234	491	3100	0.141514	10953	0	MK2	6R	M1	C16	11758	0.536748	SST2	SST2
		X72M_1_6L_503_501	3847.95	9694	Smart-seq2	MK1	6L	M1	SST			mk2_6R_AT19#mk2_6R_AT19_BC02068_N02	11.366	551	3228	0.147357	10953	0	MK2	6R	M1	C3	16298	0.743997	EX2	L23it
		X72M_1_6L_503_516	2260.69	1655	Smart-seq2	MK1	6L	M1	MIC			mk2_6R_AT19#mk2_6R_AT19_BC01558_N01	7.36	394	2533	0.115726	10944	0	MK2	6R	M1	C3	13658	0.623995	EX2	L23it
		X72M_1_6L_503_517	3607.82	8160	Smart-seq2	MK1	6L	M1	OLI			mk2_6R_AT19#mk2_6R_AT19_BC01761_N02	7.445	391	2585	0.118263	10929	0	MK2	6R	M1	C11	9880	0.452008	VIP1	VIP1
		X72M_1_6L_503_519	1959.58	1693	Smart-seq2	MK1	6L	M1	OLI			mk2_6R_AT19#mk2_6R_AT19_BC01885_N02	12.764	477	2866	0.131143	10927	0.134382	MK2	6R	M1	C6	15582	0.713004	EX5	L4it
		X72M_1_6L_503_520	2520.9	2899	Smart-seq2	MK1	6L	M1	OLI			mk2_6R_AT19#mk2_6R_AT19_BC01698_N02	5.556	188	1556	0.0712454	10920	0	MK2	6R	M1	C7	7124	0.32619	EX6	/
		X72M_1_6L_503_533	3673.51	9790	Smart-seq2	MK1	6L	M1	OLI			mk2_6R_AT19#mk2_6R_AT19_BC02816_N04	5.638	242	2169	0.0993223	10919	0	MK2	6R	M1	C12	9150	0.418994	VIP2	VIP2
		X72M_1_6L_503_534	2833.19	6849	Smart-seq2	MK1	6L	M1	OPC			mk2_6R_AT19#mk2_6R_AT19_BC02707_N03	9.332	410	2633	0.120592	10917	0	MK2	6R	M1	C3	15321	0.701704	EX2	L23it
		X72M_1_6L_503_549	4399.72	10183	Smart-seq2	MK1	6L	M1	L5it			mk2_6R_AT19#mk2_6R_AT19_BC02150_N03	3.005	173	1671	0.0766162	10905	0	MK2	6R	M1	C17	8422	0.386153	ENDO	PERI
		X72M_1_6L_503_550	1509.31	4152	Smart-seq2	MK1	6L	M1	OPC			mk2_6R_AT19#mk2_6R_AT19_BC01583_N01	6.733	357	2413	0.11082	10887	0	MK2	6R	M1	C4	14141	0.649444	EX3	L23it
		X72M_1_6L_503_553	2763.03	6468	Smart-seq2	MK1	6L	M1	OPC			mk2_6R_AT19#mk2_6R_AT19_BC01561_N01	8.581	338	2490	0.11442	10881	0	MK2	6R	M1	C15	11078	0.509052	PVALB	PVALB
		X72M_1_6L_503_565	4124.29	9339	Smart-seq2	MK1	6L	M1	SST			mk2_6R_AT19#mk2_6R_AT19_BC02210_N02	12.383	444	2731	0.125609	10871	0	MK2	6R	M1	C6	15187	0.69851	EX5	L5it
		X72M_1_6L_503_575	2504.83	6427	Smart-seq2	MK1	6L	M1	OLI			mk2_6R_AT19#mk2_6R_AT19_BC01582_N01	8.428	349	2517	0.115788	10869	0	MK2	6R	M1	C13	12176	0.560125	LAMP5	LAMP5
		X72M_1_6L_503_576	2477.42	6329	Smart-seq2	MK1	6L	M1	OLI			mk2_6R_AT19#mk2_6R_AT19_BC02669_N03	11.066	475	2870	0.132088	10864	0	MK2	6R	M1	C4	15812	0.727725	EX3	L23it
		X72M_1_6L_503_580	894.54	2243	Smart-seq2	MK1	6L	M1	OPC			mk2_6R_AT19#mk2_6R_AT19_BC02139_N03	9.987	580	3554	0.163658	10858	0	MK2	6R	M1	C16	14017	0.645469	SST2	SST2
		X72M_1_6L_503_581	3375.97	9333	Smart-seq2	MK1	6L	M1	OLI			mk2_6R_AT19#mk2_6R_AT19_BC02959_N04	8.734	419	2920	0.134525	10853	0	MK2	6R	M1	C4	15521	0.715056	EX3	L4it
		X72M_1_6L_503_582	2907.86	7638	Smart-seq2	MK1	6L	M1	OLI			mk2_6R_AT19#mk2_6R_AT19_BC02196_N04	7.668	333	2483	0.114445	10848	0	MK2	6R	M1	C3	12586	0.580107	EX2	L23it
		X72M_1_6L_503_583	3723.46	4943	Smart-seq2	MK1	6L	M1	SST			mk2_6R_AT19#mk2_6R_AT19_BC01593_N01	12.803	472	2911	0.134185	10847	0.57687	MK2	6R	M1	C6	14906	0.687102	EX5	L5it
		X72M_1_6L_503_585	2306.55	5479	Smart-seq2	MK1	6L	M1	MIC			mk2_6R_AT19#mk2_6R_AT19_BC01588_N01	7.98	407	2755	0.127005	10846	0	MK2	6R	M1	C16	11804	0.544164	SST2	SST2
		X72M_1_6L_503_590	2757.29	3392	Smart-seq2	MK1	6L	M1	OLI			mk2_6R_AT19#mk2_6R_AT19_BC02230_N05	13.594	508	3302	0.15225	10844	0	MK2	6R	M1	C3	15918	0.733954	EX2	L23it
		X72M_1_6L_503_591	3030.33	6920	Smart-seq2	MK1	6L	M1	OLI			mk2_6R_AT19#mk2_6R_AT19_BC01589_N01	6.993	339	2491	0.114867	10843	0	MK2	6R	M1	C12	9865	0.454902	VIP2	VIP2
		X72M_1_6L_703_518	2568.08	4494	Smart-seq2	MK1	6L	M1	MIC			mk2_6R_AT19#mk2_6R_AT19_BC01912_N04	13.514	505	2843	0.131098	10843	0	MK2	6R	M1	C3	15891	0.732777	EX2	L23it
		X72M_1_6L_703_534	2802.54	4581	Smart-seq2	MK1	6L	M1	OLI			mk2_6R_AT19#mk2_6R_AT19_BC02441_N03	6.839	373	2468	0.113827	10841	0	MK2	6R	M1	C6	13374	0.616825	EX5	L5it
		X72M_1_6L_704_504	1226.15	930	Smart-seq2	MK1	6L	M1	MIC			mk2_6R_AT19#mk2_6R_AT19_BC01677_N03	11.579	421	2778	0.128207	10834	0	MK2	6R	M1	C4	16633	0.76763	EX3	L23it
		X72M_1_6L_704_518	2227.17	5087	Smart-seq2	MK1	6L	M1	OLI			mk2_6R_AT19#mk2_6R_AT19_BC02933_N03	7.478	321	2245	0.103628	10832	0	MK2	6R	M1	C6	14273	0.658835	EX5	L5it
		X72M_1_6L_704_520	1278.66	1260	Smart-seq2	MK1	6L	M1	MIC			mk2_6R_AT19#mk2_6R_AT19_BC01882_N03	10.963	382	2472	0.114159	10827	0	MK2	6R	M1	C3	15293	0.706244	EX2	L23it
		X72M_1_6L_704_521	2365.99	4503	Smart-seq2	MK1	6L	M1	OLI			mk2_6R_AT19#mk2_6R_AT19_BC01585_N02	7.971	318	2162	0.0999908	10811	0	MK2	6R	M1	C6	14869	0.687679	EX5	L23it
		X72M_1_6L_704_533	3391.42	6837	Smart-seq2	MK1	6L	M1	MIC			mk2_6R_AT19#mk2_6R_AT19_BC01648_N02	12.026	583	3570	0.165278	10800	0	MK2	6R	M1	C21	11754	0.544167	OPC	OPC
		X72M_1_6L_704_535	2776.25	3971	Smart-seq2	MK1	6L	M1	OLI			mk2_6R_AT19#mk2_6R_AT19_BC01983_N05	9.668	415	2472	0.114476	10797	0	MK2	6R	M1	C3	14486	0.670834	EX2	L23it
		X72M_1_6L_704_542	3495.79	3627	Smart-seq2	MK1	6L	M1	VIP			mk2_6R_AT19#mk2_6R_AT19_BC06246_N02	7.745	309	1999	0.0926149	10792	0	MK2	6R	M1	C19	8057	0.373286	AST1	/
		X72M_1_6L_704_543	3593.61	6730	Smart-seq2	MK1	6L	M1	VIP			mk2_6R_AT19#mk2_6R_AT19_BC02125_N02	13.722	589	3384	0.156855	10787	0	MK2	6R	M1	C16	12571	0.582692	SST2	SST2
		X72M_1_6L_704_552	1757.44	1490	Smart-seq2	MK1	6L	M1	VIP			mk2_6R_AT19#mk2_6R_AT19_BC01715_N02	6.851	346	2492	0.115595	10779	0	MK2	6R	M1	C13	10229	0.474487	LAMP5	RELN
		X72M_1_6L_704_565	3380.98	6879	Smart-seq2	MK1	6L	M1	OPC			mk2_6R_AT19#mk2_6R_AT19_BC01611_N01	8.326	370	2497	0.115849	10777	0	MK2	6R	M1	C3	14598	0.677276	EX2	L23it
		X72M_1_6L_704_566	3257.2	5706	Smart-seq2	MK1	6L	M1	VIP			mk2_6R_AT19#mk2_6R_AT19_BC02570_N03	6.853	263	2065	0.0958949	10767	0	MK2	6R	M1	C12	9509	0.441581	VIP2	VIP2
		X72M_1_6L_704_567	2738.66	3653	Smart-seq2	MK1	6L	M1	OLI			mk2_6R_AT19#mk2_6R_AT19_BC01617_N01	13.429	373	2336	0.108661	10749	0.134382	MK2	6R	M1	C4	15048	0.699972	EX3	L23it
		X72M_1_6L_704_583	2935.8	3745	Smart-seq2	MK1	6L	M1	OPC			mk2_6R_AT19#mk2_6R_AT19_BC01607_N01	12.586	375	2449	0.113928	10748	0	MK2	6R	M1	C4	16015	0.745022	EX3	L23it
		X72M_1_6L_704_586	2704.72	5441	Smart-seq2	MK1	6L	M1	OLI			mk2_6R_AT19#mk2_6R_AT19_BC01815_N02	5.821	341	2596	0.120981	10729	0	MK2	6R	M1	C12	11401	0.531317	VIP2	VIP2
		X72M_1_6L_801_503	968.675	1200	Smart-seq2	MK1	6L	M1	MIC			mk2_6R_AT19#mk2_6R_AT19_BC01898_N02	9.834	442	2743	0.127843	10728	0	MK2	6R	M1	C3	15606	0.727349	EX2	L23it
		X72M_1_6L_801_519	1258.67	835	Smart-seq2	MK1	6L	M1	MIC			mk2_6R_AT19#mk2_6R_AT19_BC02178_N02	10.668	501	3361	0.156646	10728	0	MK2	6R	M1	C17	10461	0.487556	ENDO	ENDO
		X72M_1_6L_801_520	1280.17	1159	Smart-seq2	MK1	6L	M1	MIC			mk2_6R_AT19#mk2_6R_AT19_BC02894_N04	8.581	442	2764	0.128966	10716	0	MK2	6R	M1	C3	14753	0.688363	EX2	L4it
		X72M_1_6L_801_535	876.499	885	Smart-seq2	MK1	6L	M1	MIC			mk2_6R_AT19#mk2_6R_AT19_BC01909_N02	10.347	418	2453	0.114744	10689	0	MK2	6R	M1	C3	14880	0.696043	EX2	L23it
		X72M_1_6L_801_583	1379.48	2085	Smart-seq2	MK1	6L	M1	MIC			mk2_6R_AT19#mk2_6R_AT19_BC02192_N03	9.582	450	2758	0.129023	10688	0	MK2	6R	M1	C19	9327	0.43633	AST1	AST1
		X72M_1_6L_801_584	782.494	1160	Smart-seq2	MK1	6L	M1	MIC			mk2_6R_AT19#mk2_6R_AT19_BC02169_N03	9.472	397	2607	0.122073	10678	0	MK2	6R	M1	C6	15315	0.717129	EX5	L6it
		X72M_1_6L_803_519	2616.18	3294	Smart-seq2	MK1	6L	M1	SST			mk2_6R_AT19#mk2_6R_AT19_BC02285_N03	10.746	483	2882	0.134988	10675	0	MK2	6R	M1	C3	14522	0.680187	EX2	L23it
		X72M_1_6L_804_501	3317.11	6227	Smart-seq2	MK1	6L	M1	SST			mk2_6R_AT19#mk2_6R_AT19_BC01950_N02	3.977	239	2013	0.0943299	10670	0	MK2	6R	M1	C13	9655	0.452437	LAMP5	LAMP5
		X72M_1_6L_804_517	3653.41	8535	Smart-seq2	MK1	6L	M1	SST			mk2_6R_AT19#mk2_6R_AT19_BC01631_N01	8.828	321	2131	0.0999343	10662	0.134382	MK2	6R	M1	C3	13175	0.617848	EX2	L6it
		X72M_1_6L_804_524	1781.94	1224	Smart-seq2	MK1	6L	M1	MIC			mk2_6R_AT19#mk2_6R_AT19_BC02954_N05	10.794	447	2714	0.12731	10659	0	MK2	6R	M1	C12	11922	0.559246	VIP2	VIP2
		X72M_1_6L_804_533	2329.8	4539	Smart-seq2	MK1	6L	M1	SST			mk2_6R_AT19#mk2_6R_AT19_BC02557_N03	8.828	477	3654	0.171598	10647	0	MK2	6R	M1	C17	10601	0.49784	ENDO	ENDO
		X72M_1_6L_804_549	2714.45	4692	Smart-seq2	MK1	6L	M1	SST			mk2_6R_AT19#mk2_6R_AT19_BC01878_N02	12.236	896	5434	0.255597	10630	0	MK2	6R	M1	C22	13638	0.641486	OLIG1	OLIG1
		X72M_1_6L_804_550	2014.12	5203	Smart-seq2	MK1	6L	M1	OLI			mk2_6R_AT19#mk2_6R_AT19_BC01643_N01	9.137	323	2219	0.104512	10616	0	MK2	6R	M1	C6	14141	0.666023	EX5	L6ct
		X72M_1_6L_804_564	1198.29	1535	Smart-seq2	MK1	6L	M1	OLI			mk2_6R_AT19#mk2_6R_AT19_BC02452_N05	9.241	266	2033	0.0957968	10611	0	MK2	6R	M1	C9	11579	0.545613	EX8	L23it
		X72M_1_6L_804_565	2264.98	7448	Smart-seq2	MK1	6L	M1	OLI			mk2_6R_AT19#mk2_6R_AT19_BC01644_N01	7.665	360	2211	0.104253	10604	0	MK2	6R	M1	C4	14706	0.693418	EX3	L5it
		X72M_1_6L_804_566	1113.95	1977	Smart-seq2	MK1	6L	M1	OPC			mk2_6R_AT19#mk2_6R_AT19_BC01904_N02	10.321	516	3000	0.141509	10600	0	MK2	6R	M1	C15	13335	0.629009	PVALB	PVALB
		X72M_1_6L_804_581	3673.97	5383	Smart-seq2	MK1	6L	M1	SST			mk2_6R_AT19#mk2_6R_AT19_BC02338_N02	7.563	275	2208	0.10418	10597	0	MK2	6R	M1	C12	8802	0.415306	VIP2	VIP2
		X72M_1_6L_804_583	2029.23	3147	Smart-seq2	MK1	6L	M1	OLI			mk2_6R_AT19#mk2_6R_AT19_BC02176_N03	8.492	416	2582	0.121965	10585	0	MK2	6R	M1	C6	14956	0.706471	EX5	L23it
		X72M_1_6R_201_511	3860.59	6130	Smart-seq2	MK1	6R	M1	VIP			mk2_6R_AT19#mk2_6R_AT19_BC02105_N02	6.612	404	2693	0.127256	10581	0	MK2	6R	M1	C13	11246	0.531424	LAMP5	LAMP5
		X72M_1_6R_201_512	2591.94	2514	Smart-seq2	MK1	6R	M1	OLI			mk2_6R_AT19#mk2_6R_AT19_BC01777_N02	5.811	358	2574	0.121725	10573	0	MK2	6R	M1	C6	13872	0.656011	EX5	L5it
		X72M_1_6R_201_527	3552.63	5972	Smart-seq2	MK1	6R	M1	LAMP5			mk2_6R_AT19#mk2_6R_AT19_BC01991_N02	6.449	241	1833	0.0866995	10571	0	MK2	6R	M1	C9	10516	0.497399	EX8	L23it
		X72M_1_6R_201_528	2639.48	2705	Smart-seq2	MK1	6R	M1	OLI			mk2_6R_AT19#mk2_6R_AT19_BC03282_N05	6.304	382	2848	0.134708	10571	0	MK2	6R	M1	C12	11779	0.557137	VIP2	VIP2
		X72M_1_6R_201_543	3657.16	5584	Smart-seq2	MK1	6R	M1	SST			mk2_6R_AT19#mk2_6R_AT19_BC02428_N02	10.582	513	3226	0.152631	10568	0	MK2	6R	M1	C16	12793	0.605271	SST2	SST2
		X72M_1_6R_201_544	3551.61	6056	Smart-seq2	MK1	6R	M1	VIP			mk2_6R_AT19#mk2_6R_AT19_BC01655_N01	9.134	369	2401	0.113694	10559	0	MK2	6R	M1	C6	13465	0.637608	EX5	L5it
		X72M_1_6R_201_559	2635.49	2917	Smart-seq2	MK1	6R	M1	OLI			mk2_6R_AT19#mk2_6R_AT19_BC01972_N03	10.735	412	2498	0.118445	10545	0	MK2	6R	M1	C3	13795	0.654101	EX2	L23it
		X72M_1_6R_201_560	2676.34	2509	Smart-seq2	MK1	6R	M1	OLI			mk2_6R_AT19#mk2_6R_AT19_BC01652_N01	5.244	241	2009	0.0952855	10542	0	MK2	6R	M1	C13	10315	0.489234	LAMP5	LAMP5
		X72M_1_6R_201_575	3924.55	6750	Smart-seq2	MK1	6R	M1	PVALB			mk2_6R_AT19#mk2_6R_AT19_BC02072_N02	5.843	239	2169	0.102913	10538	0	MK2	6R	M1	C13	9599	0.455447	LAMP5	LAMP5
		X72M_1_6R_201_576	3447.66	4954	Smart-seq2	MK1	6R	M1	RELN			mk2_6R_AT19#mk2_6R_AT19_BC01863_N02	10.835	766	4760	0.225892	10536	0	MK2	6R	M1	C22	13081	0.620776	OLIG1	OLIG1
		X72M_1_6R_201_591	3544.24	5620	Smart-seq2	MK1	6R	M1	VIP			mk2_6R_AT19#mk2_6R_AT19_BC02101_N02	7.87	310	2167	0.102838	10536	0	MK2	6R	M1	C6	13993	0.664057	EX5	L6it
		X72M_1_6R_201_592	2444.21	2352	Smart-seq2	MK1	6R	M1	OLI			mk2_6R_AT19#mk2_6R_AT19_BC01662_N01	15.523	439	2662	0.126341	10535	0	MK2	6R	M1	C3	14642	0.694922	EX2	L23it
		X72M_1_6R_202_511	2340.02	2501	Smart-seq2	MK1	6R	M1	OLI			mk2_6R_AT19#mk2_6R_AT19_BC01852_N02	10.204	371	2382	0.113202	10521	0	MK2	6R	M1	C3	14840	0.705256	EX2	L23it
		X72M_1_6R_202_512	2401.41	1860	Smart-seq2	MK1	6R	M1	OPC			mk2_6R_AT19#mk2_6R_AT19_BC01670_N01	10.033	380	2493	0.118522	10517	0	MK2	6R	M1	C3	15153	0.720405	EX2	L23it
		X72M_1_6R_202_527	2597.48	3243	Smart-seq2	MK1	6R	M1	OLI			mk2_6R_AT19#mk2_6R_AT19_BC01978_N02	8.823	450	2801	0.133203	10514	0	MK2	6R	M1	C16	11287	0.536761	SST2	SST2
		X72M_1_6R_202_528	2741.5	3158	Smart-seq2	MK1	6R	M1	OLI			mk2_6R_AT19#mk2_6R_AT19_BC01749_N02	11.166	406	2470	0.117485	10512	0	MK2	6R	M1	C3	15036	0.715183	EX2	L23it
		X72M_1_6R_202_543	2728.45	3443	Smart-seq2	MK1	6R	M1	MIC			mk2_6R_AT19#mk2_6R_AT19_BC01865_N02	14.674	704	4060	0.193168	10509	0	MK2	6R	M1	C12	13802	0.656675	VIP2	VIP2
		X72M_1_6R_202_544	2737.37	3674	Smart-seq2	MK1	6R	M1	OLI			mk2_6R_AT19#mk2_6R_AT19_BC04049_N06	8.612	374	2500	0.118946	10509	0	MK2	6R	M1	C6	14067	0.669283	EX5	L5it
		X72M_1_6R_202_559	2849.12	3589	Smart-seq2	MK1	6R	M1	OLI			mk2_6R_AT19#mk2_6R_AT19_BC02033_N02	9.877	419	2569	0.12224	10508	0	MK2	6R	M1	C6	14547	0.692187	EX5	L23it
		X72M_1_6R_202_560	2610.22	3014	Smart-seq2	MK1	6R	M1	OLI			mk2_6R_AT19#mk2_6R_AT19_BC01679_N01	7.946	321	2080	0.0990005	10505	0	MK2	6R	M1	C3	13978	0.665302	EX2	L4it
		X72M_1_6R_202_575	3979.57	7173	Smart-seq2	MK1	6R	M1	L23it			mk2_6R_AT19#mk2_6R_AT19_BC01941_N02	14.094	605	3517	0.167428	10503	0	MK2	6R	M1	C12	12659	0.602637	VIP2	/
		X72M_1_6R_202_576	2542.25	3361	Smart-seq2	MK1	6R	M1	OLI			mk2_6R_AT19#mk2_6R_AT19_BC03211_N03	8.232	370	2652	0.126322	10497	0	MK2	6R	M1	C16	10118	0.481947	SST2	SST2
		X72M_1_6R_202_591	2708.73	3151	Smart-seq2	MK1	6R	M1	MIC			mk2_6R_AT19#mk2_6R_AT19_BC02356_N02	11.069	436	2623	0.125012	10491	0	MK2	6R	M1	C15	11804	0.562577	PVALB	PVALB
		X72M_1_6R_202_592	2670.61	2922	Smart-seq2	MK1	6R	M1	VIP			mk2_6R_AT19#mk2_6R_AT19_BC01809_N02	11.375	494	2918	0.139151	10485	0	MK2	6R	M1	C15	12864	0.613448	PVALB	PVALB
		X72M_1_6R_203_511	3950.09	7187	Smart-seq2	MK1	6R	M1	L23it			mk2_6R_AT19#mk2_6R_AT19_BC02552_N03	11.881	564	3095	0.14769	10478	0	MK2	6R	M1	C16	12149	0.579738	SST2	SST2
		X72M_1_6R_203_512	2628.38	2933	Smart-seq2	MK1	6R	M1	OLI			mk2_6R_AT19#mk2_6R_AT19_BC01812_N02	9.973	418	2565	0.122411	10477	0	MK2	6R	M1	C3	15335	0.731841	EX2	L23it
		X72M_1_6R_203_527	3551.76	5981	Smart-seq2	MK1	6R	M1	SST			mk2_6R_AT19#mk2_6R_AT19_BC01927_N02	7.336	389	2575	0.122959	10471	0	MK2	6R	M1	C15	10693	0.510601	PVALB	PVALB
		X72M_1_6R_203_528	3296.97	3828	Smart-seq2	MK1	6R	M1	VIP			mk2_6R_AT19#mk2_6R_AT19_BC01786_N02	11.191	503	2981	0.142386	10468	0	MK2	6R	M1	C6	15310	0.731276	EX5	L23it
		X72M_1_6R_203_544	2678.63	3109	Smart-seq2	MK1	6R	M1	VIP			mk2_6R_AT19#mk2_6R_AT19_BC02459_N03	8.546	328	2326	0.111196	10459	0	MK2	6R	M1	C3	13016	0.622239	EX2	L23it
		X72M_1_6R_203_559	3602.68	5757	Smart-seq2	MK1	6R	M1	VIP			mk2_6R_AT19#mk2_6R_AT19_BC02099_N02	9.292	427	2690	0.128757	10446	0	MK2	6R	M1	C6	13870	0.66389	EX5	L5it
		X72M_1_6R_203_560	2371.68	2868	Smart-seq2	MK1	6R	M1	OLI			mk2_6R_AT19#mk2_6R_AT19_BC02207_N02	6.481	288	2471	0.118411	10434	0	MK2	6R	M1	C14	9292	0.445275	SST1	SST1
		X72M_1_6R_203_575	3813.18	7002	Smart-seq2	MK1	6R	M1	RELN			mk2_6R_AT19#mk2_6R_AT19_BC01701_N01	5.062	317	2412	0.115606	10432	0	MK2	6R	M1	C15	10135	0.485765	PVALB	PVALB
		X72M_1_6R_203_576	2513.28	2950	Smart-seq2	MK1	6R	M1	OLI			mk2_6R_AT19#mk2_6R_AT19_BC01686_N01	8.612	374	2511	0.120478	10421	0	MK2	6R	M1	C3	14442	0.692928	EX2	L23it
		X72M_1_6R_203_591	3693.18	6100	Smart-seq2	MK1	6R	M1	VIP			mk2_6R_AT19#mk2_6R_AT19_BC01700_N01	10.561	368	2332	0.111889	10421	0	MK2	6R	M1	C4	15084	0.723731	EX3	L23it
		X72M_1_6R_203_592	2802.63	3625	Smart-seq2	MK1	6R	M1	OLI			mk2_6R_AT19#mk2_6R_AT19_BC01973_N02	15.159	444	2655	0.127387	10421	0	MK2	6R	M1	C3	15015	0.72042	EX2	L23it
		X72M_1_6R_204_512	2665.35	3053	Smart-seq2	MK1	6R	M1	OLI			mk2_6R_AT19#mk2_6R_AT19_BC03022_N02	7.511	220	1734	0.0832613	10413	0	MK2	6R	M1	C13	8156	0.391626	LAMP5	/
		X72M_1_6R_204_527	3685.02	6858	Smart-seq2	MK1	6R	M1	SST			mk2_6R_AT19#mk2_6R_AT19_BC02283_N03	3.041	86	866	0.0417189	10379	0	MK2	6R	M1	C18	6481	0.312217	EX10	/
		X72M_1_6R_204_528	2435.68	2698	Smart-seq2	MK1	6R	M1	OLI			mk2_6R_AT19#mk2_6R_AT19_BC01719_N01	8.479	304	2093	0.100887	10373	0	MK2	6R	M1	C3	14164	0.682734	EX2	L23it
		X72M_1_6R_204_542	3095.03	2556	Smart-seq2	MK1	6R	M1	VIP			mk2_6R_AT19#mk2_6R_AT19_BC01710_N01	6.778	332	2466	0.118924	10368	0	MK2	6R	M1	C3	12204	0.588542	EX2	L23it
		X72M_1_6R_204_543	3328.03	5083	Smart-seq2	MK1	6R	M1	VIP			mk2_6R_AT19#mk2_6R_AT19_BC02405_N02	8.614	348	2385	0.115062	10364	0	MK2	6R	M1	C13	9430	0.45494	LAMP5	RELN
		X72M_1_6R_204_544	3647.74	6356	Smart-seq2	MK1	6R	M1	RELN			mk2_6R_AT19#mk2_6R_AT19_BC01716_N01	7.431	364	2489	0.120091	10363	0	MK2	6R	M1	C3	13010	0.627714	EX2	L23it
		X72M_1_6R_204_559	2964.5	3605	Smart-seq2	MK1	6R	M1	OLI			mk2_6R_AT19#mk2_6R_AT19_BC02550_N04	8.348	371	2393	0.115481	10361	0	MK2	6R	M1	C6	14143	0.682511	EX5	L5it
		X72M_1_6R_204_560	2553.62	2915	Smart-seq2	MK1	6R	M1	OLI			mk2_6R_AT19#mk2_6R_AT19_BC01713_N01	10.323	391	2373	0.114527	10360	0	MK2	6R	M1	C4	14397	0.694836	EX3	L23it
		X72M_1_6R_204_575	3856.2	6358	Smart-seq2	MK1	6R	M1	L5it			mk2_6R_AT19#mk2_6R_AT19_BC01728_N01	14.869	413	2656	0.128359	10346	0	MK2	6R	M1	C6	13740	0.664025	EX5	L4it
		X72M_1_6R_204_576	2647.5	2898	Smart-seq2	MK1	6R	M1	OLI			mk2_6R_AT19#mk2_6R_AT19_BC02567_N02	7.01	308	2177	0.10522	10345	0	MK2	6R	M1	C13	10041	0.485307	LAMP5	RELN
		X72M_1_6R_204_591	3591.42	6228	Smart-seq2	MK1	6R	M1	VIP			mk2_6R_AT19#mk2_6R_AT19_BC02349_N02	10.59	369	2506	0.121133	10344	0	MK2	6R	M1	C16	8755	0.423192	SST2	SST2
		X72M_1_6R_204_592	3629.82	6002	Smart-seq2	MK1	6R	M1	VIP			mk2_6R_AT19#mk2_6R_AT19_BC01730_N01	11.394	351	2282	0.110359	10339	0	MK2	6R	M1	C6	14199	0.686672	EX5	L23it
		X72M_1_6R_503_501	2527.79	4250	Smart-seq2	MK1	6R	M1	OLI			mk2_6R_AT19#mk2_6R_AT19_BC01731_N01	12.357	493	2847	0.137736	10335	0	MK2	6R	M1	C3	15136	0.732269	EX2	L23it
		X72M_1_6R_503_502	2150.66	2512	Smart-seq2	MK1	6R	M1	OLI			mk2_6R_AT19#mk2_6R_AT19_BC01997_N02	8.345	354	2475	0.11975	10334	0	MK2	6R	M1	C6	13342	0.645539	EX5	L4it
		X72M_1_6R_503_511	2723.93	5556	Smart-seq2	MK1	6R	M1	OLI			mk2_6R_AT19#mk2_6R_AT19_BC02147_N02	7.554	309	2165	0.104761	10333	0	MK2	6R	M1	C3	13844	0.669893	EX2	L23it
		X72M_1_6R_503_512	4236.86	8468	Smart-seq2	MK1	6R	M1	L5it			mk2_6R_AT19#mk2_6R_AT19_BC02807_N03	8.436	311	1993	0.0964386	10333	0	MK2	6R	M1	C15	9598	0.464434	PVALB	PVALB
		X72M_1_6R_503_517	3056.46	5031	Smart-seq2	MK1	6R	M1	OPC			mk2_6R_AT19#mk2_6R_AT19_BC01703_N01	10.163	426	2599	0.125908	10321	0	MK2	6R	M1	C3	14427	0.698915	EX2	L23it
		X72M_1_6R_503_518	2633.03	3714	Smart-seq2	MK1	6R	M1	OLI			mk2_6R_AT19#mk2_6R_AT19_BC02197_N02	6.976	229	1334	0.0646631	10315	0	MK2	6R	M1	C19	6278	0.304314	AST1	/
		X72M_1_6R_503_527	3350.44	7033	Smart-seq2	MK1	6R	M1	OLI			mk2_6R_AT19#mk2_6R_AT19_BC02402_N02	9.729	452	3097	0.150194	10310	0	MK2	6R	M1	C16	10762	0.52192	SST2	SST2
		X72M_1_6R_503_528	3878.03	7407	Smart-seq2	MK1	6R	M1	L23it			mk2_6R_AT19#mk2_6R_AT19_BC01732_N01	9.53	462	2800	0.135804	10309	0	MK2	6R	M1	C3	15245	0.739402	EX2	L23it
		X72M_1_6R_503_533	2692.3	4569	Smart-seq2	MK1	6R	M1	OLI			mk2_6R_AT19#mk2_6R_AT19_BC02141_N02	11.126	427	2494	0.121127	10295	0	MK2	6R	M1	C6	13747	0.667654	EX5	L5et
		X72M_1_6R_503_534	2561.55	3008	Smart-seq2	MK1	6R	M1	OLI			mk2_6R_AT19#mk2_6R_AT19_BC02239_N03	13.909	871	4888	0.237397	10295	0	MK2	6R	M1	C22	12723	0.617921	OLIG1	OLIG1
		X72M_1_6R_503_542	3728.49	3591	Smart-seq2	MK1	6R	M1	SST			mk2_6R_AT19#mk2_6R_AT19_BC02362_N02	14.678	593	3513	0.170667	10292	0	MK2	6R	M1	C15	12892	0.626312	PVALB	PVALB
		X72M_1_6R_503_543	3944.91	6737	Smart-seq2	MK1	6R	M1	SST			mk2_6R_AT19#mk2_6R_AT19_BC02617_N03	12.776	471	2989	0.145238	10290	0	MK2	6R	M1	C15	12518	0.60826	PVALB	PVALB
		X72M_1_6R_503_544	2368.15	3336	Smart-seq2	MK1	6R	M1	OLI			mk2_6R_AT19#mk2_6R_AT19_BC02579_N02	5.638	279	2120	0.103053	10286	0	MK2	6R	M1	C13	9520	0.462765	LAMP5	/
		X72M_1_6R_503_549	2412.72	3295	Smart-seq2	MK1	6R	M1	OLI			mk2_6R_AT19#mk2_6R_AT19_BC01746_N01	4.607	221	2103	0.102296	10279	0	MK2	6R	M1	C11	8942	0.434964	VIP1	VIP1
		X72M_1_6R_503_550	2561.03	3750	Smart-seq2	MK1	6R	M1	OLI			mk2_6R_AT19#mk2_6R_AT19_BC01834_N02	10.902	490	3054	0.148642	10273	0	MK2	6R	M1	C15	13163	0.64066	PVALB	PVALB
		X72M_1_6R_503_559	3913.77	7108	Smart-seq2	MK1	6R	M1	L5it			mk2_6R_AT19#mk2_6R_AT19_BC01874_N02	11.236	505	2960	0.144067	10273	0	MK2	6R	M1	C16	10594	0.515623	SST2	SST2
		X72M_1_6R_503_560	4016.3	7882	Smart-seq2	MK1	6R	M1	L5it			mk2_6R_AT19#mk2_6R_AT19_BC01745_N01	7.607	388	2719	0.13244	10265	0	MK2	6R	M1	C12	10472	0.510083	VIP2	VIP2
		X72M_1_6R_503_565	2539.24	3764	Smart-seq2	MK1	6R	M1	OLI			mk2_6R_AT19#mk2_6R_AT19_BC02572_N03	14.764	507	3032	0.147686	10265	0	MK2	6R	M1	C15	11801	0.574817	PVALB	PVALB
		X72M_1_6R_503_566	2945.67	3727	Smart-seq2	MK1	6R	M1	OLI			mk2_6R_AT19#mk2_6R_AT19_BC02406_N04	18.461	578	3324	0.161941	10263	0	MK2	6R	M1	C3	15088	0.735068	EX2	L23it
		X72M_1_6R_503_575	3070.58	5164	Smart-seq2	MK1	6R	M1	OLI			mk2_6R_AT19#mk2_6R_AT19_BC01740_N01	6.012	252	2022	0.0985284	10261	0	MK2	6R	M1	C13	8174	0.398304	LAMP5	RELN
		X72M_1_6R_503_576	3979.32	6113	Smart-seq2	MK1	6R	M1	L23it			mk2_6R_AT19#mk2_6R_AT19_BC01935_N02	7.707	288	2083	0.10155	10256	0	MK2	6R	M1	C12	8465	0.412685	VIP2	VIP2
		X72M_1_6R_503_581	2863.31	4669	Smart-seq2	MK1	6R	M1	OPC			mk2_6R_AT19#mk2_6R_AT19_BC01752_N01	14.014	460	2697	0.131535	10252	0	MK2	6R	M1	C3	14611	0.712593	EX2	L23it
		X72M_1_6R_503_582	3480.43	6241	Smart-seq2	MK1	6R	M1	LAMP5			mk2_6R_AT19#mk2_6R_AT19_BC01753_N01	8.939	483	2982	0.145549	10244	0	MK2	6R	M1	C16	11323	0.552665	SST2	/
		X72M_1_6R_503_590	2993.56	2539	Smart-seq2	MK1	6R	M1	OPC			mk2_6R_AT19#mk2_6R_AT19_BC02925_N04	8.233	395	2505	0.122291	10242	0	MK2	6R	M1	C15	10260	0.500879	PVALB	PVALB
		X72M_1_6R_503_591	3780.73	6968	Smart-seq2	MK1	6R	M1	VIP			mk2_6R_AT19#mk2_6R_AT19_BC03221_N03	7.634	266	1970	0.0962666	10232	0	MK2	6R	M1	C16	8096	0.395622	SST2	SST2
		X72M_1_6R_503_592	3985.36	7849	Smart-seq2	MK1	6R	M1	VIP			mk2_6R_AT19#mk2_6R_AT19_BC02367_N02	8.273	305	2074	0.101557	10211	0	MK2	6R	M1	C6	13834	0.677407	EX5	L23it
		X72M_1_6R_504_501	2725.66	4382	Smart-seq2	MK1	6R	M1	OLI			mk2_6R_AT19#mk2_6R_AT19_BC01969_N02	9.121	304	2230	0.109249	10206	0	MK2	6R	M1	C4	14082	0.689888	EX3	L23it
		X72M_1_6R_504_511	3869.68	8334	Smart-seq2	MK1	6R	M1	LAMP5			mk2_6R_AT19#mk2_6R_AT19_BC02273_N02	7.09	290	1992	0.0976279	10202	0	MK2	6R	M1	C3	13342	0.653891	EX2	L23it
		X72M_1_6R_504_512	4213.21	9054	Smart-seq2	MK1	6R	M1	L23it			mk2_6R_AT19#mk2_6R_AT19_BC01844_N02	11.108	460	2784	0.136484	10199	0	MK2	6R	M1	C4	15159	0.743161	EX3	L23it
		X72M_1_6R_504_517	2425.19	4129	Smart-seq2	MK1	6R	M1	MIC			mk2_6R_AT19#mk2_6R_AT19_BC02079_N03	8.671	289	1895	0.0929013	10199	0	MK2	6R	M1	C7	12412	0.608491	EX6	L23it
		X72M_1_6R_504_518	2520.11	2974	Smart-seq2	MK1	6R	M1	OLI			mk2_6R_AT19#mk2_6R_AT19_BC02395_N03	9.012	446	2739	0.134278	10199	0	MK2	6R	M1	C3	12948	0.634768	EX2	L23it
		X72M_1_6R_504_527	2913.68	4813	Smart-seq2	MK1	6R	M1	OLI			mk2_6R_AT19#mk2_6R_AT19_BC02165_N03	9.21	400	2513	0.12321	10198	1.04196	MK2	6R	M1	C3	13939	0.683418	EX2	L23it
		X72M_1_6R_504_528	2990.15	4096	Smart-seq2	MK1	6R	M1	OLI			mk2_6R_AT19#mk2_6R_AT19_BC02386_N02	9.802	396	2553	0.125208	10195	0	MK2	6R	M1	C6	14010	0.687102	EX5	L4it
		X72M_1_6R_504_534	4046.9	7537	Smart-seq2	MK1	6R	M1	L5it			mk2_6R_AT19#mk2_6R_AT19_BC01769_N01	9.046	402	2455	0.120414	10194	0	MK2	6R	M1	C3	14092	0.691191	EX2	L23it
		X72M_1_6R_504_544	3888.84	6823	Smart-seq2	MK1	6R	M1	L45it			mk2_6R_AT19#mk2_6R_AT19_BC02064_N02	9.808	530	3718	0.182362	10194	0	MK2	6R	M1	C22	11274	0.552972	OLIG1	OLIG1
		X72M_1_6R_504_549	3429.56	6509	Smart-seq2	MK1	6R	M1	VIP			mk2_6R_AT19#mk2_6R_AT19_BC02355_N02	8.165	268	2146	0.105268	10193	0.134382	MK2	6R	M1	C6	13173	0.646179	EX5	L5it
		X72M_1_6R_504_550	2622.2	3049	Smart-seq2	MK1	6R	M1	MIC			mk2_6R_AT19#mk2_6R_AT19_BC02931_N04	12.405	426	2347	0.115173	10189	0	MK2	6R	M1	C3	12802	0.628227	EX2	L23it
		X72M_1_6R_504_559	3795.94	6899	Smart-seq2	MK1	6R	M1	LAMP5			mk2_6R_AT19#mk2_6R_AT19_BC02545_N02	6.894	282	2281	0.111956	10187	0	MK2	6R	M1	C6	11967	0.587366	EX5	L4it
		X72M_1_6R_504_560	3341.4	5382	Smart-seq2	MK1	6R	M1	OPC			mk2_6R_AT19#mk2_6R_AT19_BC01778_N01	12.188	437	2663	0.130744	10184	0	MK2	6R	M1	C3	14116	0.693048	EX2	L23it
		X72M_1_6R_504_565	2385.65	2973	Smart-seq2	MK1	6R	M1	ENDO			mk2_6R_AT19#mk2_6R_AT19_BC01773_N01	3.82	191	1821	0.0894664	10177	0	MK2	6R	M1	C13	9110	0.447578	LAMP5	RELN
		X72M_1_6R_504_566	2856.49	3335	Smart-seq2	MK1	6R	M1	OLI			mk2_6R_AT19#mk2_6R_AT19_BC01781_N01	7.115	309	2264	0.111264	10174	0	MK2	6R	M1	C3	11480	0.564183	EX2	L23it
		X72M_1_6R_504_575	2857.27	4065	Smart-seq2	MK1	6R	M1	OLI			mk2_6R_AT19#mk2_6R_AT19_BC02001_N02	10.169	380	2446	0.120327	10164	0	MK2	6R	M1	C3	14210	0.699036	EX2	L23it
		X72M_1_6R_504_576	3830.04	7559	Smart-seq2	MK1	6R	M1	SST			mk2_6R_AT19#mk2_6R_AT19_BC02247_N02	13.517	471	2550	0.125467	10162	0	MK2	6R	M1	C3	14637	0.720183	EX2	L23it
		X72M_1_6R_504_582	3729.55	6962	Smart-seq2	MK1	6R	M1	L5it			mk2_6R_AT19#mk2_6R_AT19_BC01956_N02	10.46	449	2638	0.129861	10157	0	MK2	6R	M1	C3	13594	0.669194	EX2	L23it
		X72M_1_6R_504_592	2696.05	4569	Smart-seq2	MK1	6R	M1	OLI			mk2_6R_AT19#mk2_6R_AT19_BC02162_N02	10.495	530	3299	0.1624	10157	0	MK2	6R	M1	C15	11952	0.588363	PVALB	/
		X72M_1_6R_601_501	2707.32	3262	Smart-seq2	MK1	6R	M1	MIC			mk2_6R_AT19#mk2_6R_AT19_BC01784_N01	11.438	387	2413	0.118855	10151	0	MK2	6R	M1	C6	14744	0.726234	EX5	L23it
		X72M_1_6R_601_511	2506.16	2418	Smart-seq2	MK1	6R	M1	OLI			mk2_6R_AT19#mk2_6R_AT19_BC02710_N02	13.471	483	2733	0.13483	10135	0	MK2	6R	M1	C3	14188	0.699951	EX2	L23it
		X72M_1_6R_601_517	2722.47	3694	Smart-seq2	MK1	6R	M1	OLI			mk2_6R_AT19#mk2_6R_AT19_BC02080_N02	8.292	335	2317	0.114318	10134	0	MK2	6R	M1	C3	12849	0.633955	EX2	L4it
		X72M_1_6R_601_518	2672.04	2879	Smart-seq2	MK1	6R	M1	OLI			mk2_6R_AT19#mk2_6R_AT19_BC01783_N01	12.173	375	2252	0.111342	10113	0	MK2	6R	M1	C3	14273	0.705676	EX2	L23it
		X72M_1_6R_601_527	2941.53	3402	Smart-seq2	MK1	6R	M1	OLI			mk2_6R_AT19#mk2_6R_AT19_BC02885_N02	11.393	397	2535	0.125383	10109	0	MK2	6R	M1	C3	15019	0.742853	EX2	L23it
		X72M_1_6R_601_528	2486.18	2262	Smart-seq2	MK1	6R	M1	MIC			mk2_6R_AT19#mk2_6R_AT19_BC02713_N04	3.999	206	1899	0.0939448	10107	0	MK2	6R	M1	C13	8555	0.423222	LAMP5	LAMP5
		X72M_1_6R_601_533	2686.96	4385	Smart-seq2	MK1	6R	M1	ENDO			mk2_6R_AT19#mk2_6R_AT19_BC02119_N02	6.404	304	2347	0.116119	10106	0	MK2	6R	M1	C13	9577	0.473827	LAMP5	LAMP5
		X72M_1_6R_601_534	3814.57	6313	Smart-seq2	MK1	6R	M1	LAMP5			mk2_6R_AT19#mk2_6R_AT19_BC01792_N01	9.61	330	2200	0.108857	10105	0	MK2	6R	M1	C4	13650	0.675408	EX3	L23it
		X72M_1_6R_601_543	2806.26	3013	Smart-seq2	MK1	6R	M1	OLI			mk2_6R_AT19#mk2_6R_AT19_BC02423_N04	15.311	433	2642	0.130727	10105	0	MK2	6R	M1	C3	14757	0.730183	EX2	L23it
		X72M_1_6R_601_544	3234.11	3568	Smart-seq2	MK1	6R	M1	OLI			mk2_6R_AT19#mk2_6R_AT19_BC03082_N03	7.717	378	2569	0.127115	10105	0	MK2	6R	M1	C12	9667	0.478328	VIP2	VIP2
		X72M_1_6R_601_549	2473.39	3047	Smart-seq2	MK1	6R	M1	VIP			mk2_6R_AT19#mk2_6R_AT19_BC02263_N02	11.998	412	2696	0.133426	10103	0	MK2	6R	M1	C3	13920	0.688904	EX2	L23it
		X72M_1_6R_601_550	3643.13	6212	Smart-seq2	MK1	6R	M1	SST			mk2_6R_AT19#mk2_6R_AT19_BC01797_N01	11.979	369	2367	0.117259	10093	0	MK2	6R	M1	C4	14527	0.719657	EX3	L23it
		X72M_1_6R_601_551	3228.56	3864	Smart-seq2	MK1	6R	M1	L45it			mk2_6R_AT19#mk2_6R_AT19_BC02032_N02	5.88	291	2325	0.115202	10091	0	MK2	6R	M1	C13	9345	0.463036	LAMP5	RELN
		X72M_1_6R_601_552	2688.27	3031	Smart-seq2	MK1	6R	M1	L23it			mk2_6R_AT19#mk2_6R_AT19_BC02309_N02	10.658	366	2326	0.115263	10090	0	MK2	6R	M1	C3	13974	0.692468	EX2	L23it
		X72M_1_6R_601_553	2869.99	2729	Smart-seq2	MK1	6R	M1	L45it			mk2_6R_AT19#mk2_6R_AT19_BC02784_N02	6.789	264	2060	0.102142	10084	0	MK2	6R	M1	C6	11068	0.54879	EX5	L5it
		X72M_1_6R_601_554	2389.01	2848	Smart-seq2	MK1	6R	M1	VIP			mk2_6R_AT19#mk2_6R_AT19_BC02103_N02	10.975	460	2719	0.134925	10076	0	MK2	6R	M1	C3	14105	0.699931	EX2	L23it
		X72M_1_6R_601_555	2590.08	2450	Smart-seq2	MK1	6R	M1	L23it			mk2_6R_AT19#mk2_6R_AT19_BC05812_N05	8.836	415	2465	0.122369	10072	0	MK2	6R	M1	C20	8973	0.445443	AST2	AST2
		X72M_1_6R_601_557	2549.18	2368	Smart-seq2	MK1	6R	M1	L45it			mk2_6R_AT19#mk2_6R_AT19_BC02609_N03	7.002	343	2379	0.118182	10065	0	MK2	6R	M1	C12	9901	0.491853	VIP2	VIP2
		X72M_1_6R_601_559	2211.31	3808	Smart-seq2	MK1	6R	M1	L45it			mk2_6R_AT19#mk2_6R_AT19_BC01660_N04	11.121	483	2853	0.141785	10061	0	MK2	6R	M1	C3	14106	0.701024	EX2	L23it
		X72M_1_6R_601_560	2785.92	4455	Smart-seq2	MK1	6R	M1	OLI			mk2_6R_AT19#mk2_6R_AT19_BC02430_N02	10.762	375	2330	0.115794	10061	0	MK2	6R	M1	C6	13552	0.673492	EX5	L5it
		X72M_1_6R_601_561	1722.05	1795	Smart-seq2	MK1	6R	M1	VIP			mk2_6R_AT19#mk2_6R_AT19_BC02359_N02	7.665	329	2260	0.112427	10051	0	MK2	6R	M1	C3	13762	0.684608	EX2	L23it
		X72M_1_6R_601_565	2738.09	3289	Smart-seq2	MK1	6R	M1	OLI			mk2_6R_AT19#mk2_6R_AT19_BC02269_N05	8.436	409	2678	0.133313	10044	0	MK2	6R	M1	C3	13233	0.658751	EX2	L23it
		X72M_1_6R_601_566	3420.02	4621	Smart-seq2	MK1	6R	M1	AST			mk2_6R_AT19#mk2_6R_AT19_BC02124_N02	11.329	492	2953	0.147062	10040	0	MK2	6R	M1	C3	13819	0.688197	EX2	L23it
		X72M_1_6R_601_575	3475.63	4921	Smart-seq2	MK1	6R	M1	VIP			mk2_6R_AT19#mk2_6R_AT19_BC01814_N01	7.398	269	1884	0.0938434	10038	0	MK2	6R	M1	C6	13678	0.681311	EX5	L4it
		X72M_1_6R_601_576	3951.53	6218	Smart-seq2	MK1	6R	M1	L23it			mk2_6R_AT19#mk2_6R_AT19_BC01800_N01	10.249	383	2359	0.11755	10034	0	MK2	6R	M1	C3	13556	0.675503	EX2	L23it
		X72M_1_6R_601_581	4047.76	7488	Smart-seq2	MK1	6R	M1	L23it			mk2_6R_AT19#mk2_6R_AT19_BC01818_N01	6.163	361	2346	0.116937	10031	0	MK2	6R	M1	C15	9903	0.49362	PVALB	PVALB
		X72M_1_6R_601_582	2416.38	2230	Smart-seq2	MK1	6R	M1	OPC			mk2_6R_AT19#mk2_6R_AT19_BC02234_N03	8.873	354	2469	0.123167	10023	0	MK2	6R	M1	C12	10970	0.547241	VIP2	/
		X72M_1_6R_601_590	3894.87	4162	Smart-seq2	MK1	6R	M1	L23it			mk2_6R_AT19#mk2_6R_AT19_BC01813_N01	7.405	273	2019	0.100819	10013	0	MK2	6R	M1	C4	13348	0.666534	EX3	L23it
		X72M_1_6R_601_591	3520.57	4707	Smart-seq2	MK1	6R	M1	VIP			mk2_6R_AT19#mk2_6R_AT19_BC01817_N01	3.74	204	2009	0.10034	10011	0	MK2	6R	M1	C16	8604	0.429727	SST2	SST2
		X72M_1_6R_601_592	2826.86	2698	Smart-seq2	MK1	6R	M1	OLI			mk2_6R_AT19#mk2_6R_AT19_BC01911_N03	12.164	430	2560	0.127898	10008	0	MK2	6R	M1	C9	12970	0.647982	EX8	L23it
		X72M_1_6R_602_501	2491.29	3137	Smart-seq2	MK1	6R	M1	OLI			mk2_6R_AT19#mk2_6R_AT19_BC01803_N01	10.988	455	2757	0.137781	10005	0	MK2	6R	M1	C3	14221	0.710695	EX2	L23it
		X72M_1_6R_602_502	2272.01	2282	Smart-seq2	MK1	6R	M1	ENDO			mk2_6R_AT19#mk2_6R_AT19_BC01808_N01	10.646	457	2737	0.136795	10004	0.134382	MK2	6R	M1	C3	14497	0.72456	EX2	L23it
		X72M_1_6R_602_511	3796.68	5494	Smart-seq2	MK1	6R	M1	L5it			mk2_6R_AT19#mk2_6R_AT19_BC01819_N01	12.249	433	2798	0.140012	9992	0	MK2	6R	M1	C15	11995	0.60023	PVALB	PVALB
		X72M_1_6R_602_512	4045.91	6874	Smart-seq2	MK1	6R	M1	L23it			mk2_6R_AT19#mk2_6R_AT19_BC02180_N03	11.796	417	2511	0.125776	9982	0	MK2	6R	M1	C4	14723	0.737477	EX3	L23it
		X72M_1_6R_602_517	2860.55	4849	Smart-seq2	MK1	6R	M1	OLI			mk2_6R_AT19#mk2_6R_AT19_BC03178_N04	11.163	575	3405	0.170865	9964	0	MK2	6R	M1	C15	11529	0.578533	PVALB	PVALB
		X72M_1_6R_602_518	3408.72	4834	Smart-seq2	MK1	6R	M1	VIP			mk2_6R_AT19#mk2_6R_AT19_BC02419_N03	6.568	335	2382	0.119578	9960	1.04196	MK2	6R	M1	C15	10250	0.514558	PVALB	PVALB
		X72M_1_6R_602_527	2789.98	3343	Smart-seq2	MK1	6R	M1	OLI			mk2_6R_AT19#mk2_6R_AT19_BC01829_N01	9.458	363	2248	0.112908	9955	0	MK2	6R	M1	C6	13138	0.659869	EX5	L6it
		X72M_1_6R_602_528	3712.03	5720	Smart-seq2	MK1	6R	M1	L5it			mk2_6R_AT19#mk2_6R_AT19_BC02258_N03	8.9	400	2510	0.126093	9953	0	MK2	6R	M1	C6	14340	0.720386	EX5	L23it
		X72M_1_6R_602_533	2687.92	3253	Smart-seq2	MK1	6R	M1	OLI			mk2_6R_AT19#mk2_6R_AT19_BC01835_N01	8.55	367	2254	0.113244	9952	0	MK2	6R	M1	C3	14563	0.731662	EX2	L23it
		X72M_1_6R_602_543	3802.23	5909	Smart-seq2	MK1	6R	M1	PVALB			mk2_6R_AT19#mk2_6R_AT19_BC01908_N02	4.226	207	1988	0.0998794	9952	0	MK2	6R	M1	C13	9387	0.471614	LAMP5	LAMP5
		X72M_1_6R_602_544	4072.62	6566	Smart-seq2	MK1	6R	M1	L23it			mk2_6R_AT19#mk2_6R_AT19_BC02628_N03	9.461	387	2415	0.121345	9951	0	MK2	6R	M1	C3	12890	0.647674	EX2	L23it
		X72M_1_6R_602_549	2701.43	3888	Smart-seq2	MK1	6R	M1	OLI			mk2_6R_AT19#mk2_6R_AT19_BC02468_N03	10.769	397	2541	0.127727	9947	0	MK2	6R	M1	C3	14380	0.722831	EX2	L23it
		X72M_1_6R_602_550	4072.56	7708	Smart-seq2	MK1	6R	M1	L23it			mk2_6R_AT19#mk2_6R_AT19_BC01795_N01	9.134	369	2273	0.11429	9944	0	MK2	6R	M1	C9	12898	0.648532	EX8	L23it
		X72M_1_6R_602_559	2508.36	2439	Smart-seq2	MK1	6R	M1	OLI			mk2_6R_AT19#mk2_6R_AT19_BC02633_N02	10.106	444	2516	0.126636	9934	0	MK2	6R	M1	C3	13989	0.704097	EX2	L23it
		X72M_1_6R_602_560	2591.2	2655	Smart-seq2	MK1	6R	M1	OLI			mk2_6R_AT19#mk2_6R_AT19_BC01992_N02	13.519	355	2265	0.114025	9932	0	MK2	6R	M1	C3	13862	0.697845	EX2	L23it
		X72M_1_6R_602_565	2393.51	2471	Smart-seq2	MK1	6R	M1	OLI			mk2_6R_AT19#mk2_6R_AT19_BC03344_N04	8.342	337	2269	0.114319	9924	0	MK2	6R	M1	C15	10365	0.522219	PVALB	PVALB
		X72M_1_6R_602_575	3653.19	5406	Smart-seq2	MK1	6R	M1	VIP			mk2_6R_AT19#mk2_6R_AT19_BC01833_N01	6.168	190	1367	0.0689012	9920	0	MK2	6R	M1	C12	7435	0.374748	VIP2	VIP2
		X72M_1_6R_602_576	2449.83	2009	Smart-seq2	MK1	6R	M1	MIC			mk2_6R_AT19#mk2_6R_AT19_BC01816_N01	10.693	297	1941	0.097882	9915	0	MK2	6R	M1	C3	13973	0.704639	EX2	L23it
		X72M_1_6R_602_581	2556.79	2753	Smart-seq2	MK1	6R	M1	OLI			mk2_6R_AT19#mk2_6R_AT19_BC01843_N01	8.59	321	2129	0.107384	9913	0	MK2	6R	M1	C4	14187	0.715576	EX3	L23it
		X72M_1_6R_602_582	3561.58	5881	Smart-seq2	MK1	6R	M1	RELN			mk2_6R_AT19#mk2_6R_AT19_BC02519_N02	5.133	267	2148	0.108364	9911	0	MK2	6R	M1	C13	9608	0.484714	LAMP5	LAMP5
		X72M_1_6R_602_591	3768.68	5128	Smart-seq2	MK1	6R	M1	SST			mk2_6R_AT19#mk2_6R_AT19_BC02070_N02	13.226	354	2295	0.115991	9893	0	MK2	6R	M1	C3	13534	0.684019	EX2	L4it
		X72M_1_6R_602_592	2683.48	2484	Smart-seq2	MK1	6R	M1	OLI			mk2_6R_AT19#mk2_6R_AT19_BC01943_N02	10.516	308	1969	0.0995752	9887	0	MK2	6R	M1	C3	13493	0.682361	EX2	L23it
		X72M_1_6R_703_501	2615.17	4507	Smart-seq2	MK1	6R	M1	MIC			mk2_6R_AT19#mk2_6R_AT19_BC01859_N01	7.334	300	2238	0.113271	9879	0	MK2	6R	M1	C12	8892	0.450046	VIP2	VIP2
		X72M_1_6R_703_502	2922.29	4531	Smart-seq2	MK1	6R	M1	OLI			mk2_6R_AT19#mk2_6R_AT19_BC01886_N02	10.223	444	2747	0.139032	9879	0	MK2	6R	M1	C3	14040	0.710598	EX2	L23it
		X72M_1_6R_703_511	3928.13	6812	Smart-seq2	MK1	6R	M1	PVALB			mk2_6R_AT19#mk2_6R_AT19_BC02163_N02	7.144	386	2659	0.134633	9875	0	MK2	6R	M1	C15	11431	0.578785	PVALB	PVALB
		X72M_1_6R_703_512	2578.04	3313	Smart-seq2	MK1	6R	M1	OLI			mk2_6R_AT19#mk2_6R_AT19_BC02477_N02	7.767	404	2727	0.138104	9873	0	MK2	6R	M1	C16	9780	0.49529	SST2	SST2
		X72M_1_6R_703_516	2586.6	1421	Smart-seq2	MK1	6R	M1	OLI			mk2_6R_AT19#mk2_6R_AT19_BC02424_N02	10.149	410	2471	0.125241	9865	0	MK2	6R	M1	C3	12482	0.632641	EX2	L23it
		X72M_1_6R_703_517	3139.22	5604	Smart-seq2	MK1	6R	M1	OLI			mk2_6R_AT19#mk2_6R_AT19_BC02429_N04	8.946	384	2451	0.124277	9861	0	MK2	6R	M1	C6	13226	0.670622	EX5	L5it
		X72M_1_6R_703_518	3069.68	4641	Smart-seq2	MK1	6R	M1	OLI			mk2_6R_AT19#mk2_6R_AT19_BC01861_N01	7.416	382	2622	0.132988	9858	0	MK2	6R	M1	C16	9734	0.493711	SST2	SST2
		X72M_1_6R_703_528	2792.21	3356	Smart-seq2	MK1	6R	M1	OLI			mk2_6R_AT19#mk2_6R_AT19_BC01826_N01	7.531	251	1992	0.101096	9852	0	MK2	6R	M1	C6	11230	0.569935	EX5	L5it
		X72M_1_6R_703_534	2537.9	3401	Smart-seq2	MK1	6R	M1	MIC			mk2_6R_AT19#mk2_6R_AT19_BC02257_N02	10.072	412	2469	0.125419	9843	0	MK2	6R	M1	C3	14495	0.73631	EX2	L23it
		X72M_1_6R_703_543	2501.63	3209	Smart-seq2	MK1	6R	M1	OLI			mk2_6R_AT19#mk2_6R_AT19_BC02345_N02	9.69	367	2196	0.111563	9842	0	MK2	6R	M1	C6	14611	0.742278	EX5	L5it
		X72M_1_6R_703_544	2388.23	2989	Smart-seq2	MK1	6R	M1	OLI			mk2_6R_AT19#mk2_6R_AT19_BC02347_N03	12.905	378	2327	0.118254	9839	0	MK2	6R	M1	C3	14656	0.744791	EX2	L23it
		X72M_1_6R_703_549	3347.36	6314	Smart-seq2	MK1	6R	M1	AST			mk2_6R_AT19#mk2_6R_AT19_BC02417_N03	14.356	522	2649	0.134631	9838	0	MK2	6R	M1	C3	15305	0.777851	EX2	L23it
		X72M_1_6R_703_550	2736.24	4281	Smart-seq2	MK1	6R	M1	OLI			mk2_6R_AT19#mk2_6R_AT19_BC03363_N03	3.904	209	1909	0.0972194	9818	0	MK2	6R	M1	C13	8597	0.437818	LAMP5	LAMP5
		X72M_1_6R_703_559	2882.84	3617	Smart-seq2	MK1	6R	M1	L45it			mk2_6R_AT19#mk2_6R_AT19_BC01869_N01	11.185	418	2471	0.125943	9810	0	MK2	6R	M1	C3	13818	0.704281	EX2	L23it
		X72M_1_6R_703_560	2677.95	3860	Smart-seq2	MK1	6R	M1	OLI			mk2_6R_AT19#mk2_6R_AT19_BC02127_N02	14.395	567	3379	0.172292	9806	0	MK2	6R	M1	C15	12294	0.626861	PVALB	PVALB
		X72M_1_6R_703_566	3608.2	5838	Smart-seq2	MK1	6R	M1	VIP			mk2_6R_AT19#mk2_6R_AT19_BC02279_N02	8.811	396	2364	0.120538	9806	0	MK2	6R	M1	C3	13669	0.696971	EX2	L23it
		X72M_1_6R_703_575	2648.84	3682	Smart-seq2	MK1	6R	M1	OLI			mk2_6R_AT19#mk2_6R_AT19_BC02765_N03	12.421	414	2496	0.127425	9794	0	MK2	6R	M1	C3	14682	0.749541	EX2	L23it
		X72M_1_6R_703_576	2540.48	3054	Smart-seq2	MK1	6R	M1	OLI			mk2_6R_AT19#mk2_6R_AT19_BC01881_N01	8.039	272	1984	0.101369	9786	0	MK2	6R	M1	C6	13494	0.689454	EX5	L4it
		X72M_1_6R_703_581	4025.79	6680	Smart-seq2	MK1	6R	M1	LAMP5			mk2_6R_AT19#mk2_6R_AT19_BC02181_N03	8.991	395	2556	0.130608	9785	0	MK2	6R	M1	C13	10549	0.539039	LAMP5	LAMP5
		X72M_1_6R_703_582	2501.61	3771	Smart-seq2	MK1	6R	M1	MIC			mk2_6R_AT19#mk2_6R_AT19_BC02450_N03	5.274	269	2086	0.106624	9782	0	MK2	6R	M1	C13	8789	0.449244	LAMP5	LAMP5
		X72M_1_6R_703_591	2705.27	3668	Smart-seq2	MK1	6R	M1	MIC			mk2_6R_AT19#mk2_6R_AT19_BC02668_N04	6.695	213	1679	0.0860496	9756	0	MK2	6R	M1	C11	7895	0.404623	VIP1	VIP1
		X72M_1_6R_703_592	4301.21	8747	Smart-seq2	MK1	6R	M1	L5it			mk2_6R_AT19#mk2_6R_AT19_BC02425_N03	10.52	425	2646	0.135651	9753	0	MK2	6R	M1	C3	14213	0.728648	EX2	L23it
		X72M_1_6R_704_501	4276.51	7834	Smart-seq2	MK1	6R	M1	L5it			mk2_6R_AT19#mk2_6R_AT19_BC02151_N03	10.087	326	2098	0.107634	9746	0	MK2	6R	M1	C13	8690	0.445824	LAMP5	RELN
		X72M_1_6R_704_502	2783.24	4591	Smart-seq2	MK1	6R	M1	OLI			mk2_6R_AT19#mk2_6R_AT19_BC02293_N02	11.01	417	2520	0.12931	9744	0	MK2	6R	M1	C3	12898	0.661843	EX2	L23it
		X72M_1_6R_704_511	2885.59	5031	Smart-seq2	MK1	6R	M1	OLI			mk2_6R_AT19#mk2_6R_AT19_BC01942_N02	9.155	356	2202	0.113051	9739	0	MK2	6R	M1	C3	13190	0.677174	EX2	L23it
		X72M_1_6R_704_512	2642.13	3504	Smart-seq2	MK1	6R	M1	OLI			mk2_6R_AT19#mk2_6R_AT19_BC03226_N02	13.473	347	2114	0.108566	9736	0	MK2	6R	M1	C6	13127	0.674147	EX5	L6it
		X72M_1_6R_704_516	2555.03	1397	Smart-seq2	MK1	6R	M1	OLI			mk2_6R_AT19#mk2_6R_AT19_BC02833_N03	11.373	425	2554	0.131271	9728	0	MK2	6R	M1	C3	14413	0.7408	EX2	L23it
		X72M_1_6R_704_517	3195.58	7292	Smart-seq2	MK1	6R	M1	OLI			mk2_6R_AT19#mk2_6R_AT19_BC01896_N01	9.763	424	2706	0.13914	9724	0	MK2	6R	M1	C16	11231	0.577489	SST2	SST2
		X72M_1_6R_704_518	3869.91	7302	Smart-seq2	MK1	6R	M1	LAMP5			mk2_6R_AT19#mk2_6R_AT19_BC01888_N01	8.409	293	1901	0.0977579	9723	0	MK2	6R	M1	C4	13857	0.712589	EX3	L23it
		X72M_1_6R_704_527	2771.08	5316	Smart-seq2	MK1	6R	M1	OLI			mk2_6R_AT19#mk2_6R_AT19_BC01892_N01	6.683	270	2016	0.103693	9721	0	MK2	6R	M1	C13	8774	0.451291	LAMP5	RELN
		X72M_1_6R_704_528	4085.27	7903	Smart-seq2	MK1	6R	M1	PVALB			mk2_6R_AT19#mk2_6R_AT19_BC02075_N03	9.646	341	2254	0.115935	9721	0	MK2	6R	M1	C14	8179	0.420687	SST1	SST1
		X72M_1_6R_704_533	3701.96	7670	Smart-seq2	MK1	6R	M1	SST			mk2_6R_AT19#mk2_6R_AT19_BC02408_N03	10.495	424	2715	0.139732	9715	0	MK2	6R	M1	C6	12825	0.660062	EX5	L6it
		X72M_1_6R_704_543	3640.4	5884	Smart-seq2	MK1	6R	M1	VIP			mk2_6R_AT19#mk2_6R_AT19_BC01890_N01	5.45	289	2308	0.11881	9713	0	MK2	6R	M1	C16	9698	0.499228	SST2	SST2
		X72M_1_6R_704_544	2424.76	2921	Smart-seq2	MK1	6R	M1	MIC			mk2_6R_AT19#mk2_6R_AT19_BC02440_N03	9.603	451	2783	0.143365	9706	0	MK2	6R	M1	C16	10528	0.542345	SST2	SST2
		X72M_1_6R_704_549	2854.68	6107	Smart-seq2	MK1	6R	M1	MIC			mk2_6R_AT19#mk2_6R_AT19_BC01903_N01	6.506	299	2062	0.106311	9698	0	MK2	6R	M1	C16	8802	0.453805	SST2	SST2
		X72M_1_6R_704_551	4152.77	5031	Smart-seq2	MK1	6R	M1	L5it			mk2_6R_AT19#mk2_6R_AT19_BC01986_N02	5.381	231	1909	0.0984427	9696	0	MK2	6R	M1	C13	9198	0.474319	LAMP5	LAMP5
		X72M_1_6R_704_559	2750.88	3723	Smart-seq2	MK1	6R	M1	OLI			mk2_6R_AT19#mk2_6R_AT19_BC02755_N03	11.272	370	2498	0.128936	9687	0	MK2	6R	M1	C16	10291	0.531176	SST2	SST2
		X72M_1_6R_704_560	3971.98	7565	Smart-seq2	MK1	6R	M1	PVALB			mk2_6R_AT19#mk2_6R_AT19_BC02856_N03	4.13	244	2085	0.10763	9686	0	MK2	6R	M1	C6	11090	0.572476	EX5	L5it
		X72M_1_6R_704_565	3711.18	6773	Smart-seq2	MK1	6R	M1	LAMP5			mk2_6R_AT19#mk2_6R_AT19_BC02284_N02	11.331	309	1970	0.101725	9683	0	MK2	6R	M1	C19	7327	0.378343	AST1	AST1
		X72M_1_6R_704_566	4191.57	8558	Smart-seq2	MK1	6R	M1	L5it			mk2_6R_AT19#mk2_6R_AT19_BC01899_N01	11.341	441	2516	0.130039	9674	0	MK2	6R	M1	C3	12520	0.647095	EX2	L23it
		X72M_1_6R_704_575	4127.7	8031	Smart-seq2	MK1	6R	M1	SST			mk2_6R_AT19#mk2_6R_AT19_BC02396_N02	7.864	278	2072	0.107124	9671	1.04196	MK2	6R	M1	C3	11576	0.59849	EX2	L23it
		X72M_1_6R_704_581	3857.21	5223	Smart-seq2	MK1	6R	M1	L45it			mk2_6R_AT19#mk2_6R_AT19_BC01906_N01	9.663	366	2289	0.11838	9668	0	MK2	6R	M1	C4	13382	0.692077	EX3	L23it
		X72M_1_6R_704_582	4074.06	8315	Smart-seq2	MK1	6R	M1	L23it			mk2_6R_AT19#mk2_6R_AT19_BC01907_N01	10.763	337	2215	0.114565	9667	0.134382	MK2	6R	M1	C3	13079	0.676477	EX2	L23it
		X72M_1_6R_704_591	2787.4	5037	Smart-seq2	MK1	6R	M1	OLI			mk2_6R_AT19#mk2_6R_AT19_BC02571_N02	11.441	416	2487	0.128767	9657	0	MK2	6R	M1	C3	13781	0.713524	EX2	L23it
		X72M_1_6R_704_592	3393.98	5394	Smart-seq2	MK1	6R	M1	VIP			mk2_6R_AT19#mk2_6R_AT19_BC02205_N03	11.475	452	2635	0.136514	9651	0	MK2	6R	M1	C3	13918	0.721065	EX2	L23it
		X72M_1_6R_801_507	2738.41	2221	Smart-seq2	MK1	6R	M1	L23it			mk2_6R_AT19#mk2_6R_AT19_BC02590_N05	8.227	457	3438	0.178116	9651	0	MK2	6R	M1	C17	9898	0.512797	ENDO	ENDO
		X72M_1_6R_801_512	2165.59	2433	Smart-seq2	MK1	6R	M1	SST			mk2_6R_AT19#mk2_6R_AT19_BC03402_N03	9.853	413	2404	0.124547	9651	0	MK2	6R	M1	C3	12121	0.627966	EX2	L23it
		X72M_1_6R_801_513	2278.88	3096	Smart-seq2	MK1	6R	M1	RELN			mk2_6R_AT19#mk2_6R_AT19_BC02906_N03	5.969	211	1672	0.0866411	9649	0	MK2	6R	M1	C15	8090	0.419214	PVALB	PVALB
		X72M_1_6R_801_516	2430.25	1691	Smart-seq2	MK1	6R	M1	L5it			mk2_6R_AT19#mk2_6R_AT19_BC02723_N03	5.294	262	2114	0.109556	9648	0	MK2	6R	M1	C12	9656	0.500415	VIP2	VIP2
		X72M_1_6R_801_519	2451.16	1935	Smart-seq2	MK1	6R	M1	L5it			mk2_6R_AT19#mk2_6R_AT19_BC02361_N02	7.075	343	2232	0.115876	9631	0	MK2	6R	M1	C3	11548	0.599522	EX2	L23it
		X72M_1_6R_801_520	2651.43	2139	Smart-seq2	MK1	6R	M1	SST			mk2_6R_AT19#mk2_6R_AT19_BC03265_N02	8.756	283	1855	0.0963136	9630	0	MK2	6R	M1	C6	13075	0.678868	EX5	L4it
		X72M_1_6R_801_527	3585.39	7960	Smart-seq2	MK1	6R	M1	L23it			mk2_6R_AT19#mk2_6R_AT19_BC01919_N01	8.572	329	2336	0.121313	9628	0	MK2	6R	M1	C6	13997	0.72689	EX5	L23it
		X72M_1_6R_801_528	2844.23	5059	Smart-seq2	MK1	6R	M1	L45it			mk2_6R_AT19#mk2_6R_AT19_BC02120_N02	6.194	244	1893	0.0983274	9626	0	MK2	6R	M1	C13	8584	0.445876	LAMP5	LAMP5
		X72M_1_6R_801_529	2330.3	3158	Smart-seq2	MK1	6R	M1	L23it			mk2_6R_AT19#mk2_6R_AT19_BC01630_N03	13.24	682	3968	0.206237	9620	0	MK2	6R	M1	C19	10829	0.562838	AST1	AST1
		X72M_1_6R_801_530	2624.69	3815	Smart-seq2	MK1	6R	M1	L45it			mk2_6R_AT19#mk2_6R_AT19_BC02748_N02	8.471	308	2137	0.111186	9610	0	MK2	6R	M1	C6	12170	0.633195	EX5	L4it
		X72M_1_6R_801_533	2918.1	2879	Smart-seq2	MK1	6R	M1	L23it			mk2_6R_AT19#mk2_6R_AT19_BC03471_N04	10.382	367	2237	0.116438	9606	0	MK2	6R	M1	C3	12262	0.638247	EX2	L23it
		X72M_1_6R_801_535	2931.24	3327	Smart-seq2	MK1	6R	M1	L23it			mk2_6R_AT19#mk2_6R_AT19_BC01930_N01	11.257	415	2505	0.130442	9602	0	MK2	6R	M1	C15	10388	0.540929	PVALB	PVALB
		X72M_1_6R_801_536	2500.45	2364	Smart-seq2	MK1	6R	M1	SST			mk2_6R_AT19#mk2_6R_AT19_BC01936_N01	9.969	292	2068	0.107742	9597	0	MK2	6R	M1	C6	12705	0.661926	EX5	L23it
		X72M_1_6R_801_538	3028.84	3483	Smart-seq2	MK1	6R	M1	L23it			mk2_6R_AT19#mk2_6R_AT19_BC02503_N03	7.362	290	2156	0.112467	9585	0	MK2	6R	M1	C12	9255	0.482786	VIP2	VIP2
		X72M_1_6R_801_539	3445.96	4127	Smart-seq2	MK1	6R	M1	L23it			mk2_6R_AT19#mk2_6R_AT19_BC02511_N03	13.064	475	2464	0.128561	9583	0	MK2	6R	M1	C3	14489	0.755974	EX2	L23it
		X72M_1_6R_801_540	3647.94	3815	Smart-seq2	MK1	6R	M1	PVALB			mk2_6R_AT19#mk2_6R_AT19_BC01925_N01	12.737	476	3016	0.157378	9582	0	MK2	6R	M1	C16	10510	0.548424	SST2	SST2
		X72M_1_6R_801_543	3263.02	6061	Smart-seq2	MK1	6R	M1	L5it			mk2_6R_AT19#mk2_6R_AT19_BC02174_N02	9.104	377	2528	0.132024	9574	0	MK2	6R	M1	C16	9953	0.519793	SST2	SST2
		X72M_1_6R_801_551	3262.78	3609	Smart-seq2	MK1	6R	M1	L45it			mk2_6R_AT19#mk2_6R_AT19_BC01934_N01	6.386	287	1936	0.101149	9570	0	MK2	6R	M1	C6	12345	0.644984	EX5	L23it
		X72M_1_6R_801_552	2700.47	2975	Smart-seq2	MK1	6R	M1	L23it			mk2_6R_AT19#mk2_6R_AT19_BC02039_N02	10.172	375	2431	0.127038	9568	0	MK2	6R	M1	C3	12746	0.666074	EX2	L23it
		X72M_1_6R_801_553	2848.11	2463	Smart-seq2	MK1	6R	M1	L45it			mk2_6R_AT19#mk2_6R_AT19_BC03298_N04	19.245	933	4747	0.248092	9567	0	MK2	6R	M1	C20	13200	0.689871	AST2	AST2
		X72M_1_6R_801_554	2391.02	2586	Smart-seq2	MK1	6R	M1	VIP			mk2_6R_AT19#mk2_6R_AT19_BC01928_N01	6.337	288	2240	0.11713	9562	0	MK2	6R	M1	C3	11392	0.595691	EX2	L23it
		X72M_1_6R_801_555	3567.87	4109	Smart-seq2	MK1	6R	M1	PVALB			mk2_6R_AT19#mk2_6R_AT19_BC03247_N05	13.186	566	3583	0.187415	9559	0	MK2	6R	M1	C1	10106	0.528612	MIC	MIC
		X72M_1_6R_801_559	2253.03	3767	Smart-seq2	MK1	6R	M1	L45it			mk2_6R_AT19#mk2_6R_AT19_BC02276_N02	7.104	226	1692	0.0885215	9557	0	MK2	6R	M1	C11	8190	0.428482	VIP1	VIP1
		X72M_1_6R_801_560	3963.8	7949	Smart-seq2	MK1	6R	M1	L5it			mk2_6R_AT19#mk2_6R_AT19_BC02594_N02	5.419	260	1993	0.104313	9553	0	MK2	6R	M1	C13	8928	0.467288	LAMP5	/
		X72M_1_6R_801_561	1702.78	1517	Smart-seq2	MK1	6R	M1	VIP			mk2_6R_AT19#mk2_6R_AT19_BC02375_N03	13.718	478	3011	0.15776	9543	0	MK2	6R	M1	C16	11944	0.625799	SST2	SST2
		X72M_1_6R_801_562	2116.7	1854	Smart-seq2	MK1	6R	M1	L45it			mk2_6R_AT19#mk2_6R_AT19_BC01990_N02	9.757	271	2019	0.105795	9542	0	MK2	6R	M1	C13	8120	0.425487	LAMP5	RELN
		X72M_1_6R_801_567	2807.73	2775	Smart-seq2	MK1	6R	M1	L5it			mk2_6R_AT19#mk2_6R_AT19_BC01940_N01	8.376	313	1992	0.104403	9540	0	MK2	6R	M1	C3	12731	0.667243	EX2	L23it
		X72M_1_6R_801_568	2376.11	2072	Smart-seq2	MK1	6R	M1	VIP			mk2_6R_AT19#mk2_6R_AT19_BC02358_N02	8.946	384	2478	0.129901	9538	0	MK2	6R	M1	C3	12203	0.639704	EX2	L23it
		X72M_1_6R_801_569	2539.66	3387	Smart-seq2	MK1	6R	M1	L5it			mk2_6R_AT19#mk2_6R_AT19_BC02009_N02	13.531	492	2936	0.154137	9524	0	MK2	6R	M1	C3	14225	0.746798	EX2	L23it
		X72M_1_6R_801_570	2079.49	2524	Smart-seq2	MK1	6R	M1	SST			mk2_6R_AT19#mk2_6R_AT19_BC01949_N01	4.766	219	1796	0.0943079	9522	0	MK2	6R	M1	C12	8670	0.455261	VIP2	/
		X72M_1_6R_801_574	3373.54	3447	Smart-seq2	MK1	6R	M1	SST			mk2_6R_AT19#mk2_6R_AT19_BC05537_N08	14.367	341	2211	0.1161	9522	0	MK2	6R	M1	C3	13429	0.705156	EX2	L23it
		X72M_1_6R_801_575	2921.78	5105	Smart-seq2	MK1	6R	M1	OLI			mk2_6R_AT19#mk2_6R_AT19_BC02886_N04	6.688	331	2483	0.130533	9511	0	MK2	6R	M1	C12	8553	0.449637	VIP2	VIP2
		X72M_1_6R_801_576	3961	7697	Smart-seq2	MK1	6R	M1	PVALB			mk2_6R_AT19#mk2_6R_AT19_BC03720_N05	5.433	225	1916	0.100768	9507	0	MK2	6R	M1	C12	8700	0.457558	VIP2	VIP2
		X72M_1_6R_801_578	2365.71	2118	Smart-seq2	MK1	6R	M1	L23it			mk2_6R_AT19#mk2_6R_AT19_BC02826_N03	5.524	318	2455	0.129265	9496	0	MK2	6R	M1	C12	8705	0.458351	VIP2	VIP2
		X72M_1_6R_801_582	2824.05	2951	Smart-seq2	MK1	6R	M1	RELN			mk2_6R_AT19#mk2_6R_AT19_BC02540_N02	9.208	372	2335	0.123102	9484	0	MK2	6R	M1	C3	13130	0.692218	EX2	L23it
		X72M_1_6R_801_583	2715.87	2983	Smart-seq2	MK1	6R	M1	L23it			mk2_6R_AT19#mk2_6R_AT19_BC01958_N01	10.025	324	2074	0.109354	9483	0	MK2	6R	M1	C4	12569	0.662712	EX3	L23it
		X72M_1_6R_801_584	2953.18	3139	Smart-seq2	MK1	6R	M1	SST			mk2_6R_AT19#mk2_6R_AT19_BC02719_N02	12.277	496	3039	0.160268	9481	0	MK2	6R	M1	C15	11952	0.630313	PVALB	PVALB
		X72M_1_6R_801_585	3158.81	4491	Smart-seq2	MK1	6R	M1	L23it			mk2_6R_AT19#mk2_6R_AT19_BC02871_N02	10.471	349	2002	0.10558	9481	0	MK2	6R	M1	C6	13107	0.691225	EX5	L5it
		X72M_1_6R_801_586	3032.92	4857	Smart-seq2	MK1	6R	M1	L23it			mk2_6R_AT19#mk2_6R_AT19_BC02038_N02	11.973	393	2515	0.132732	9474	0	MK2	6R	M1	C4	13897	0.733428	EX3	L6it
		X72M_1_6R_801_587	3283.58	3223	Smart-seq2	MK1	6R	M1	LAMP5			mk2_6R_AT19#mk2_6R_AT19_BC02317_N03	9.419	352	2421	0.127933	9462	0	MK2	6R	M1	C3	12007	0.634485	EX2	L23it
		X72M_1_6R_801_591	3354.26	4627	Smart-seq2	MK1	6R	M1	VIP			mk2_6R_AT19#mk2_6R_AT19_BC02277_N02	6.581	339	2467	0.130391	9460	0	MK2	6R	M1	C16	9632	0.509091	SST2	SST2
		X72M_1_6R_801_592	3026.74	3813	Smart-seq2	MK1	6R	M1	MIC			mk2_6R_AT19#mk2_6R_AT19_BC02318_N02	11.594	363	2285	0.120784	9459	0	MK2	6R	M1	C3	13232	0.69944	EX2	L23it
		X72M_1_6R_802_509	3047.58	3105	Smart-seq2	MK1	6R	M1	SST			mk2_6R_AT19#mk2_6R_AT19_BC02259_N02	9.143	374	2381	0.125899	9456	0	MK2	6R	M1	C4	14329	0.757667	EX3	L23it
		X72M_1_6R_802_510	3609.92	4150	Smart-seq2	MK1	6R	M1	PVALB			mk2_6R_AT19#mk2_6R_AT19_BC03370_N03	11.617	352	2330	0.123254	9452	0	MK2	6R	M1	C3	13252	0.701016	EX2	L23it
		X72M_1_6R_802_512	2403.88	3377	Smart-seq2	MK1	6R	M1	MIC			mk2_6R_AT19#mk2_6R_AT19_BC01964_N01	6.288	235	1785	0.0944644	9448	0	MK2	6R	M1	C6	10199	0.539744	EX5	L4it
		X72M_1_6R_802_523	3368.75	3344	Smart-seq2	MK1	6R	M1	L5it			mk2_6R_AT19#mk2_6R_AT19_BC02485_N03	8.312	340	2191	0.115975	9446	0	MK2	6R	M1	C6	12439	0.658427	EX5	L5it
		X72M_1_6R_802_527	3488.48	5385	Smart-seq2	MK1	6R	M1	PVALB			mk2_6R_AT19#mk2_6R_AT19_BC02271_N04	10.796	398	2340	0.123875	9445	0	MK2	6R	M1	C3	13519	0.71567	EX2	L23it
		X72M_1_6R_802_528	2492.95	3343	Smart-seq2	MK1	6R	M1	OLI			mk2_6R_AT19#mk2_6R_AT19_BC02481_N02	7.298	328	2242	0.1187	9444	0	MK2	6R	M1	C3	12851	0.680379	EX2	L23it
		X72M_1_6R_802_543	3409.36	6396	Smart-seq2	MK1	6R	M1	VIP			mk2_6R_AT19#mk2_6R_AT19_BC03060_N02	7.748	313	2033	0.107691	9439	0	MK2	6R	M1	C3	11983	0.63476	EX2	L23it
		X72M_1_6R_802_544	3944.74	7831	Smart-seq2	MK1	6R	M1	PVALB			mk2_6R_AT19#mk2_6R_AT19_BC02298_N02	7.295	280	1973	0.104557	9435	0	MK2	6R	M1	C13	9657	0.511765	LAMP5	RELN
		X72M_1_6R_802_555	2254.99	1683	Smart-seq2	MK1	6R	M1	OLI			mk2_6R_AT19#mk2_6R_AT19_BC01810_N01	9.646	341	2426	0.128646	9429	0	MK2	6R	M1	C9	12793	0.678386	EX8	L23it
		X72M_1_6R_802_556	2305.9	1526	Smart-seq2	MK1	6R	M1	OPC			mk2_6R_AT19#mk2_6R_AT19_BC01971_N01	8.45	367	2473	0.131138	9429	0	MK2	6R	M1	C3	12197	0.646781	EX2	L23it
		X72M_1_6R_802_559	3894.5	7115	Smart-seq2	MK1	6R	M1	PVALB			mk2_6R_AT19#mk2_6R_AT19_BC02722_N02	11.49	441	2608	0.138488	9416	0.134382	MK2	6R	M1	C12	10299	0.546888	VIP2	VIP2
		X72M_1_6R_802_571	2927	2648	Smart-seq2	MK1	6R	M1	LAMP5			mk2_6R_AT19#mk2_6R_AT19_BC02434_N02	7.496	265	2179	0.11572	9415	0	MK2	6R	M1	C13	9040	0.480085	LAMP5	LAMP5
		X72M_1_6R_802_572	3639.61	4909	Smart-seq2	MK1	6R	M1	SST			mk2_6R_AT19#mk2_6R_AT19_BC03319_N04	9.351	340	2158	0.114617	9414	0	MK2	6R	M1	C3	11520	0.611855	EX2	L23it
		X72M_1_6R_802_573	3790.63	4439	Smart-seq2	MK1	6R	M1	PVALB			mk2_6R_AT19#mk2_6R_AT19_BC01982_N01	8.137	226	1573	0.0836435	9403	0	MK2	6R	M1	C6	10284	0.546847	EX5	L23it
		X72M_1_6R_802_574	3632.25	3974	Smart-seq2	MK1	6R	M1	L5it			mk2_6R_AT19#mk2_6R_AT19_BC01988_N01	13.861	406	2462	0.131041	9394	0	MK2	6R	M1	C3	13119	0.698265	EX2	L23it
		X72M_1_6R_802_575	2424.96	3195	Smart-seq2	MK1	6R	M1	OLI			mk2_6R_AT19#mk2_6R_AT19_BC01976_N01	8.951	443	2828	0.15057	9391	0	MK2	6R	M1	C12	10692	0.569268	VIP2	/
		X72M_1_6R_802_576	3454.15	5454	Smart-seq2	MK1	6R	M1	VIP			mk2_6R_AT19#mk2_6R_AT19_BC03255_N03	5.87	166	1164	0.0620535	9379	0	MK2	6R	M1	C19	5696	0.303657	AST1	/
		X72M_1_6R_802_587	2557.06	1971	Smart-seq2	MK1	6R	M1	VIP			mk2_6R_AT19#mk2_6R_AT19_BC04918_N02	6.153	174	1322	0.0705744	9366	0	MK2	6R	M1	C7	9332	0.498185	EX6	L5it
		X72M_1_6R_802_591	2886.26	4547	Smart-seq2	MK1	6R	M1	OLI			mk2_6R_AT19#mk2_6R_AT19_BC02472_N04	9.585	334	2212	0.118162	9360	0	MK2	6R	M1	C3	10883	0.581357	EX2	L23it
		X72M_1_6R_802_592	2580.73	3676	Smart-seq2	MK1	6R	M1	OLI			mk2_6R_AT19#mk2_6R_AT19_BC02478_N02	8.498	309	2064	0.110268	9359	0	MK2	6R	M1	C3	12344	0.659472	EX2	L23it
		data_72M_1_6L_701	1424.98	1711	Smart-seq2	MK1	6L	M1	VIP			mk2_6R_AT19#mk2_6R_AT19_BC01987_N01	11.661	424	2818	0.150615	9355	0	MK2	6R	M1	C15	11615	0.620791	PVALB	PVALB
		X72M_1_6L2_101_505	1993.71	3244	Smart-seq2	MK1	6L	M1	LAMP5			mk2_6R_AT19#mk2_6R_AT19_BC01965_N01	10.629	365	2280	0.121912	9351	0	MK2	6R	M1	C3	12114	0.647738	EX2	L23it
		X72M_1_6L2_101_506	2120.85	3467	Smart-seq2	MK1	6L	M1	LAMP5			mk2_6R_AT19#mk2_6R_AT19_BC01995_N01	11.849	371	2335	0.124866	9350	0	MK2	6R	M1	C6	13739	0.734706	EX5	L23it
		X72M_1_6L2_101_507	2156.27	2099	Smart-seq2	MK1	6L	M1	LAMP5			mk2_6R_AT19#mk2_6R_AT19_BC02715_N03	11.199	345	2204	0.117861	9350	0	MK2	6R	M1	C3	13454	0.719465	EX2	L23it
		X72M_1_6L2_101_508	2140.45	2022	Smart-seq2	MK1	6L	M1	VIP			mk2_6R_AT19#mk2_6R_AT19_BC02132_N02	19.833	641	3509	0.187667	9349	0	MK2	6R	M1	C15	12125	0.648465	PVALB	PVALB
		X72M_1_6L2_101_512	1772.93	2102	Smart-seq2	MK1	6L	M1	L23it			mk2_6R_AT19#mk2_6R_AT19_BC02504_N02	8.262	242	1721	0.0920813	9345	0	MK2	6R	M1	C16	6776	0.362547	SST2	SST2
		X72M_1_6L2_101_513	1690.66	1687	Smart-seq2	MK1	6L	M1	SST			mk2_6R_AT19#mk2_6R_AT19_BC03092_N05	8.21	369	2468	0.132049	9345	0	MK2	6R	M1	C15	10087	0.5397	PVALB	PVALB
		X72M_1_6L2_101_520	2121.42	1948	Smart-seq2	MK1	6L	M1	L23it			mk2_6R_AT19#mk2_6R_AT19_BC01989_N01	13.624	344	2047	0.109641	9335	0	MK2	6R	M1	C6	13118	0.702625	EX5	L4it
		X72M_1_6L2_101_521	1963.48	2793	Smart-seq2	MK1	6L	M1	LAMP5			mk2_6R_AT19#mk2_6R_AT19_BC02003_N01	13.751	375	2319	0.124237	9333	0	MK2	6R	M1	C6	12891	0.690614	EX5	L23it
		X72M_1_6L2_101_522	1635.38	1950	Smart-seq2	MK1	6L	M1	VIP			mk2_6R_AT19#mk2_6R_AT19_BC02422_N02	7.138	310	2414	0.129326	9333	0	MK2	6R	M1	C13	9552	0.511733	LAMP5	LAMP5
		X72M_1_6L2_101_523	2294.32	2464	Smart-seq2	MK1	6L	M1	LAMP5			mk2_6R_AT19#mk2_6R_AT19_BC02832_N02	3.708	191	1891	0.101329	9331	0	MK2	6R	M1	C13	8317	0.445665	LAMP5	LAMP5
		X72M_1_6L2_101_524	1909.94	1712	Smart-seq2	MK1	6L	M1	VIP			mk2_6R_AT19#mk2_6R_AT19_BC01993_N01	8.875	372	2323	0.124584	9323	0	MK2	6R	M1	C6	12669	0.679449	EX5	L5it
		X72M_1_6L2_101_527	2447.56	4817	Smart-seq2	MK1	6L	M1	PVALB			mk2_6R_AT19#mk2_6R_AT19_BC02000_N01	8.828	321	1985	0.106469	9322	0	MK2	6R	M1	C3	13293	0.712991	EX2	L23it
		X72M_1_6L2_101_529	1840.76	2645	Smart-seq2	MK1	6L	M1	VIP			mk2_6R_AT19#mk2_6R_AT19_BC03036_N02	9.814	337	2013	0.108226	9300	0	MK2	6R	M1	C4	12336	0.663226	EX3	L5et
		X72M_1_6L2_101_530	2260.86	3521	Smart-seq2	MK1	6L	M1	L5it			mk2_6R_AT19#mk2_6R_AT19_BC02015_N01	9.715	314	2002	0.107669	9297	0	MK2	6R	M1	C3	11950	0.64268	EX2	L23it
		X72M_1_6L2_101_534	2497.02	1885	Smart-seq2	MK1	6L	M1	L23it			mk2_6R_AT19#mk2_6R_AT19_BC03398_N05	11.426	427	2555	0.137484	9292	1.04196	MK2	6R	M1	C3	13228	0.711795	EX2	L4it
		X72M_1_6L2_101_537	2366.44	4161	Smart-seq2	MK1	6L	M1	SST			mk2_6R_AT19#mk2_6R_AT19_BC02964_N04	9.084	445	2872	0.154758	9279	0	MK2	6R	M1	C9	10979	0.591605	EX8	/
		X72M_1_6L2_101_538	2159.05	3133	Smart-seq2	MK1	6L	M1	RELN			mk2_6R_AT19#mk2_6R_AT19_BC02415_N04	8.33	366	2356	0.127008	9275	0	MK2	6R	M1	C6	11968	0.645175	EX5	L5it
		X72M_1_6L2_101_539	2601.83	2866	Smart-seq2	MK1	6L	M1	PVALB			mk2_6R_AT19#mk2_6R_AT19_BC02839_N02	12.673	320	2058	0.111075	9264	0	MK2	6R	M1	C3	12620	0.681131	EX2	L23it
		X72M_1_6L2_101_540	2276.43	2178	Smart-seq2	MK1	6L	M1	L23it			mk2_6R_AT19#mk2_6R_AT19_BC03295_N02	9.089	358	2246	0.121274	9260	0	MK2	6R	M1	C3	12610	0.680886	EX2	L23it
		X72M_1_6L2_101_542	2514.28	2416	Smart-seq2	MK1	6L	M1	VIP			mk2_6R_AT19#mk2_6R_AT19_BC03083_N02	10.467	370	2356	0.127351	9250	0	MK2	6R	M1	C3	13619	0.736162	EX2	L23it
		X72M_1_6L2_101_543	1758.68	3224	Smart-seq2	MK1	6L	M1	VIP			mk2_6R_AT19#mk2_6R_AT19_BC03991_N06	8.599	317	2005	0.108449	9244	0	MK2	6R	M1	C3	12506	0.676439	EX2	L23it
		X72M_1_6L2_101_544	2064.8	4449	Smart-seq2	MK1	6L	M1	SST			mk2_6R_AT19#mk2_6R_AT19_BC02229_N02	15.7	555	2882	0.155986	9238	0	MK2	6R	M1	C3	14239	0.770675	EX2	L23it
		X72M_1_6L2_101_545	2185.35	3390	Smart-seq2	MK1	6L	M1	L23it			mk2_6R_AT19#mk2_6R_AT19_BC02624_N03	7.292	313	2036	0.110221	9236	0	MK2	6R	M1	C3	12221	0.661596	EX2	L23it
		X72M_1_6L2_101_546	2216.25	3293	Smart-seq2	MK1	6L	M1	L5it			mk2_6R_AT19#mk2_6R_AT19_BC02270_N02	8.741	309	2044	0.110666	9235	0	MK2	6R	M1	C3	12468	0.675041	EX2	L23it
		X72M_1_6L2_101_552	2321.48	1693	Smart-seq2	MK1	6L	M1	VIP			mk2_6R_AT19#mk2_6R_AT19_BC02028_N01	8.994	377	2328	0.126056	9234	0	MK2	6R	M1	C6	13194	0.714425	EX5	L5it
		X72M_1_6L2_101_554	2395.72	3835	Smart-seq2	MK1	6L	M1	LAMP5			mk2_6R_AT19#mk2_6R_AT19_BC02016_N01	9.764	429	2786	0.151019	9224	0	MK2	6R	M1	C15	10274	0.556917	PVALB	PVALB
		X72M_1_6L2_101_557	2238.65	1829	Smart-seq2	MK1	6L	M1	SST			mk2_6R_AT19#mk2_6R_AT19_BC02711_N02	7.545	301	2021	0.109563	9223	0	MK2	6R	M1	C3	11840	0.641874	EX2	L23it
		X72M_1_6L2_101_560	2562.6	4060	Smart-seq2	MK1	6L	M1	L23it			mk2_6R_AT19#mk2_6R_AT19_BC02451_N02	9.267	351	2333	0.126505	9221	0	MK2	6R	M1	C15	9635	0.522449	PVALB	PVALB
		X72M_1_6L2_101_561	2615.97	4691	Smart-seq2	MK1	6L	M1	SST			mk2_6R_AT19#mk2_6R_AT19_BC02035_N01	7.658	321	2291	0.124268	9218	0	MK2	6R	M1	C15	10265	0.556791	PVALB	PVALB
		X72M_1_6L2_101_562	1991.66	2554	Smart-seq2	MK1	6L	M1	VIP			mk2_6R_AT19#mk2_6R_AT19_BC02235_N02	8.75	380	2310	0.125339	9215	0	MK2	6R	M1	C3	12551	0.681009	EX2	L23it
		X72M_1_6L2_101_568	2566.94	2405	Smart-seq2	MK1	6L	M1	LAMP5			mk2_6R_AT19#mk2_6R_AT19_BC02029_N01	4.115	266	2200	0.119397	9213	0	MK2	6R	M1	C16	8599	0.466678	SST2	SST2
		X72M_1_6L2_101_569	1975.29	2451	Smart-seq2	MK1	6L	M1	VIP			mk2_6R_AT19#mk2_6R_AT19_BC02031_N01	12.73	585	3649	0.198143	9208	0	MK2	6R	M1	C22	10039	0.545124	OLIG1	OLIG1
		X72M_1_6L2_101_570	2398.32	2917	Smart-seq2	MK1	6L	M1	LAMP5			mk2_6R_AT19#mk2_6R_AT19_BC02327_N02	6.257	237	1846	0.100282	9204	0	MK2	6R	M1	C16	7682	0.417319	SST2	SST2
		X72M_1_6L2_101_571	2753.24	3099	Smart-seq2	MK1	6L	M1	L23it			mk2_6R_AT19#mk2_6R_AT19_BC02040_N01	8.897	310	2038	0.110785	9198	0	MK2	6R	M1	C3	12217	0.664112	EX2	L23it
		X72M_1_6L2_101_575	2525.45	5718	Smart-seq2	MK1	6L	M1	PVALB			mk2_6R_AT19#mk2_6R_AT19_BC02888_N03	15.026	516	3021	0.164238	9197	0	MK2	6R	M1	C15	11551	0.627977	PVALB	PVALB
		X72M_1_6L2_101_577	2373.37	4529	Smart-seq2	MK1	6L	M1	SST			mk2_6R_AT19#mk2_6R_AT19_BC02036_N01	6.619	244	1874	0.101936	9192	0	MK2	6R	M1	C6	9976	0.542646	EX5	L4it
		X72M_1_6L2_101_578	2397.92	4804	Smart-seq2	MK1	6L	M1	SST			mk2_6R_AT19#mk2_6R_AT19_BC03089_N03	8.743	287	1929	0.104951	9190	0	MK2	6R	M1	C13	8797	0.478618	LAMP5	RELN
		X72M_1_6L2_101_579	2511.26	2310	Smart-seq2	MK1	6L	M1	VIP			mk2_6R_AT19#mk2_6R_AT19_BC02310_N02	8.691	316	2143	0.116696	9182	0	MK2	6R	M1	C13	9912	0.539752	LAMP5	LAMP5
		X72M_1_6L2_101_582	2812.33	2850	Smart-seq2	MK1	6L	M1	L45it			mk2_6R_AT19#mk2_6R_AT19_BC02687_N02	7.182	243	1920	0.104564	9181	0	MK2	6R	M1	C3	10355	0.563936	EX2	L23it
		X72M_1_6L2_101_583	2432.28	2260	Smart-seq2	MK1	6L	M1	LAMP5			mk2_6R_AT19#mk2_6R_AT19_BC02046_N01	12.202	456	2696	0.146937	9174	0	MK2	6R	M1	C3	13353	0.727763	EX2	L23it
		X72M_1_6L2_101_584	2657.17	2515	Smart-seq2	MK1	6L	M1	L23it			mk2_6R_AT19#mk2_6R_AT19_BC02527_N02	10.969	421	2550	0.139147	9163	0	MK2	6R	M1	C3	12660	0.690822	EX2	L23it
		X72M_1_6L2_101_585	2354.39	4092	Smart-seq2	MK1	6L	M1	LAMP5			mk2_6R_AT19#mk2_6R_AT19_BC02443_N03	16.968	497	2748	0.149967	9162	0	MK2	6R	M1	C6	13348	0.728444	EX5	L23it
		X72M_1_6L2_101_586	2302.77	3832	Smart-seq2	MK1	6L	M1	RELN			mk2_6R_AT19#mk2_6R_AT19_BC02629_N03	8.306	302	2043	0.111505	9161	0	MK2	6R	M1	C3	12592	0.687261	EX2	L23it
		X72M_1_6L2_101_587	2894.35	2860	Smart-seq2	MK1	6L	M1	L45it			mk2_6R_AT19#mk2_6R_AT19_BC02724_N02	8.192	302	2291	0.125055	9160	0	MK2	6R	M1	C15	9376	0.51179	PVALB	PVALB
		X72M_1_6L2_101_588	2569.66	2333	Smart-seq2	MK1	6L	M1	L23it			mk2_6R_AT19#mk2_6R_AT19_BC02637_N02	5.468	243	2128	0.116233	9154	0	MK2	6R	M1	C16	8590	0.469194	SST2	SST2
		X72M_1_6L2_101_590	2438.15	2031	Smart-seq2	MK1	6L	M1	LAMP5			mk2_6R_AT19#mk2_6R_AT19_BC02056_N01	8.267	334	2028	0.110868	9146	0	MK2	6R	M1	C15	8865	0.484638	PVALB	PVALB
		X72M_1_6L2_101_591	2422.63	5748	Smart-seq2	MK1	6L	M1	VIP			mk2_6R_AT19#mk2_6R_AT19_BC02115_N02	19.824	911	4837	0.264606	9140	0.57687	MK2	6R	M1	C20	13031	0.712856	AST2	AST2
		X72M_1_6L2_101_592	2394.62	4364	Smart-seq2	MK1	6L	M1	L23it			mk2_6R_AT19#mk2_6R_AT19_BC02055_N01	11.698	384	2248	0.122989	9139	0	MK2	6R	M1	C6	12352	0.675785	EX5	L4it
		X72M_1_6L2_101_593	2327.63	3344	Smart-seq2	MK1	6L	M1	RELN			mk2_6R_AT19#mk2_6R_AT19_BC02949_N04	11.196	441	2808	0.153711	9134	0	MK2	6R	M1	C16	11963	0.654861	SST2	SST2
		X72M_1_6L2_101_594	2781.2	5558	Smart-seq2	MK1	6L	M1	L23it			mk2_6R_AT19#mk2_6R_AT19_BC02988_N03	7.144	386	2503	0.137151	9125	0	MK2	6R	M1	C3	12499	0.684877	EX2	L23it
		X72M_1_6L2_101_595	2785.07	2648	Smart-seq2	MK1	6L	M1	SST			mk2_6R_AT19#mk2_6R_AT19_BC04350_N04	7.826	332	2059	0.112933	9116	0	MK2	6R	M1	C13	9787	0.536803	LAMP5	RELN
		X72M_1_6L2_101_596	2582.15	2088	Smart-seq2	MK1	6L	M1	L23it			mk2_6R_AT19#mk2_6R_AT19_BC02635_N03	9.332	377	2380	0.130554	9115	0	MK2	6R	M1	C3	12790	0.701591	EX2	L23it
		X72M_1_6L2_102_501	2068.51	1320	Smart-seq2	MK1	6L	M1	VIP			mk2_6R_AT19#mk2_6R_AT19_BC02089_N02	8.824	303	2206	0.121049	9112	0	MK2	6R	M1	C12	8355	0.458461	VIP2	VIP2
		X72M_1_6L2_102_503	2416.64	2136	Smart-seq2	MK1	6L	M1	VIP			mk2_6R_AT19#mk2_6R_AT19_BC02822_N02	5.522	290	2281	0.125192	9110	0	MK2	6R	M1	C16	9206	0.505269	SST2	SST2
		X72M_1_6L2_102_504	2455.98	2166	Smart-seq2	MK1	6L	M1	L23it			mk2_6R_AT19#mk2_6R_AT19_BC02734_N02	13.809	530	3148	0.172815	9108	0	MK2	6R	M1	C15	11671	0.6407	PVALB	PVALB
		X72M_1_6L2_102_505	2130.8	3471	Smart-seq2	MK1	6L	M1	SST			mk2_6R_AT19#mk2_6R_AT19_BC03695_N04	8.686	329	2066	0.113442	9106	0	MK2	6R	M1	C6	12764	0.700857	EX5	L23it
		X72M_1_6L2_102_506	2470.58	4498	Smart-seq2	MK1	6L	M1	L23it			mk2_6R_AT19#mk2_6R_AT19_BC02203_N02	9.691	323	2204	0.121086	9101	0	MK2	6R	M1	C6	11668	0.641028	EX5	L5it
		X72M_1_6L2_102_507	2386.16	2602	Smart-seq2	MK1	6L	M1	VIP			mk2_6R_AT19#mk2_6R_AT19_BC03005_N03	10.771	359	2298	0.126305	9097	0	MK2	6R	M1	C3	12603	0.692701	EX2	L23it
		X72M_1_6L2_102_508	2211.93	2020	Smart-seq2	MK1	6L	M1	L5it			mk2_6R_AT19#mk2_6R_AT19_BC02060_N01	7.477	219	1481	0.0814542	9091	0	MK2	6R	M1	C9	8517	0.46843	EX8	L23it
		X72M_1_6L2_102_512	1936.02	2526	Smart-seq2	MK1	6L	M1	SST			mk2_6R_AT19#mk2_6R_AT19_BC02067_N01	8.495	296	2045	0.112486	9090	0	MK2	6R	M1	C4	13218	0.727063	EX3	L23it
		X72M_1_6L2_102_514	2424.57	3403	Smart-seq2	MK1	6L	M1	SST			mk2_6R_AT19#mk2_6R_AT19_BC03205_N02	8.178	318	2107	0.115897	9090	0	MK2	6R	M1	C3	12359	0.679813	EX2	L23it
		X72M_1_6L2_102_515	2430.25	1942	Smart-seq2	MK1	6L	M1	L23it			mk2_6R_AT19#mk2_6R_AT19_BC02698_N02	12.452	371	2098	0.115465	9085	0	MK2	6R	M1	C3	12685	0.698129	EX2	L23it
		X72M_1_6L2_102_516	3003.16	3105	Smart-seq2	MK1	6L	M1	L23it			mk2_6R_AT19#mk2_6R_AT19_BC02605_N03	11.707	538	3465	0.190783	9081	0	MK2	6R	M1	C21	11110	0.611717	OPC	OPC
		X72M_1_6L2_102_517	2755.46	2728	Smart-seq2	MK1	6L	M1	L5it			mk2_6R_AT19#mk2_6R_AT19_BC02892_N03	4.931	254	2069	0.113919	9081	0	MK2	6R	M1	C12	8405	0.462779	VIP2	VIP2
		X72M_1_6L2_102_520	2624.78	1925	Smart-seq2	MK1	6L	M1	L23it			mk2_6R_AT19#mk2_6R_AT19_BC03142_N02	7.508	273	1986	0.109554	9064	0	MK2	6R	M1	C3	11520	0.635481	EX2	L23it
		X72M_1_6L2_102_521	2158.91	3738	Smart-seq2	MK1	6L	M1	VIP			mk2_6R_AT19#mk2_6R_AT19_BC02394_N02	8.977	340	2152	0.118777	9059	0	MK2	6R	M1	C3	12550	0.692681	EX2	L23it
		X72M_1_6L2_102_522	2624.59	4258	Smart-seq2	MK1	6L	M1	PVALB			mk2_6R_AT19#mk2_6R_AT19_BC02591_N02	11.579	421	2457	0.135611	9059	0	MK2	6R	M1	C6	13056	0.720609	EX5	L4it
		X72M_1_6L2_102_523	2666.85	2642	Smart-seq2	MK1	6L	M1	L23it			mk2_6R_AT19#mk2_6R_AT19_BC02081_N01	6.064	196	1704	0.0940605	9058	0	MK2	6R	M1	C15	7182	0.396445	PVALB	PVALB
		X72M_1_6L2_102_524	2606.85	2735	Smart-seq2	MK1	6L	M1	L23it			mk2_6R_AT19#mk2_6R_AT19_BC02082_N01	9.103	308	2038	0.112572	9052	0	MK2	6R	M1	C3	12837	0.70907	EX2	L23it
		X72M_1_6L2_102_528	1894.53	2714	Smart-seq2	MK1	6L	M1	VIP			mk2_6R_AT19#mk2_6R_AT19_BC02265_N02	9.964	317	2038	0.112609	9049	0	MK2	6R	M1	C9	11545	0.637916	EX8	L23it
		X72M_1_6L2_102_529	2830.25	4231	Smart-seq2	MK1	6L	M1	L23it			mk2_6R_AT19#mk2_6R_AT19_BC04828_N07	7.278	283	1797	0.0992927	9049	0	MK2	6R	M1	C19	7033	0.388606	AST1	AST1
		X72M_1_6L2_102_531	2274.81	1864	Smart-seq2	MK1	6L	M1	VIP			mk2_6R_AT19#mk2_6R_AT19_BC02172_N02	11.071	492	3151	0.174339	9037	0	MK2	6R	M1	C13	11372	0.629191	LAMP5	LAMP5
		X72M_1_6L2_102_532	3039.05	3088	Smart-seq2	MK1	6L	M1	SST			mk2_6R_AT19#mk2_6R_AT19_BC02998_N04	21.565	991	5049	0.279413	9035	0	MK2	6R	M1	C20	12901	0.713946	AST2	AST2
		X72M_1_6L2_102_537	2419.66	4463	Smart-seq2	MK1	6L	M1	LAMP5			mk2_6R_AT19#mk2_6R_AT19_BC02587_N02	8.814	365	2332	0.129097	9032	0	MK2	6R	M1	C13	10205	0.564936	LAMP5	LAMP5
		X72M_1_6L2_102_538	2629.33	4194	Smart-seq2	MK1	6L	M1	PVALB			mk2_6R_AT19#mk2_6R_AT19_BC02042_N01	9.746	315	2092	0.115849	9029	0	MK2	6R	M1	C6	12891	0.713866	EX5	L23it
		X72M_1_6L2_102_539	2333.99	2351	Smart-seq2	MK1	6L	M1	VIP			mk2_6R_AT19#mk2_6R_AT19_BC02695_N03	8.59	321	2160	0.119707	9022	0	MK2	6R	M1	C3	11932	0.661272	EX2	L23it
		X72M_1_6L2_102_540	2694.59	2479	Smart-seq2	MK1	6L	M1	VIP			mk2_6R_AT19#mk2_6R_AT19_BC02093_N01	6.958	253	1923	0.106632	9017	0	MK2	6R	M1	C15	8338	0.462349	PVALB	PVALB
		X72M_1_6L2_102_543	1873.66	2324	Smart-seq2	MK1	6L	M1	LAMP5			mk2_6R_AT19#mk2_6R_AT19_BC02377_N02	10.59	369	2425	0.134603	9008	0.57687	MK2	6R	M1	C6	12969	0.71986	EX5	L23it
		X72M_1_6L2_102_544	2039.16	3540	Smart-seq2	MK1	6L	M1	L5it			mk2_6R_AT19#mk2_6R_AT19_BC02094_N01	13.909	295	1891	0.105009	9004	0	MK2	6R	M1	C3	12260	0.680809	EX2	L5it
		X72M_1_6L2_102_546	2341.57	3753	Smart-seq2	MK1	6L	M1	VIP			mk2_6R_AT19#mk2_6R_AT19_BC02096_N01	7.366	279	1971	0.109512	8999	0	MK2	6R	M1	C3	12292	0.682965	EX2	L23it
		X72M_1_6L2_102_547	2659.38	2616	Smart-seq2	MK1	6L	M1	L23it			mk2_6R_AT19#mk2_6R_AT19_BC02644_N04	11.341	441	2740	0.152375	8991	0	MK2	6R	M1	C9	12913	0.718107	EX8	L23it
		X72M_1_6L2_102_548	2686.16	2458	Smart-seq2	MK1	6L	M1	L23it			mk2_6R_AT19#mk2_6R_AT19_BC02023_N01	11.466	359	2353	0.130868	8990	0	MK2	6R	M1	C6	12374	0.688209	EX5	L23it
		X72M_1_6L2_102_549	4253.54	7745	Smart-seq2	MK1	6L	M1	VIP			mk2_6R_AT19#mk2_6R_AT19_BC02087_N01	6.037	250	1898	0.105679	8980	0	MK2	6R	M1	C3	10799	0.601281	EX2	L23it
		X72M_1_6L2_102_550	4290.6	7670	Smart-seq2	MK1	6L	M1	PVALB			mk2_6R_AT19#mk2_6R_AT19_BC03013_N03	9.978	388	2534	0.141186	8974	0	MK2	6R	M1	C15	10649	0.593325	PVALB	PVALB
		X72M_1_6L2_102_551	2474.56	1849	Smart-seq2	MK1	6L	M1	VIP			mk2_6R_AT19#mk2_6R_AT19_BC02104_N01	8.492	223	1656	0.0922871	8972	0	MK2	6R	M1	C15	6304	0.351315	PVALB	PVALB
		X72M_1_6L2_102_552	2736.15	2210	Smart-seq2	MK1	6L	M1	VIP			mk2_6R_AT19#mk2_6R_AT19_BC02961_N03	15.919	410	2355	0.131315	8967	0	MK2	6R	M1	C3	13238	0.738151	EX2	L23it
		X72M_1_6L2_102_553	2704.31	4894	Smart-seq2	MK1	6L	M1	L23it			mk2_6R_AT19#mk2_6R_AT19_BC03377_N03	7.921	312	2118	0.118126	8965	0	MK2	6R	M1	C3	12677	0.707027	EX2	L23it
		X72M_1_6L2_102_554	2780.07	4433	Smart-seq2	MK1	6L	M1	L23it			mk2_6R_AT19#mk2_6R_AT19_BC02092_N01	8.809	347	2087	0.116527	8955	0	MK2	6R	M1	C16	8969	0.500782	SST2	SST2
		X72M_1_6L2_102_555	2536.69	2959	Smart-seq2	MK1	6L	M1	L5it			mk2_6R_AT19#mk2_6R_AT19_BC02117_N01	9.511	317	2023	0.112966	8954	0	MK2	6R	M1	C4	12750	0.711972	EX3	L23it
		X72M_1_6L2_102_556	2161.86	2058	Smart-seq2	MK1	6L	M1	RELN			mk2_6R_AT19#mk2_6R_AT19_BC03293_N04	12.164	387	2278	0.127206	8954	0	MK2	6R	M1	C3	12164	0.679249	EX2	L23it
		X72M_1_6L2_102_559	1915.66	2411	Smart-seq2	MK1	6L	M1	SST			mk2_6R_AT19#mk2_6R_AT19_BC02108_N01	9.997	313	2095	0.117	8953	0	MK2	6R	M1	C3	13137	0.733665	EX2	L23it
		X72M_1_6L2_102_560	2228.32	3773	Smart-seq2	MK1	6L	M1	SST			mk2_6R_AT19#mk2_6R_AT19_BC02576_N02	10.276	192	1495	0.0835662	8945	0	MK2	6R	M1	C13	6847	0.382728	LAMP5	RELN
		X72M_1_6L2_102_561	2884.95	5730	Smart-seq2	MK1	6L	M1	L5it			mk2_6R_AT19#mk2_6R_AT19_BC03146_N03	9.78	405	2578	0.144183	8940	0	MK2	6R	M1	C15	9880	0.552573	PVALB	PVALB
		X72M_1_6L2_102_562	2402.67	3513	Smart-seq2	MK1	6L	M1	L23it			mk2_6R_AT19#mk2_6R_AT19_BC02107_N01	10.297	364	2266	0.126762	8938	0	MK2	6R	M1	C13	10052	0.562318	LAMP5	LAMP5
		X72M_1_6L2_102_563	2935.04	2918	Smart-seq2	MK1	6L	M1	L23it			mk2_6R_AT19#mk2_6R_AT19_BC02499_N04	21.3	839	4705	0.263232	8937	0	MK2	6R	M1	C20	12401	0.693801	AST2	AST2
		X72M_1_6L2_102_564	2871.43	3059	Smart-seq2	MK1	6L	M1	L23it			mk2_6R_AT19#mk2_6R_AT19_BC03351_N04	10.977	449	2751	0.153997	8932	0	MK2	6R	M1	C16	10374	0.580721	SST2	SST2
		X72M_1_6L2_102_565	4359.37	8111	Smart-seq2	MK1	6L	M1	VIP			mk2_6R_AT19#mk2_6R_AT19_BC02121_N01	8.506	305	1891	0.105891	8929	0	MK2	6R	M1	C3	12678	0.709934	EX2	L23it
		X72M_1_6L2_102_566	4223.37	7419	Smart-seq2	MK1	6L	M1	LAMP5			mk2_6R_AT19#mk2_6R_AT19_BC02483_N02	10.291	317	2158	0.120869	8927	0	MK2	6R	M1	C3	12642	0.708077	EX2	L23it
		X72M_1_6L2_102_567	2415.18	1799	Smart-seq2	MK1	6L	M1	SST			mk2_6R_AT19#mk2_6R_AT19_BC02652_N02	6.693	338	2555	0.143105	8927	0	MK2	6R	M1	C16	8996	0.503865	SST2	SST2
		X72M_1_6L2_102_568	2896.51	2419	Smart-seq2	MK1	6L	M1	RELN			mk2_6R_AT19#mk2_6R_AT19_BC02969_N03	13.168	399	2449	0.137414	8911	0	MK2	6R	M1	C3	12994	0.729099	EX2	L23it
		X72M_1_6L2_102_569	2234.9	3381	Smart-seq2	MK1	6L	M1	VIP			mk2_6R_AT19#mk2_6R_AT19_BC02779_N03	8.373	296	1905	0.106986	8903	0	MK2	6R	M1	C6	11621	0.652645	EX5	L4it
		X72M_1_6L2_102_570	2244.06	3498	Smart-seq2	MK1	6L	M1	RELN			mk2_6R_AT19#mk2_6R_AT19_BC02798_N03	14.096	541	3103	0.174365	8898	0	MK2	6R	M1	C15	11142	0.626096	PVALB	PVALB
		X72M_1_6L2_102_571	2785.08	3410	Smart-seq2	MK1	6L	M1	SST			mk2_6R_AT19#mk2_6R_AT19_BC02817_N02	11.485	435	2560	0.143869	8897	0	MK2	6R	M1	C3	12302	0.691357	EX2	L23it
		X72M_1_6L2_102_572	2766.45	2511	Smart-seq2	MK1	6L	M1	L23it			mk2_6R_AT19#mk2_6R_AT19_BC02740_N02	8.198	385	2572	0.144673	8889	0	MK2	6R	M1	C15	9949	0.559624	PVALB	PVALB
		X72M_1_6L2_102_575	2086.98	3634	Smart-seq2	MK1	6L	M1	L45it			mk2_6R_AT19#mk2_6R_AT19_BC04011_N03	8.818	285	1916	0.107774	8889	0	MK2	6R	M1	C6	11366	0.63933	EX5	L5it
		X72M_1_6L2_102_576	2134.54	3159	Smart-seq2	MK1	6L	M1	VIP			mk2_6R_AT19#mk2_6R_AT19_BC02148_N01	12.327	442	2506	0.141024	8885	0	MK2	6R	M1	C3	12665	0.712718	EX2	L23it
		X72M_1_6L2_102_577	2574.1	4209	Smart-seq2	MK1	6L	M1	SST			mk2_6R_AT19#mk2_6R_AT19_BC02153_N01	6.713	200	1671	0.0940561	8883	0	MK2	6R	M1	C13	7340	0.413149	LAMP5	LAMP5
		X72M_1_6L2_102_578	2563.29	3913	Smart-seq2	MK1	6L	M1	PVALB			mk2_6R_AT19#mk2_6R_AT19_BC02220_N02	9.584	363	2281	0.128391	8883	0	MK2	6R	M1	C3	12295	0.692052	EX2	L23it
		X72M_1_6L2_102_579	2816.97	2871	Smart-seq2	MK1	6L	M1	L23it			mk2_6R_AT19#mk2_6R_AT19_BC02250_N02	13.308	746	4291	0.241529	8883	0	MK2	6R	M1	C22	11487	0.646572	OLIG1	OLIG1
		X72M_1_6L2_102_580	2636.72	2350	Smart-seq2	MK1	6L	M1	RELN			mk2_6R_AT19#mk2_6R_AT19_BC02346_N02	8.059	407	2421	0.136302	8881	0	MK2	6R	M1	C3	11237	0.632643	EX2	L23it
		X72M_1_6L2_102_581	2801.95	2450	Smart-seq2	MK1	6L	M1	L5it			mk2_6R_AT19#mk2_6R_AT19_BC03115_N03	12.5	404	2478	0.139511	8881	0	MK2	6R	M1	C3	13067	0.735672	EX2	L23it
		X72M_1_6L2_102_582	2321.27	1798	Smart-seq2	MK1	6L	M1	VIP			mk2_6R_AT19#mk2_6R_AT19_BC02536_N02	8.785	315	2103	0.118412	8880	0	MK2	6R	M1	C13	9476	0.533559	LAMP5	LAMP5
		X72M_1_6L2_102_583	3667.15	4796	Smart-seq2	MK1	6L	M1	VIP			mk2_6R_AT19#mk2_6R_AT19_BC02729_N03	12.508	379	2267	0.127704	8876	0	MK2	6R	M1	C3	11768	0.662911	EX2	L23it
		X72M_1_6L2_102_584	2903.57	2719	Smart-seq2	MK1	6L	M1	LAMP5			mk2_6R_AT19#mk2_6R_AT19_BC02482_N02	12.661	422	2755	0.155246	8873	0	MK2	6R	M1	C16	10582	0.596303	SST2	SST2
		X72M_1_6L2_102_585	2507.1	3940	Smart-seq2	MK1	6L	M1	L23it			mk2_6R_AT19#mk2_6R_AT19_BC02155_N01	5.237	119	935	0.0527533	8862	0	MK2	6R	M1	C18	6488	0.366057	EX10	/
		X72M_1_6L2_102_586	2530.11	4696	Smart-seq2	MK1	6L	M1	L23it			mk2_6R_AT19#mk2_6R_AT19_BC02146_N01	8.178	318	2193	0.123758	8860	0	MK2	6R	M1	C4	12905	0.728273	EX3	L23it
		X72M_1_6L2_102_587	3137.01	3194	Smart-seq2	MK1	6L	M1	L23it			mk2_6R_AT19#mk2_6R_AT19_BC02157_N01	8.53	224	1547	0.0873222	8858	0	MK2	6R	M1	C14	6720	0.379318	SST1	SST1
		X72M_1_6L2_102_591	2088.82	3357	Smart-seq2	MK1	6L	M1	PVALB			mk2_6R_AT19#mk2_6R_AT19_BC02315_N02	11.691	431	2619	0.147849	8857	0	MK2	6R	M1	C3	13016	0.734786	EX2	L23it
		X72M_1_6L2_102_592	2134.56	3767	Smart-seq2	MK1	6L	M1	VIP			mk2_6R_AT19#mk2_6R_AT19_BC02517_N03	5.96	307	2122	0.119819	8855	0	MK2	6R	M1	C13	9052	0.511124	LAMP5	LAMP5
		X72M_1_6L2_102_593	2434.04	3575	Smart-seq2	MK1	6L	M1	L23it			mk2_6R_AT19#mk2_6R_AT19_BC03120_N03	11.732	314	2092	0.118125	8855	0	MK2	6R	M1	C6	12070	0.681536	EX5	L5it
		X72M_1_6L2_102_594	2962.92	4258	Smart-seq2	MK1	6L	M1	L23it			mk2_6R_AT19#mk2_6R_AT19_BC02140_N01	10.711	357	2005	0.11329	8849	0	MK2	6R	M1	C4	13138	0.742344	EX3	L23it
		X72M_1_6L2_102_596	2766.77	2518	Smart-seq2	MK1	6L	M1	L23it			mk2_6R_AT19#mk2_6R_AT19_BC02663_N04	13.51	423	2425	0.137052	8847	0	MK2	6R	M1	C3	12588	0.711428	EX2	L23it
		X72M_1_6L2_103_501	2491.4	1820	Smart-seq2	MK1	6L	M1	VIP			mk2_6R_AT19#mk2_6R_AT19_BC02129_N01	10.381	346	2214	0.125141	8846	0	MK2	6R	M1	C3	11162	0.630907	EX2	L23it
		X72M_1_6L2_103_502	2714.92	2628	Smart-seq2	MK1	6L	M1	L23it			mk2_6R_AT19#mk2_6R_AT19_BC02161_N01	6.243	186	1481	0.0837386	8843	0	MK2	6R	M1	C6	9578	0.541558	EX5	L6it
		X72M_1_6L2_103_504	2850.21	3028	Smart-seq2	MK1	6L	M1	PVALB			mk2_6R_AT19#mk2_6R_AT19_BC02289_N02	11.213	453	2827	0.159862	8842	0	MK2	6R	M1	C15	10581	0.598337	PVALB	PVALB
		X72M_1_6L2_103_505	2358.99	4923	Smart-seq2	MK1	6L	M1	VIP			mk2_6R_AT19#mk2_6R_AT19_BC03034_N02	9.351	255	1723	0.097532	8833	0	MK2	6R	M1	C6	11154	0.631382	EX5	L5it
		X72M_1_6L2_103_506	1980.79	4074	Smart-seq2	MK1	6L	M1	VIP			mk2_6R_AT19#mk2_6R_AT19_BC02154_N01	9.688	318	2167	0.122679	8832	0	MK2	6R	M1	C13	9015	0.51036	LAMP5	RELN
		X72M_1_6L2_103_507	2081.26	1870	Smart-seq2	MK1	6L	M1	RELN			mk2_6R_AT19#mk2_6R_AT19_BC02242_N02	14.837	502	2698	0.152827	8827	0	MK2	6R	M1	C3	13663	0.773932	EX2	L23it
		X72M_1_6L2_103_508	2681.69	2606	Smart-seq2	MK1	6L	M1	SST			mk2_6R_AT19#mk2_6R_AT19_BC02160_N01	8.332	324	2206	0.124972	8826	0	MK2	6R	M1	C14	8088	0.458192	SST1	SST1
		X72M_1_6L2_103_511	2035.81	1276	Smart-seq2	MK1	6L	M1	L5it			mk2_6R_AT19#mk2_6R_AT19_BC02143_N01	9.461	301	1974	0.111841	8825	0	MK2	6R	M1	C4	12881	0.729802	EX3	L23it
		X72M_1_6L2_103_512	2240.93	4357	Smart-seq2	MK1	6L	M1	L5it			mk2_6R_AT19#mk2_6R_AT19_BC02512_N03	13.55	479	2620	0.148442	8825	0	MK2	6R	M1	C3	11917	0.675184	EX2	L23it
		X72M_1_6L2_103_513	2178.98	3512	Smart-seq2	MK1	6L	M1	LAMP5			mk2_6R_AT19#mk2_6R_AT19_BC02804_N02	8.367	300	1736	0.0984239	8819	0	MK2	6R	M1	C6	11963	0.678252	EX5	L5it
		X72M_1_6L2_103_514	2476.09	3683	Smart-seq2	MK1	6L	M1	L23it			mk2_6R_AT19#mk2_6R_AT19_BC02159_N01	10.431	295	1830	0.103765	8818	0	MK2	6R	M1	C3	12003	0.680597	EX2	L23it
		X72M_1_6L2_103_516	2808.91	2563	Smart-seq2	MK1	6L	M1	LAMP5			mk2_6R_AT19#mk2_6R_AT19_BC02797_N03	11.167	547	3117	0.176781	8816	0	MK2	6R	M1	C12	10909	0.618705	VIP2	VIP2
		X72M_1_6L2_103_517	2680.78	2442	Smart-seq2	MK1	6L	M1	L23it			mk2_6R_AT19#mk2_6R_AT19_BC02227_N02	15.711	603	3192	0.181281	8804	0	MK2	6R	M1	C13	11404	0.64766	LAMP5	LAMP5
		X72M_1_6L2_103_519	3253.58	2801	Smart-seq2	MK1	6L	M1	L23it			mk2_6R_AT19#mk2_6R_AT19_BC02173_N01	14.374	421	2313	0.131391	8802	0	MK2	6R	M1	C3	13007	0.738866	EX2	L23it
		X72M_1_6L2_103_520	3059.72	3052	Smart-seq2	MK1	6L	M1	RELN			mk2_6R_AT19#mk2_6R_AT19_BC05249_N07	8.946	253	1791	0.101738	8802	0	MK2	6R	M1	C12	8241	0.468132	VIP2	/
		X72M_1_6L2_103_521	2489.78	5453	Smart-seq2	MK1	6L	M1	VIP			mk2_6R_AT19#mk2_6R_AT19_BC02853_N02	11.881	360	2158	0.122642	8798	0	MK2	6R	M1	C3	12569	0.71431	EX2	L23it
		X72M_1_6L2_103_522	2637.05	5926	Smart-seq2	MK1	6L	M1	L45it			mk2_6R_AT19#mk2_6R_AT19_BC02907_N02	11.781	470	2929	0.166515	8795	0	MK2	6R	M1	C13	9939	0.565037	LAMP5	RELN
		X72M_1_6L2_103_523	2372.6	2555	Smart-seq2	MK1	6L	M1	VIP			mk2_6R_AT19#mk2_6R_AT19_BC02741_N02	15.482	344	2058	0.117025	8793	0	MK2	6R	M1	C3	12997	0.739054	EX2	L23it
		X72M_1_6L2_103_524	2937.58	3287	Smart-seq2	MK1	6L	M1	L23it			mk2_6R_AT19#mk2_6R_AT19_BC01902_N01	6.098	271	2140	0.121771	8787	0	MK2	6R	M1	C9	11337	0.645101	EX8	L23it
		X72M_1_6L2_103_527	2017.08	4300	Smart-seq2	MK1	6L	M1	VIP			mk2_6R_AT19#mk2_6R_AT19_BC02102_N01	9.544	294	1956	0.111339	8784	0	MK2	6R	M1	C4	12776	0.727231	EX3	L23it
		X72M_1_6L2_103_528	2240.83	4063	Smart-seq2	MK1	6L	M1	L23it			mk2_6R_AT19#mk2_6R_AT19_BC02392_N02	8.744	340	2396	0.136384	8784	0	MK2	6R	M1	C20	8226	0.468238	AST2	AST2
		X72M_1_6L2_103_529	2775.87	3357	Smart-seq2	MK1	6L	M1	L23it			mk2_6R_AT19#mk2_6R_AT19_BC02170_N01	9.373	355	2278	0.129682	8783	0	MK2	6R	M1	C3	12439	0.708129	EX2	L23it
		X72M_1_6L2_103_530	2531.79	3310	Smart-seq2	MK1	6L	M1	SST			mk2_6R_AT19#mk2_6R_AT19_BC03091_N02	8.748	349	2237	0.127392	8780	0	MK2	6R	M1	C13	8906	0.507175	LAMP5	RELN
		X72M_1_6L2_103_533	2927.36	2892	Smart-seq2	MK1	6L	M1	L23it			mk2_6R_AT19#mk2_6R_AT19_BC02175_N01	7.921	244	1780	0.10139	8778	0	MK2	6R	M1	C6	10912	0.621554	EX5	L6it
		X72M_1_6L2_103_534	2925.63	2735	Smart-seq2	MK1	6L	M1	L23it			mk2_6R_AT19#mk2_6R_AT19_BC02583_N02	7.176	337	2160	0.123063	8776	0	MK2	6R	M1	C3	10697	0.609446	EX2	L23it
		X72M_1_6L2_103_537	2646.45	6450	Smart-seq2	MK1	6L	M1	L23it			mk2_6R_AT19#mk2_6R_AT19_BC03532_N02	9.3	263	1919	0.10937	8773	0	MK2	6R	M1	C4	12145	0.692181	EX3	L23it
		X72M_1_6L2_103_538	2780.28	5535	Smart-seq2	MK1	6L	M1	PVALB			mk2_6R_AT19#mk2_6R_AT19_BC02166_N01	11.154	276	1777	0.101392	8763	0	MK2	6R	M1	C4	11680	0.666438	EX3	L23it
		X72M_1_6L2_103_539	2353.98	2477	Smart-seq2	MK1	6L	M1	RELN			mk2_6R_AT19#mk2_6R_AT19_BC02302_N02	6.506	299	2034	0.116083	8761	0	MK2	6R	M1	C3	10313	0.588574	EX2	L23it
		X72M_1_6L2_103_540	2132.29	1914	Smart-seq2	MK1	6L	M1	VIP			mk2_6R_AT19#mk2_6R_AT19_BC02183_N01	10.169	380	2344	0.13379	8760	0	MK2	6R	M1	C13	10047	0.573459	LAMP5	RELN
		X72M_1_6L2_103_542	2113.64	1768	Smart-seq2	MK1	6L	M1	LAMP5			mk2_6R_AT19#mk2_6R_AT19_BC02828_N02	13.632	475	2856	0.163125	8754	0	MK2	6R	M1	C15	12023	0.686715	PVALB	PVALB
		X72M_1_6L2_103_543	2035.41	3433	Smart-seq2	MK1	6L	M1	LAMP5			mk2_6R_AT19#mk2_6R_AT19_BC02190_N01	6.916	234	1801	0.102879	8753	0	MK2	6R	M1	C12	7519	0.42951	VIP2	VIP2
		X72M_1_6L2_103_544	2783.9	6141	Smart-seq2	MK1	6L	M1	RELN			mk2_6R_AT19#mk2_6R_AT19_BC02179_N01	11.644	294	2114	0.120814	8749	0	MK2	6R	M1	C4	11973	0.68425	EX3	L23it
		X72M_1_6L2_103_545	2333.01	3777	Smart-seq2	MK1	6L	M1	SST			mk2_6R_AT19#mk2_6R_AT19_BC02439_N02	8.641	288	1921	0.109884	8741	0	MK2	6R	M1	C3	12461	0.71279	EX2	L23it
		X72M_1_6L2_103_546	2814.95	4712	Smart-seq2	MK1	6L	M1	L56np			mk2_6R_AT19#mk2_6R_AT19_BC02658_N02	8.057	415	2612	0.149531	8734	0	MK2	6R	M1	C16	9305	0.532688	SST2	SST2
		X72M_1_6L2_103_547	2818.49	2781	Smart-seq2	MK1	6L	M1	L23it			mk2_6R_AT19#mk2_6R_AT19_BC02195_N01	8.487	270	1819	0.104157	8732	0	MK2	6R	M1	C4	10838	0.620591	EX3	L23it
		X72M_1_6L2_103_548	3236.69	3262	Smart-seq2	MK1	6L	M1	PVALB			mk2_6R_AT19#mk2_6R_AT19_BC02521_N02	10.52	340	2248	0.128825	8725	0.134382	MK2	6R	M1	C2	12597	0.721891	EX1	L4it
		X72M_1_6L2_103_549	3001.46	3176	Smart-seq2	MK1	6L	M1	VIP			mk2_6R_AT19#mk2_6R_AT19_BC03101_N03	12.795	420	2438	0.139729	8724	0	MK2	6R	M1	C3	11922	0.683287	EX2	L23it
		X72M_1_6L2_103_553	2165.8	3528	Smart-seq2	MK1	6L	M1	RELN			mk2_6R_AT19#mk2_6R_AT19_BC02199_N01	11.686	360	2178	0.124857	8722	0	MK2	6R	M1	C15	10191	0.584212	PVALB	PVALB
		X72M_1_6L2_103_554	2756.17	5144	Smart-seq2	MK1	6L	M1	L23it			mk2_6R_AT19#mk2_6R_AT19_BC03094_N04	9.929	356	2238	0.128326	8720	0	MK2	6R	M1	C9	11447	0.656365	EX8	L23it
		X72M_1_6L2_103_555	2476.36	2422	Smart-seq2	MK1	6L	M1	SST			mk2_6R_AT19#mk2_6R_AT19_BC02204_N01	6.294	267	2139	0.122748	8713	0	MK2	6R	M1	C13	8654	0.496614	LAMP5	LAMP5
		X72M_1_6L2_103_556	2080.07	1699	Smart-seq2	MK1	6L	M1	RELN			mk2_6R_AT19#mk2_6R_AT19_BC02809_N03	8.868	309	1896	0.108803	8713	0	MK2	6R	M1	C3	11785	0.676288	EX2	L23it
		X72M_1_6L2_103_559	2697.43	4771	Smart-seq2	MK1	6L	M1	L23it			mk2_6R_AT19#mk2_6R_AT19_BC02201_N01	6.785	233	1736	0.0997128	8705	0	MK2	6R	M1	C3	11477	0.659219	EX2	L23it
		X72M_1_6L2_103_560	2240.64	4673	Smart-seq2	MK1	6L	M1	RELN			mk2_6R_AT19#mk2_6R_AT19_BC03723_N03	6.001	300	2169	0.12467	8699	0	MK2	6R	M1	C13	7936	0.456144	LAMP5	/
		X72M_1_6L2_103_561	2398.78	3502	Smart-seq2	MK1	6L	M1	VIP			mk2_6R_AT19#mk2_6R_AT19_BC03132_N02	7.434	229	1793	0.103295	8679	0	MK2	6R	M1	C16	8692	0.500749	SST2	SST2
		X72M_1_6L2_103_562	2729.08	4750	Smart-seq2	MK1	6L	M1	L23it			mk2_6R_AT19#mk2_6R_AT19_BC02213_N01	5.865	234	1933	0.111399	8676	0	MK2	6R	M1	C12	8413	0.484843	VIP2	VIP2
		X72M_1_6L2_103_564	2666.88	2514	Smart-seq2	MK1	6L	M1	VIP			mk2_6R_AT19#mk2_6R_AT19_BC02214_N01	8.498	309	1971	0.113615	8674	0	MK2	6R	M1	C6	12756	0.735301	EX5	L23it
		X72M_1_6L2_103_565	2988.16	3064	Smart-seq2	MK1	6L	M1	LAMP5			mk2_6R_AT19#mk2_6R_AT19_BC02596_N02	9.052	512	3034	0.17489	8674	0	MK2	6R	M1	C20	9837	0.567039	AST2	AST2
		X72M_1_6L2_103_566	2699.37	2378	Smart-seq2	MK1	6L	M1	SST			mk2_6R_AT19#mk2_6R_AT19_BC02805_N03	12.007	382	2403	0.138517	8674	0	MK2	6R	M1	C3	12356	0.712243	EX2	L23it
		X72M_1_6L2_103_569	2463.11	4395	Smart-seq2	MK1	6L	M1	RELN			mk2_6R_AT19#mk2_6R_AT19_BC02494_N02	9.875	384	2309	0.133329	8659	0	MK2	6R	M1	C12	9728	0.561728	VIP2	VIP2
		X72M_1_6L2_103_570	2538.2	3840	Smart-seq2	MK1	6L	M1	L23it			mk2_6R_AT19#mk2_6R_AT19_BC02520_N03	8.475	321	2115	0.122141	8658	0	MK2	6R	M1	C3	12126	0.700277	EX2	L23it
		X72M_1_6L2_103_571	2549.3	2435	Smart-seq2	MK1	6L	M1	VIP			mk2_6R_AT19#mk2_6R_AT19_BC02208_N01	7.044	217	1542	0.0890609	8657	0	MK2	6R	M1	C4	10897	0.629375	EX3	L5et
		X72M_1_6L2_103_572	2621.54	2501	Smart-seq2	MK1	6L	M1	L6it			mk2_6R_AT19#mk2_6R_AT19_BC03106_N05	19.974	464	2594	0.149821	8657	0.134382	MK2	6R	M1	C3	12940	0.747372	EX2	L23it
		X72M_1_6L2_103_575	1869.67	3481	Smart-seq2	MK1	6L	M1	RELN			mk2_6R_AT19#mk2_6R_AT19_BC03507_N02	8.458	299	2024	0.11694	8654	0	MK2	6R	M1	C3	11854	0.684886	EX2	L23it
		X72M_1_6L2_103_576	2559.54	4692	Smart-seq2	MK1	6L	M1	RELN			mk2_6R_AT19#mk2_6R_AT19_BC02232_N01	12.693	391	2314	0.133726	8652	0	MK2	6R	M1	C3	12761	0.73746	EX2	L4it
		X72M_1_6L2_103_577	2056.99	2552	Smart-seq2	MK1	6L	M1	RELN			mk2_6R_AT19#mk2_6R_AT19_BC02264_N03	12.459	302	1857	0.107341	8650	0	MK2	6R	M1	C22	6421	0.371156	OLIG1	OLIG1
		X72M_1_6L2_103_578	2352.21	3422	Smart-seq2	MK1	6L	M1	VIP			mk2_6R_AT19#mk2_6R_AT19_BC02219_N01	7.771	259	1707	0.0986933	8648	0	MK2	6R	M1	C3	12049	0.696635	EX2	L23it
		X72M_1_6L2_103_579	2569.12	2669	Smart-seq2	MK1	6L	M1	L23it			mk2_6R_AT19#mk2_6R_AT19_BC02492_N03	6.32	300	1976	0.114405	8636	0	MK2	6R	M1	C12	8944	0.517832	VIP2	VIP2
		X72M_1_6L2_103_580	2830	2716	Smart-seq2	MK1	6L	M1	SST			mk2_6R_AT19#mk2_6R_AT19_BC02243_N01	7.394	295	1997	0.115647	8634	0	MK2	6R	M1	C13	7789	0.451066	LAMP5	RELN
		X72M_1_6L2_103_581	2467.35	2126	Smart-seq2	MK1	6L	M1	VIP			mk2_6R_AT19#mk2_6R_AT19_BC02771_N03	7.605	361	2364	0.136948	8631	0	MK2	6R	M1	C3	11400	0.66041	EX2	L23it
		X72M_1_6L2_103_582	2731.53	2719	Smart-seq2	MK1	6L	M1	SST			mk2_6R_AT19#mk2_6R_AT19_BC03325_N04	11.081	291	1872	0.108534	8624	0	MK2	6R	M1	C3	11667	0.676426	EX2	L23it
		X72M_1_6L2_103_585	2521.95	4762	Smart-seq2	MK1	6L	M1	VIP			mk2_6R_AT19#mk2_6R_AT19_BC02393_N02	5.451	256	1914	0.111034	8619	0	MK2	6R	M1	C13	9100	0.527903	LAMP5	LAMP5
		X72M_1_6L2_103_586	2515.05	4067	Smart-seq2	MK1	6L	M1	L23it			mk2_6R_AT19#mk2_6R_AT19_BC02630_N03	13.096	496	2929	0.169915	8619	0	MK2	6R	M1	C15	10752	0.623738	PVALB	PVALB
		X72M_1_6L2_103_587	2957.07	3424	Smart-seq2	MK1	6L	M1	PVALB			mk2_6R_AT19#mk2_6R_AT19_BC02525_N02	11.176	412	2329	0.135297	8607	0	MK2	6R	M1	C3	12388	0.719647	EX2	L23it
		X72M_1_6L2_103_591	2426.36	4488	Smart-seq2	MK1	6L	M1	L23it			mk2_6R_AT19#mk2_6R_AT19_BC02256_N01	7.279	261	1732	0.100627	8606	0	MK2	6R	M1	C3	9318	0.541366	EX2	L23it
		X72M_1_6L2_103_592	2230.02	4301	Smart-seq2	MK1	6L	M1	RELN			mk2_6R_AT19#mk2_6R_AT19_BC02851_N03	10.18	365	2092	0.121543	8606	0	MK2	6R	M1	C3	11630	0.675691	EX2	L23it
		X72M_1_6L2_103_593	2233.17	2576	Smart-seq2	MK1	6L	M1	VIP			mk2_6R_AT19#mk2_6R_AT19_BC02435_N02	9.7	338	2116	0.122952	8605	0	MK2	6R	M1	C13	8871	0.515456	LAMP5	LAMP5
		X72M_1_6L2_103_594	2234.09	2984	Smart-seq2	MK1	6L	M1	VIP			mk2_6R_AT19#mk2_6R_AT19_BC03050_N03	10.078	341	2146	0.124767	8600	0	MK2	6R	M1	C3	12095	0.703198	EX2	L23it
		X72M_1_6L2_103_595	2764.04	2954	Smart-seq2	MK1	6L	M1	SST			mk2_6R_AT19#mk2_6R_AT19_BC02255_N01	6.683	243	1831	0.106466	8599	0	MK2	6R	M1	C12	7438	0.432492	VIP2	VIP2
		X72M_1_6L2_103_596	2621.07	2392	Smart-seq2	MK1	6L	M1	RELN			mk2_6R_AT19#mk2_6R_AT19_BC02193_N01	7.863	274	1854	0.107841	8596	0	MK2	6R	M1	C3	12817	0.745521	EX2	L23it
		X72M_1_6L2_104_501	2385.5	2061	Smart-seq2	MK1	6L	M1	VIP			mk2_6R_AT19#mk2_6R_AT19_BC02224_N01	9.109	322	2111	0.123033	8579	0	MK2	6R	M1	C9	12131	0.707017	EX8	L23it
		X72M_1_6L2_104_502	2691.98	2456	Smart-seq2	MK1	6L	M1	L23it			mk2_6R_AT19#mk2_6R_AT19_BC02659_N02	8.175	289	2010	0.117201	8575	0	MK2	6R	M1	C3	9871	0.575569	EX2	L23it
		X72M_1_6L2_104_505	3120.05	5906	Smart-seq2	MK1	6L	M1	L23it			mk2_6R_AT19#mk2_6R_AT19_BC02274_N01	7.28	250	1705	0.0995679	8562	0	MK2	6R	M1	C6	9591	0.560091	EX5	L4it
		X72M_1_6L2_104_506	2414.07	5337	Smart-seq2	MK1	6L	M1	LAMP5			mk2_6R_AT19#mk2_6R_AT19_BC02522_N03	11.056	402	2564	0.149731	8562	0	MK2	6R	M1	C21	9047	0.528323	OPC	OPC
		X72M_1_6L2_104_507	3009.2	2753	Smart-seq2	MK1	6L	M1	L23it			mk2_6R_AT19#mk2_6R_AT19_BC02275_N01	10.87	258	1894	0.110721	8553	0	MK2	6R	M1	C6	10354	0.605285	EX5	L4it
		X72M_1_6L2_104_508	2800.05	2717	Smart-seq2	MK1	6L	M1	PVALB			mk2_6R_AT19#mk2_6R_AT19_BC02260_N01	10.984	294	1881	0.110103	8542	0	MK2	6R	M1	C4	12390	0.72524	EX3	L23it
		X72M_1_6L2_104_511	2188.67	1436	Smart-seq2	MK1	6L	M1	L5it			mk2_6R_AT19#mk2_6R_AT19_BC02272_N01	7.361	342	2372	0.13886	8541	0	MK2	6R	M1	C15	9443	0.552804	PVALB	/
		X72M_1_6L2_104_512	2402.82	4360	Smart-seq2	MK1	6L	M1	L5it			mk2_6R_AT19#mk2_6R_AT19_BC02808_N02	7.355	286	1908	0.111723	8539	0	MK2	6R	M1	C3	11528	0.67502	EX2	L23it
		X72M_1_6L2_104_513	2427.54	3587	Smart-seq2	MK1	6L	M1	VIP			mk2_6R_AT19#mk2_6R_AT19_BC02932_N02	12.107	428	2472	0.144917	8529	0	MK2	6R	M1	C3	12632	0.740532	EX2	L23it
		X72M_1_6L2_104_514	2496.94	3539	Smart-seq2	MK1	6L	M1	PVALB			mk2_6R_AT19#mk2_6R_AT19_BC02812_N02	6.555	288	2176	0.12764	8524	0	MK2	6R	M1	C12	8690	0.509737	VIP2	/
		X72M_1_6L2_104_515	2660.44	2224	Smart-seq2	MK1	6L	M1	L45it			mk2_6R_AT19#mk2_6R_AT19_BC02762_N02	6.331	211	1653	0.097064	8515	0	MK2	6R	M1	C13	6854	0.402466	LAMP5	/
		X72M_1_6L2_104_516	2323.28	1527	Smart-seq2	MK1	6L	M1	VIP			mk2_6R_AT19#mk2_6R_AT19_BC02286_N01	5.401	240	1797	0.105594	8509	0	MK2	6R	M1	C13	8698	0.511106	LAMP5	LAMP5
		X72M_1_6L2_104_517	2732.97	2793	Smart-seq2	MK1	6L	M1	VIP			mk2_6R_AT19#mk2_6R_AT19_BC03035_N03	8.506	378	2283	0.134199	8506	0	MK2	6R	M1	C3	12597	0.740477	EX2	L23it
		X72M_1_6L2_104_518	2372.98	1896	Smart-seq2	MK1	6L	M1	VIP			mk2_6R_AT19#mk2_6R_AT19_BC02565_N02	7.743	348	2325	0.136684	8505	0	MK2	6R	M1	C12	9624	0.565785	VIP2	VIP2
		X72M_1_6L2_104_521	2685.45	4440	Smart-seq2	MK1	6L	M1	L23it			mk2_6R_AT19#mk2_6R_AT19_BC02262_N01	8.581	234	1774	0.104414	8495	0	MK2	6R	M1	C6	12017	0.707298	EX5	L6it
		X72M_1_6L2_104_522	2626.85	5087	Smart-seq2	MK1	6L	M1	PVALB			mk2_6R_AT19#mk2_6R_AT19_BC02927_N02	13.162	678	3662	0.21564	8491	0	MK2	6R	M1	C20	10616	0.625132	AST2	AST2
		X72M_1_6L2_104_523	2712.62	2597	Smart-seq2	MK1	6L	M1	RELN			mk2_6R_AT19#mk2_6R_AT19_BC02343_N02	9.586	426	2706	0.159439	8486	0	MK2	6R	M1	C12	10146	0.597808	VIP2	/
		X72M_1_6L2_104_524	2886.41	2591	Smart-seq2	MK1	6L	M1	L23it			mk2_6R_AT19#mk2_6R_AT19_BC02437_N02	11.675	454	2427	0.143	8486	0	MK2	6R	M1	C13	10291	0.606352	LAMP5	/
		X72M_1_6L2_104_527	1982.16	4088	Smart-seq2	MK1	6L	M1	VIP			mk2_6R_AT19#mk2_6R_AT19_BC02626_N03	10.04	360	2168	0.12774	8486	0	MK2	6R	M1	C12	8062	0.475018	VIP2	VIP2
		X72M_1_6L2_104_528	2557.51	5114	Smart-seq2	MK1	6L	M1	L5it			mk2_6R_AT19#mk2_6R_AT19_BC03522_N03	3.611	186	1821	0.10751	8469	0	MK2	6R	M1	C13	7961	0.470008	LAMP5	/
		X72M_1_6L2_104_529	2467.25	3746	Smart-seq2	MK1	6L	M1	L23it			mk2_6R_AT19#mk2_6R_AT19_BC02296_N01	14.338	391	2146	0.126712	8468	0	MK2	6R	M1	C6	11200	0.661313	EX5	L4it
		X72M_1_6L2_104_530	2469.44	3696	Smart-seq2	MK1	6L	M1	VIP			mk2_6R_AT19#mk2_6R_AT19_BC02940_N02	7.349	360	2519	0.148789	8465	0	MK2	6R	M1	C16	10774	0.636385	SST2	SST2
		X72M_1_6L2_104_531	3174.76	3826	Smart-seq2	MK1	6L	M1	SST			mk2_6R_AT19#mk2_6R_AT19_BC02304_N01	6.702	132	1125	0.0664579	8464	0	MK2	6R	M1	C7	5740	0.339083	EX6	/
		X72M_1_6L2_104_532	3009.33	3044	Smart-seq2	MK1	6L	M1	L23it			mk2_6R_AT19#mk2_6R_AT19_BC02646_N03	13.617	502	2783	0.164577	8455	0	MK2	6R	M1	C12	10382	0.613956	VIP2	VIP2
		X72M_1_6L2_104_533	2530.98	2311	Smart-seq2	MK1	6L	M1	VIP			mk2_6R_AT19#mk2_6R_AT19_BC02957_N03	13.603	316	1903	0.112684	8444	0	MK2	6R	M1	C3	10601	0.627724	EX2	L23it
		X72M_1_6L2_104_534	2776.39	2545	Smart-seq2	MK1	6L	M1	LAMP5			mk2_6R_AT19#mk2_6R_AT19_BC02436_N02	9.215	349	2360	0.139777	8442	0	MK2	6R	M1	C13	8484	0.502488	LAMP5	/
		X72M_1_6L2_104_540	2974.42	2936	Smart-seq2	MK1	6L	M1	L23it			mk2_6R_AT19#mk2_6R_AT19_BC03097_N03	15.54	463	2836	0.16797	8442	0	MK2	6R	M1	C15	10409	0.616501	PVALB	PVALB
		X72M_1_6L2_104_542	2324.08	2259	Smart-seq2	MK1	6L	M1	L23it			mk2_6R_AT19#mk2_6R_AT19_BC02308_N01	12.637	351	1921	0.11379	8441	0	MK2	6R	M1	C3	12372	0.732852	EX2	L23it
		X72M_1_6L2_104_543	2250.19	4431	Smart-seq2	MK1	6L	M1	L23it			mk2_6R_AT19#mk2_6R_AT19_BC02882_N02	10.495	371	2179	0.129072	8441	0	MK2	6R	M1	C3	11204	0.663665	EX2	L23it
		X72M_1_6L2_104_544	2196.75	5410	Smart-seq2	MK1	6L	M1	VIP			mk2_6R_AT19#mk2_6R_AT19_BC03395_N05	11.853	419	2491	0.147589	8439	0	MK2	6R	M1	C6	11995	0.710688	EX5	L5it
		X72M_1_6L2_104_545	2447.54	4173	Smart-seq2	MK1	6L	M1	VIP			mk2_6R_AT19#mk2_6R_AT19_BC02312_N01	8.235	262	1666	0.0987201	8438	0	MK2	6R	M1	C3	11050	0.654776	EX2	L23it
		X72M_1_6L2_104_546	2833.1	4225	Smart-seq2	MK1	6L	M1	VIP			mk2_6R_AT19#mk2_6R_AT19_BC02867_N02	10.021	334	1916	0.113534	8438	0	MK2	6R	M1	C4	12978	0.769021	EX3	L23it
		X72M_1_6L2_104_547	3421.6	4320	Smart-seq2	MK1	6L	M1	SST			mk2_6R_AT19#mk2_6R_AT19_BC02300_N01	8.187	215	1579	0.0936203	8433	0.134382	MK2	6R	M1	C4	10688	0.633701	EX3	L23it
		X72M_1_6L2_104_548	2933.12	3124	Smart-seq2	MK1	6L	M1	VIP			mk2_6R_AT19#mk2_6R_AT19_BC03006_N02	9.961	332	2166	0.128455	8431	0	MK2	6R	M1	C3	10370	0.614992	EX2	L23it
		X72M_1_6L2_104_549	3213.56	3930	Smart-seq2	MK1	6L	M1	RELN			mk2_6R_AT19#mk2_6R_AT19_BC02314_N01	7.571	260	1861	0.110419	8427	0	MK2	6R	M1	C3	11894	0.705708	EX2	L23it
		X72M_1_6L2_104_550	2666.11	2682	Smart-seq2	MK1	6L	M1	L5it			mk2_6R_AT19#mk2_6R_AT19_BC02759_N02	9.928	366	2245	0.133234	8425	0	MK2	6R	M1	C3	12212	0.724748	EX2	L23it
		X72M_1_6L2_104_553	2678.51	5227	Smart-seq2	MK1	6L	M1	LAMP5			mk2_6R_AT19#mk2_6R_AT19_BC03127_N03	16.634	378	2167	0.128636	8423	0	MK2	6R	M1	C3	12196	0.72397	EX2	L23it
		X72M_1_6L2_104_556	2875.72	2805	Smart-seq2	MK1	6L	M1	VIP			mk2_6R_AT19#mk2_6R_AT19_BC02295_N01	13.618	392	2181	0.129528	8419	0	MK2	6R	M1	C13	9019	0.535634	LAMP5	LAMP5
		X72M_1_6L2_104_558	2559.53	2544	Smart-seq2	MK1	6L	M1	PVALB			mk2_6R_AT19#mk2_6R_AT19_BC03086_N03	11.452	347	2007	0.11928	8413	0	MK2	6R	M1	C3	12310	0.731606	EX2	L23it
		X72M_1_6L2_104_559	2416	5840	Smart-seq2	MK1	6L	M1	PVALB			mk2_6R_AT19#mk2_6R_AT19_BC02316_N01	4.037	159	1508	0.0896872	8407	0	MK2	6R	M1	C13	6376	0.379208	LAMP5	RELN
		X72M_1_6L2_104_560	1993.95	4249	Smart-seq2	MK1	6L	M1	VIP			mk2_6R_AT19#mk2_6R_AT19_BC02980_N03	12.09	348	2265	0.134725	8406	0	MK2	6R	M1	C3	12157	0.723114	EX2	L23it
		X72M_1_6L2_104_561	2541.77	3595	Smart-seq2	MK1	6L	M1	LAMP5			mk2_6R_AT19#mk2_6R_AT19_BC02320_N01	8.144	329	2150	0.127915	8404	0	MK2	6R	M1	C6	12481	0.742563	EX5	L23it
		X72M_1_6L2_104_562	3022.16	4301	Smart-seq2	MK1	6L	M1	LAMP5			mk2_6R_AT19#mk2_6R_AT19_BC02613_N02	9.524	303	2012	0.119762	8400	0	MK2	6R	M1	C3	10486	0.624167	EX2	L23it
		X72M_1_6L2_104_563	3479.22	4270	Smart-seq2	MK1	6L	M1	SST			mk2_6R_AT19#mk2_6R_AT19_BC02860_N02	10.414	284	1822	0.108452	8400	0	MK2	6R	M1	C3	11864	0.70619	EX2	L23it
		X72M_1_6L2_104_565	2606.42	2602	Smart-seq2	MK1	6L	M1	RELN			mk2_6R_AT19#mk2_6R_AT19_BC03182_N04	9.781	326	2008	0.119538	8399	0	MK2	6R	M1	C3	12283	0.731218	EX2	L23it
		X72M_1_6L2_104_566	2673.99	2591	Smart-seq2	MK1	6L	M1	SST			mk2_6R_AT19#mk2_6R_AT19_BC02324_N01	4.902	255	1919	0.11439	8388	0	MK2	6R	M1	C13	8308	0.495231	LAMP5	LAMP5
		X72M_1_6L2_104_570	2810.45	3935	Smart-seq2	MK1	6L	M1	L23it			mk2_6R_AT19#mk2_6R_AT19_BC03029_N03	12.069	579	3292	0.196608	8372	0	MK2	6R	M1	C16	11608	0.693263	SST2	SST2
		X72M_1_6L2_104_575	2180.24	4789	Smart-seq2	MK1	6L	M1	SST			mk2_6R_AT19#mk2_6R_AT19_BC02563_N02	9.76	345	2263	0.13525	8366	0	MK2	6R	M1	C15	9225	0.551339	PVALB	PVALB
		X72M_1_6L2_104_576	1621.61	2630	Smart-seq2	MK1	6L	M1	VIP			mk2_6R_AT19#mk2_6R_AT19_BC02754_N04	13.181	426	2491	0.148912	8364	0	MK2	6R	M1	C13	9385	0.561035	LAMP5	/
		X72M_1_6L2_104_577	2427.92	4264	Smart-seq2	MK1	6L	M1	VIP			mk2_6R_AT19#mk2_6R_AT19_BC02322_N01	5.119	243	1876	0.112174	8362	0	MK2	6R	M1	C13	8471	0.506518	LAMP5	LAMP5
		X72M_1_6L2_104_578	2401.24	3652	Smart-seq2	MK1	6L	M1	VIP			mk2_6R_AT19#mk2_6R_AT19_BC02336_N01	17.886	560	3126	0.187006	8358	0	MK2	6R	M1	C15	9959	0.595777	PVALB	PVALB
		X72M_1_6L2_104_579	3525.32	4095	Smart-seq2	MK1	6L	M1	SST			mk2_6R_AT19#mk2_6R_AT19_BC02835_N02	12.178	369	2261	0.135276	8357	0	MK2	6R	M1	C16	9983	0.597284	SST2	SST2
		X72M_1_6L2_104_585	2866.09	4761	Smart-seq2	MK1	6L	M1	L23it			mk2_6R_AT19#mk2_6R_AT19_BC03191_N03	8.158	379	2342	0.140139	8356	0	MK2	6R	M1	C3	11546	0.690881	EX2	L23it
		X72M_1_6L2_104_586	2764.28	4232	Smart-seq2	MK1	6L	M1	L5it			mk2_6R_AT19#mk2_6R_AT19_BC02866_N02	6.372	251	2176	0.130253	8353	0	MK2	6R	M1	C13	8586	0.513947	LAMP5	RELN
		X72M_1_6L2_104_587	2694.64	2358	Smart-seq2	MK1	6L	M1	LAMP5			mk2_6R_AT19#mk2_6R_AT19_BC02326_N01	9.43	300	1988	0.119042	8350	0	MK2	6R	M1	C3	11917	0.713593	EX2	L23it
		X72M_1_6L2_104_591	2100.43	3202	Smart-seq2	MK1	6L	M1	VIP			mk2_6R_AT19#mk2_6R_AT19_BC03435_N03	4.72	205	1760	0.10544	8346	0	MK2	6R	M1	C13	7287	0.436556	LAMP5	LAMP5
		X72M_1_6L2_104_592	2526.07	3079	Smart-seq2	MK1	6L	M1	L5it			mk2_6R_AT19#mk2_6R_AT19_BC02330_N01	9.292	305	1929	0.115592	8344	0	MK2	6R	M1	C6	11065	0.663051	EX5	L5it
		X72M_1_6L2_104_593	2437.51	2439	Smart-seq2	MK1	6L	M1	PVALB			mk2_6R_AT19#mk2_6R_AT19_BC03392_N03	6.238	252	1985	0.119363	8315	0	MK2	6R	M1	C13	8790	0.528563	LAMP5	LAMP5
		X72M_1_6L2_104_594	2435.07	3204	Smart-seq2	MK1	6L	M1	VIP			mk2_6R_AT19#mk2_6R_AT19_BC02842_N03	16.832	357	2097	0.126158	8311	0	MK2	6R	M1	C6	11537	0.69408	EX5	L23it
		X72M_1_6L2_104_595	3346.85	3609	Smart-seq2	MK1	6L	M1	SST			mk2_6R_AT19#mk2_6R_AT19_BC03752_N03	9.451	315	2122	0.127662	8311	0	MK2	6R	M1	C6	11559	0.695404	EX5	L5it
		X72M_1_6L2_402_501	2692.09	2899	Smart-seq2	MK1	6L	M1	L23it			mk2_6R_AT19#mk2_6R_AT19_BC02333_N01	9.59	339	2130	0.128174	8309	1.04196	MK2	6R	M1	C6	10782	0.648815	EX5	L4it
		X72M_1_6L2_402_504	2163.75	2044	Smart-seq2	MK1	6L	M1	L5it			mk2_6R_AT19#mk2_6R_AT19_BC02730_N02	11.29	439	2418	0.145557	8306	0	MK2	6R	M1	C6	11380	0.685047	EX5	L5it
		X72M_1_6L2_402_505	2429.97	3134	Smart-seq2	MK1	6L	M1	LAMP5			mk2_6R_AT19#mk2_6R_AT19_BC03125_N03	9.732	403	2564	0.154346	8306	0	MK2	6R	M1	C15	10104	0.608235	PVALB	PVALB
		X72M_1_6L2_402_506	2857.1	4024	Smart-seq2	MK1	6L	M1	L5it			mk2_6R_AT19#mk2_6R_AT19_BC02732_N02	11.147	349	2206	0.132956	8296	0	MK2	6R	M1	C3	12015	0.724144	EX2	L23it
		X72M_1_6L2_402_508	1770.45	1587	Smart-seq2	MK1	6L	M1	RELN			mk2_6R_AT19#mk2_6R_AT19_BC02675_N02	5.568	239	2094	0.126388	8284	0	MK2	6R	M1	C13	7548	0.455577	LAMP5	RELN
		X72M_1_6L2_402_510	3068.88	3607	Smart-seq2	MK1	6L	M1	L23it			mk2_6R_AT19#mk2_6R_AT19_BC02353_N01	10.699	335	1931	0.116578	8282	1.78092	MK2	6R	M1	C3	11150	0.673147	EX2	L23it
		X72M_1_6L2_402_511	2700.84	6574	Smart-seq2	MK1	6L	M1	L23it			mk2_6R_AT19#mk2_6R_AT19_BC02332_N01	7.801	260	1877	0.113537	8266	0	MK2	6R	M1	C9	10848	0.656182	EX8	L23it
		X72M_1_6L2_402_512	2377.87	3081	Smart-seq2	MK1	6L	M1	L5it			mk2_6R_AT19#mk2_6R_AT19_BC03336_N02	7.381	246	1783	0.107864	8265	0	MK2	6R	M1	C3	12368	0.748215	EX2	L23it
		X72M_1_6L2_402_513	2425.98	3237	Smart-seq2	MK1	6L	M1	L23it			mk2_6R_AT19#mk2_6R_AT19_BC04037_N03	6.326	246	1833	0.110889	8265	0	MK2	6R	M1	C6	11608	0.702238	EX5	L5it
		X72M_1_6L2_402_514	2512.11	3270	Smart-seq2	MK1	6L	M1	SST			mk2_6R_AT19#mk2_6R_AT19_BC02365_N01	11.321	303	1928	0.116693	8261	0	MK2	6R	M1	C3	12266	0.742404	EX2	L23it
		X72M_1_6L2_402_517	2670.25	3063	Smart-seq2	MK1	6L	M1	L23it			mk2_6R_AT19#mk2_6R_AT19_BC02351_N01	10.714	303	1918	0.11613	8258	0	MK2	6R	M1	C3	11667	0.706406	EX2	L23it
		X72M_1_6L2_402_518	2950.89	3235	Smart-seq2	MK1	6L	M1	L23it			mk2_6R_AT19#mk2_6R_AT19_BC02368_N01	6.307	172	1448	0.0876938	8256	0	MK2	6R	M1	C13	6468	0.391715	LAMP5	LAMP5
		X72M_1_6L2_402_519	2967.05	2953	Smart-seq2	MK1	6L	M1	L45it			mk2_6R_AT19#mk2_6R_AT19_BC02923_N02	13.944	338	2218	0.134669	8235	0	MK2	6R	M1	C6	11053	0.671099	EX5	L5it
		X72M_1_6L2_402_522	2914.77	3707	Smart-seq2	MK1	6L	M1	L6it			mk2_6R_AT19#mk2_6R_AT19_BC03257_N03	9.421	314	1985	0.120551	8233	0	MK2	6R	M1	C3	10265	0.623406	EX2	L23it
		X72M_1_6L2_402_523	3019.36	3215	Smart-seq2	MK1	6L	M1	L23it			mk2_6R_AT19#mk2_6R_AT19_BC02600_N04	12.634	453	2661	0.161625	8232	0	MK2	6R	M1	C15	10385	0.63077	PVALB	/
		X72M_1_6L2_402_524	2878.41	4225	Smart-seq2	MK1	6L	M1	L45it			mk2_6R_AT19#mk2_6R_AT19_BC02586_N02	12.296	385	2185	0.13273	8231	0	MK2	6R	M1	C3	11980	0.727737	EX2	L23it
		X72M_1_6L2_402_526	2704.22	2619	Smart-seq2	MK1	6L	M1	L23it			mk2_6R_AT19#mk2_6R_AT19_BC02373_N01	7.795	248	1625	0.0987482	8228	0	MK2	6R	M1	C6	11259	0.684188	EX5	L5it
		X72M_1_6L2_402_527	2189.56	4561	Smart-seq2	MK1	6L	M1	L23it			mk2_6R_AT19#mk2_6R_AT19_BC02679_N02	9.427	338	2281	0.138663	8225	0	MK2	6R	M1	C15	8793	0.534529	PVALB	PVALB
		X72M_1_6L2_402_528	2076.16	4640	Smart-seq2	MK1	6L	M1	RELN			mk2_6R_AT19#mk2_6R_AT19_BC02376_N01	14.832	382	2169	0.131886	8223	0	MK2	6R	M1	C6	12453	0.757205	EX5	L23it
		X72M_1_6L2_402_529	3191.08	6470	Smart-seq2	MK1	6L	M1	L23it			mk2_6R_AT19#mk2_6R_AT19_BC02508_N03	8.079	306	1763	0.107265	8218	0	MK2	6R	M1	C20	6647	0.404417	AST2	AST2
		X72M_1_6L2_402_530	3193.22	5774	Smart-seq2	MK1	6L	M1	L45it			mk2_6R_AT19#mk2_6R_AT19_BC02384_N01	5.912	206	1570	0.0955685	8214	0	MK2	6R	M1	C15	6432	0.391527	PVALB	PVALB
		X72M_1_6L2_402_533	2683.81	2797	Smart-seq2	MK1	6L	M1	L23it			mk2_6R_AT19#mk2_6R_AT19_BC03753_N03	7.96	402	2625	0.159808	8213	0	MK2	6R	M1	C21	9599	0.584378	OPC	OPC
		X72M_1_6L2_402_535	2330.91	2628	Smart-seq2	MK1	6L	M1	SST			mk2_6R_AT19#mk2_6R_AT19_BC02371_N01	10.655	339	2062	0.125609	8208	0	MK2	6R	M1	C3	12801	0.779788	EX2	L23it
		X72M_1_6L2_402_536	2506.73	4621	Smart-seq2	MK1	6L	M1	L23it			mk2_6R_AT19#mk2_6R_AT19_BC03165_N02	9.836	303	2005	0.122137	8208	0	MK2	6R	M1	C3	10988	0.669347	EX2	L4it
		X72M_1_6L2_402_537	3307.08	5682	Smart-seq2	MK1	6L	M1	L45it			mk2_6R_AT19#mk2_6R_AT19_BC02936_N02	6.537	241	1596	0.0972815	8203	0	MK2	6R	M1	C3	8304	0.506156	EX2	L4it
		X72M_1_6L2_402_538	2321.68	2548	Smart-seq2	MK1	6L	M1	L45it			mk2_6R_AT19#mk2_6R_AT19_BC02660_N02	4.542	211	1849	0.112744	8200	1.04196	MK2	6R	M1	C13	7973	0.486159	LAMP5	LAMP5
		X72M_1_6L2_402_542	3176.29	4565	Smart-seq2	MK1	6L	M1	L5it			mk2_6R_AT19#mk2_6R_AT19_BC02364_N01	4.37	128	983	0.0599463	8199	0	MK2	6R	M1	C18	5501	0.335468	EX10	/
		X72M_1_6L2_402_543	2680.97	7076	Smart-seq2	MK1	6L	M1	L5it			mk2_6R_AT19#mk2_6R_AT19_BC03592_N03	14.917	226	1601	0.0976458	8198	0	MK2	6R	M1	C3	10905	0.665101	EX2	L23it
		X72M_1_6L2_402_544	2465.24	6699	Smart-seq2	MK1	6L	M1	PVALB			mk2_6R_AT19#mk2_6R_AT19_BC02385_N01	12.31	373	2357	0.143807	8195	0	MK2	6R	M1	C3	12344	0.753142	EX2	L23it
		X72M_1_6L2_402_545	2229.23	2492	Smart-seq2	MK1	6L	M1	L23it			mk2_6R_AT19#mk2_6R_AT19_BC03166_N03	3.63	99	889	0.0542603	8192	0	MK2	6R	M1	C17	4556	0.278076	ENDO	PERI
		X72M_1_6L2_402_548	2825.42	4422	Smart-seq2	MK1	6L	M1	L5it			mk2_6R_AT19#mk2_6R_AT19_BC02253_N02	4.084	99	839	0.0512335	8188	0	MK2	6R	M1	C18	4460	0.27235	EX10	L56np
		X72M_1_6L2_402_549	4277.84	8462	Smart-seq2	MK1	6L	M1	L45it			mk2_6R_AT19#mk2_6R_AT19_BC02381_N01	8.806	418	2584	0.158256	8164	0	MK2	6R	M1	C13	9844	0.602891	LAMP5	LAMP5
		X72M_1_6L2_402_550	4234.63	8131	Smart-seq2	MK1	6L	M1	L45it			mk2_6R_AT19#mk2_6R_AT19_BC03075_N02	8.998	309	1978	0.121156	8163	0	MK2	6R	M1	C16	8973	0.549614	SST2	/
		X72M_1_6L2_402_551	3194.44	3937	Smart-seq2	MK1	6L	M1	L23it			mk2_6R_AT19#mk2_6R_AT19_BC02366_N01	10.463	354	2042	0.125138	8159	0	MK2	6R	M1	C15	9886	0.605834	PVALB	PVALB
		X72M_1_6L2_402_553	1986.74	1561	Smart-seq2	MK1	6L	M1	L23it			mk2_6R_AT19#mk2_6R_AT19_BC03251_N02	15.492	399	2451	0.150202	8159	0.57687	MK2	6R	M1	C6	11976	0.733913	EX5	L4it
		X72M_1_6L2_402_554	2610.41	2791	Smart-seq2	MK1	6L	M1	L23it			mk2_6R_AT19#mk2_6R_AT19_BC02389_N01	9.252	271	1736	0.106412	8157	0	MK2	6R	M1	C3	11132	0.682359	EX2	L23it
		X72M_1_6L2_402_556	2604.95	2080	Smart-seq2	MK1	6L	M1	L23it			mk2_6R_AT19#mk2_6R_AT19_BC03428_N03	11.701	325	2033	0.124709	8151	0	MK2	6R	M1	C9	11739	0.720096	EX8	L23it
		X72M_1_6L2_402_559	2190.84	4296	Smart-seq2	MK1	6L	M1	L23it			mk2_6R_AT19#mk2_6R_AT19_BC03432_N03	8.509	275	1762	0.108165	8145	0	MK2	6R	M1	C13	7581	0.465378	LAMP5	RELN
		X72M_1_6L2_402_560	2293.84	5336	Smart-seq2	MK1	6L	M1	L45it			mk2_6R_AT19#mk2_6R_AT19_BC02403_N01	8.821	343	2112	0.129825	8134	0	MK2	6R	M1	C3	11355	0.697996	EX2	L23it
		X72M_1_6L2_402_561	1921.57	1578	Smart-seq2	MK1	6L	M1	LAMP5			mk2_6R_AT19#mk2_6R_AT19_BC02602_N02	19.212	456	2642	0.162465	8131	0	MK2	6R	M1	C15	10237	0.629504	PVALB	PVALB
		X72M_1_6L2_402_562	2716.46	3225	Smart-seq2	MK1	6L	M1	L23it			mk2_6R_AT19#mk2_6R_AT19_BC02864_N03	11.881	384	2255	0.138667	8131	0	MK2	6R	M1	C12	9278	0.570533	VIP2	VIP2
		X72M_1_6L2_402_567	2484.57	2130	Smart-seq2	MK1	6L	M1	VIP			mk2_6R_AT19#mk2_6R_AT19_BC02716_N02	8.29	314	2091	0.128645	8127	0	MK2	6R	M1	C3	11141	0.685431	EX2	L23it
		X72M_1_6L2_402_568	2285.13	1773	Smart-seq2	MK1	6L	M1	SST			mk2_6R_AT19#mk2_6R_AT19_BC03646_N03	13.233	421	2404	0.147993	8122	0	MK2	6R	M1	C3	12161	0.748646	EX2	L23it
		X72M_1_6L2_402_569	2308.94	2570	Smart-seq2	MK1	6L	M1	VIP			mk2_6R_AT19#mk2_6R_AT19_BC03100_N03	6.175	290	2218	0.136677	8114	0	MK2	6R	M1	C16	7688	0.473749	SST2	SST2
		X72M_1_6L2_402_570	2719.99	3023	Smart-seq2	MK1	6L	M1	SST			mk2_6R_AT19#mk2_6R_AT19_BC02899_N02	7.129	270	1994	0.122889	8113	0	MK2	6R	M1	C15	7897	0.486688	PVALB	PVALB
		X72M_1_6L2_402_574	2877.67	3003	Smart-seq2	MK1	6L	M1	L23it			mk2_6R_AT19#mk2_6R_AT19_BC02420_N01	5.79	231	1708	0.105341	8107	0	MK2	6R	M1	C3	10056	0.620205	EX2	L23it
		X72M_1_6L2_402_575	2080.22	4764	Smart-seq2	MK1	6L	M1	VIP			mk2_6R_AT19#mk2_6R_AT19_BC02992_N03	11.686	360	2042	0.125987	8104	0	MK2	6R	M1	C3	11402	0.70348	EX2	L23it
		X72M_1_6L2_402_576	2373.34	6052	Smart-seq2	MK1	6L	M1	VIP			mk2_6R_AT19#mk2_6R_AT19_BC03580_N03	12.832	486	3006	0.185464	8104	0	MK2	6R	M1	C22	8745	0.539548	OLIG1	OLIG1
		X72M_1_6L2_402_577	2482.68	2799	Smart-seq2	MK1	6L	M1	L23it			mk2_6R_AT19#mk2_6R_AT19_BC02412_N01	11.013	317	1881	0.116125	8099	0	MK2	6R	M1	C6	11018	0.680207	EX5	L5it
		X72M_1_6L2_402_578	2244.98	1491	Smart-seq2	MK1	6L	M1	L23it			mk2_6R_AT19#mk2_6R_AT19_BC04374_N04	11.62	311	1991	0.122962	8096	0	MK2	6R	M1	C9	11189	0.69102	EX8	L23it
		X72M_1_6L2_402_581	2690.9	3056	Smart-seq2	MK1	6L	M1	SST			mk2_6R_AT19#mk2_6R_AT19_BC02431_N01	5.581	217	1942	0.119951	8095	0	MK2	6R	M1	C16	7385	0.456146	SST2	SST2
		X72M_1_6L2_402_582	3250.3	4108	Smart-seq2	MK1	6L	M1	L5it			mk2_6R_AT19#mk2_6R_AT19_BC05124_N05	12.815	453	2549	0.157579	8088	0	MK2	6R	M1	C16	9938	0.614367	SST2	/
		X72M_1_6L2_402_583	3489.47	6646	Smart-seq2	MK1	6L	M1	LAMP5			mk2_6R_AT19#mk2_6R_AT19_BC02790_N02	6.741	160	1357	0.0839208	8085	0	MK2	6R	M1	C13	5882	0.36376	LAMP5	RELN
		X72M_1_6L2_402_584	2500.57	2287	Smart-seq2	MK1	6L	M1	SST			mk2_6R_AT19#mk2_6R_AT19_BC03007_N02	9.658	278	1705	0.105442	8085	0	MK2	6R	M1	C6	11734	0.725665	EX5	L6it
		X72M_1_6L2_402_585	2221.52	2412	Smart-seq2	MK1	6L	M1	L5it			mk2_6R_AT19#mk2_6R_AT19_BC03090_N02	9.958	352	2218	0.137202	8083	0	MK2	6R	M1	C16	9237	0.571384	SST2	SST2
		X72M_1_6L2_402_586	2303.01	2287	Smart-seq2	MK1	6L	M1	L5it			mk2_6R_AT19#mk2_6R_AT19_BC02493_N02	5.801	290	2209	0.136679	8081	0	MK2	6R	M1	C12	8562	0.529761	VIP2	VIP2
		X72M_1_6L2_402_590	3028.22	2677	Smart-seq2	MK1	6L	M1	L23it			mk2_6R_AT19#mk2_6R_AT19_BC02976_N02	10.891	363	2331	0.144263	8079	0	MK2	6R	M1	C16	8832	0.546602	SST2	SST2
		X72M_1_6L2_402_591	2903.4	7551	Smart-seq2	MK1	6L	M1	L23it			mk2_6R_AT19#mk2_6R_AT19_BC02438_N01	5.571	166	1392	0.0862454	8070	0	MK2	6R	M1	C12	6970	0.431846	VIP2	VIP2
		X72M_1_6L2_402_592	2614.06	7070	Smart-seq2	MK1	6L	M1	L45it			mk2_6R_AT19#mk2_6R_AT19_BC02918_N03	4.981	161	1599	0.0990706	8070	0	MK2	6R	M1	C13	6891	0.426952	LAMP5	/
		X72M_1_6L2_402_593	2571.23	2826	Smart-seq2	MK1	6L	M1	L23it			mk2_6R_AT19#mk2_6R_AT19_BC03040_N04	13.252	261	1846	0.114488	8062	0	MK2	6R	M1	C21	6915	0.428864	OPC	OPC
		X72M_1_6L2_402_594	2848.58	3887	Smart-seq2	MK1	6L	M1	L23it			mk2_6R_AT19#mk2_6R_AT19_BC02433_N01	12.907	365	2258	0.140458	8038	0	MK2	6R	M1	C3	10997	0.684063	EX2	L23it
		X72M_1_6L2_403_501	3110.18	3809	Smart-seq2	MK1	6L	M1	SST			mk2_6R_AT19#mk2_6R_AT19_BC02444_N01	7.718	304	2106	0.131003	8038	0	MK2	6R	M1	C6	11755	0.731214	EX5	L5it
		X72M_1_6L2_403_502	2719.08	3016	Smart-seq2	MK1	6L	M1	L45it			mk2_6R_AT19#mk2_6R_AT19_BC02960_N02	5.457	237	2090	0.130121	8031	0	MK2	6R	M1	C12	7764	0.483377	VIP2	VIP2
		X72M_1_6L2_403_504	2605.61	3499	Smart-seq2	MK1	6L	M1	L23it			mk2_6R_AT19#mk2_6R_AT19_BC02453_N01	10.22	320	1878	0.116966	8028	0	MK2	6R	M1	C15	8322	0.518311	PVALB	PVALB
		X72M_1_6L2_403_505	2924.17	4216	Smart-seq2	MK1	6L	M1	L45it			mk2_6R_AT19#mk2_6R_AT19_BC02448_N01	15.77	438	2405	0.1499	8022	0	MK2	6R	M1	C3	11628	0.724757	EX2	L23it
		X72M_1_6L2_403_506	2650.12	3255	Smart-seq2	MK1	6L	M1	L23it			mk2_6R_AT19#mk2_6R_AT19_BC02951_N03	12.699	295	1922	0.1199	8015	0	MK2	6R	M1	C6	10827	0.675421	EX5	L5it
		X72M_1_6L2_403_510	2793.46	2763	Smart-seq2	MK1	6L	M1	L23it			mk2_6R_AT19#mk2_6R_AT19_BC03713_N03	11.704	331	1980	0.123565	8012	0	MK2	6R	M1	C3	11549	0.720731	EX2	L23it
		X72M_1_6L2_403_511	2578.21	5313	Smart-seq2	MK1	6L	M1	L23it			mk2_6R_AT19#mk2_6R_AT19_BC02559_N02	6.648	188	1497	0.0936093	7996	0	MK2	6R	M1	C13	6439	0.402639	LAMP5	RELN
		X72M_1_6L2_403_512	2370.18	5629	Smart-seq2	MK1	6L	M1	L23it			mk2_6R_AT19#mk2_6R_AT19_BC03015_N02	8.781	337	2119	0.13257	7992	0	MK2	6R	M1	C13	8635	0.540228	LAMP5	LAMP5
		X72M_1_6L2_403_513	2891.73	4851	Smart-seq2	MK1	6L	M1	LAMP5			mk2_6R_AT19#mk2_6R_AT19_BC03242_N03	6.506	276	2121	0.132712	7991	0	MK2	6R	M1	C13	8534	0.533976	LAMP5	/
		X72M_1_6L2_403_514	2664.02	3642	Smart-seq2	MK1	6L	M1	L23it			mk2_6R_AT19#mk2_6R_AT19_BC02446_N01	7.466	230	1643	0.102906	7983	0	MK2	6R	M1	C4	10845	0.679256	EX3	L23it
		X72M_1_6L2_403_515	2945.54	3433	Smart-seq2	MK1	6L	M1	L23it			mk2_6R_AT19#mk2_6R_AT19_BC02466_N01	7.27	257	1812	0.113505	7982	0	MK2	6R	M1	C6	11226	0.703207	EX5	L23it
		X72M_1_6L2_403_518	2883.26	3493	Smart-seq2	MK1	6L	M1	L23it			mk2_6R_AT19#mk2_6R_AT19_BC02465_N01	10.388	320	1922	0.120441	7979	0	MK2	6R	M1	C3	11287	0.707294	EX2	L23it
		X72M_1_6L2_403_519	3344.43	4524	Smart-seq2	MK1	6L	M1	PVALB			mk2_6R_AT19#mk2_6R_AT19_BC02379_N01	10.548	261	1641	0.102884	7975	0	MK2	6R	M1	C6	10657	0.66815	EX5	L4it
		X72M_1_6L2_403_520	3001.7	4618	Smart-seq2	MK1	6L	M1	PVALB			mk2_6R_AT19#mk2_6R_AT19_BC03406_N03	15.193	445	2585	0.16211	7973	0	MK2	6R	M1	C12	9509	0.596325	VIP2	VIP2
		X72M_1_6L2_403_521	2867.19	3654	Smart-seq2	MK1	6L	M1	L45it			mk2_6R_AT19#mk2_6R_AT19_BC02911_N02	14.149	393	2248	0.141047	7969	0	MK2	6R	M1	C3	11768	0.738361	EX2	L23it
		X72M_1_6L2_403_522	2001.37	1796	Smart-seq2	MK1	6L	M1	VIP			mk2_6R_AT19#mk2_6R_AT19_BC04192_N05	11.212	402	2263	0.142006	7968	0	MK2	6R	M1	C6	11349	0.712161	EX5	L5it
		X72M_1_6L2_403_524	2590.85	2589	Smart-seq2	MK1	6L	M1	L23it			mk2_6R_AT19#mk2_6R_AT19_BC02470_N01	10.729	298	1716	0.107843	7956	0	MK2	6R	M1	C3	11329	0.711978	EX2	L6it
		X72M_1_6L2_403_526	3167.33	3887	Smart-seq2	MK1	6L	M1	L23it			mk2_6R_AT19#mk2_6R_AT19_BC03294_N02	6.523	224	1840	0.11568	7953	0	MK2	6R	M1	C16	7724	0.485603	SST2	SST2
		X72M_1_6L2_403_527	2681.95	7205	Smart-seq2	MK1	6L	M1	L23it			mk2_6R_AT19#mk2_6R_AT19_BC02631_N02	11.683	354	2159	0.135769	7951	0.57687	MK2	6R	M1	C6	11448	0.719909	EX5	L5it
		X72M_1_6L2_403_528	2107.58	5493	Smart-seq2	MK1	6L	M1	VIP			mk2_6R_AT19#mk2_6R_AT19_BC03108_N02	9.976	267	1722	0.108316	7949	0	MK2	6R	M1	C3	11563	0.727324	EX2	L23it
		X72M_1_6L2_403_529	3036.66	4988	Smart-seq2	MK1	6L	M1	L45it			mk2_6R_AT19#mk2_6R_AT19_BC02476_N01	7.251	238	1599	0.100591	7948	0	MK2	6R	M1	C3	9888	0.622043	EX2	L23it
		X72M_1_6L2_403_530	2478.55	3203	Smart-seq2	MK1	6L	M1	L5it			mk2_6R_AT19#mk2_6R_AT19_BC03137_N02	11.881	342	2156	0.135649	7947	0	MK2	6R	M1	C3	11247	0.707626	EX2	L23it
		X72M_1_6L2_403_533	3167.11	4283	Smart-seq2	MK1	6L	M1	L6ct			mk2_6R_AT19#mk2_6R_AT19_BC02480_N01	12.376	275	1660	0.104521	7941	0.57687	MK2	6R	M1	C4	10560	0.664904	EX3	L23it
		X72M_1_6L2_403_534	2904.76	3212	Smart-seq2	MK1	6L	M1	L23it			mk2_6R_AT19#mk2_6R_AT19_BC03172_N02	8.168	264	1755	0.110558	7937	0	MK2	6R	M1	C6	10635	0.669963	EX5	L5it
		X72M_1_6L2_403_535	2997.22	4032	Smart-seq2	MK1	6L	M1	L23it			mk2_6R_AT19#mk2_6R_AT19_BC02475_N01	10.81	333	1842	0.116127	7931	0.134382	MK2	6R	M1	C4	11443	0.72141	EX3	L23it
		X72M_1_6L2_403_536	2985.58	5091	Smart-seq2	MK1	6L	M1	VIP			mk2_6R_AT19#mk2_6R_AT19_BC02488_N01	11.221	221	1542	0.0972993	7924	0	MK2	6R	M1	C4	10904	0.688036	EX3	L23it
		X72M_1_6L2_403_537	3189.13	4859	Smart-seq2	MK1	6L	M1	L5it			mk2_6R_AT19#mk2_6R_AT19_BC02490_N01	4.935	162	1378	0.086951	7924	0	MK2	6R	M1	C13	6185	0.39027	LAMP5	RELN
		X72M_1_6L2_403_538	2835.38	3502	Smart-seq2	MK1	6L	M1	L23it			mk2_6R_AT19#mk2_6R_AT19_BC03154_N03	13.98	353	2099	0.132462	7923	1.04196	MK2	6R	M1	C6	10779	0.680235	EX5	L4it
		X72M_1_6L2_403_539	2896.34	2822	Smart-seq2	MK1	6L	M1	L5it			mk2_6R_AT19#mk2_6R_AT19_BC02399_N01	17.256	793	4054	0.256064	7916	0	MK2	6R	M1	C20	10767	0.680078	AST2	AST2
		X72M_1_6L2_403_540	2287.95	1592	Smart-seq2	MK1	6L	M1	VIP			mk2_6R_AT19#mk2_6R_AT19_BC02484_N01	10.869	247	1584	0.100051	7916	0	MK2	6R	M1	C3	10647	0.672499	EX2	L23it
		X72M_1_6L2_403_541	2619.07	2340	Smart-seq2	MK1	6L	M1	L45it			mk2_6R_AT19#mk2_6R_AT19_BC03562_N03	8.451	303	1931	0.121984	7915	0	MK2	6R	M1	C16	8364	0.528364	SST2	SST2
		X72M_1_6L2_403_542	2953.49	3558	Smart-seq2	MK1	6L	M1	VIP			mk2_6R_AT19#mk2_6R_AT19_BC02676_N02	4.06	203	1807	0.114165	7914	0	MK2	6R	M1	C12	8046	0.50834	VIP2	VIP2
		X72M_1_6L2_403_543	2393.26	5614	Smart-seq2	MK1	6L	M1	VIP			mk2_6R_AT19#mk2_6R_AT19_BC03256_N02	6.981	275	1870	0.118205	7910	0	MK2	6R	M1	C5	10391	0.656827	EX4	L23it
		X72M_1_6L2_403_544	2919.95	8417	Smart-seq2	MK1	6L	M1	L45it			mk2_6R_AT19#mk2_6R_AT19_BC03492_N02	10.078	285	1743	0.110205	7908	0	MK2	6R	M1	C3	10647	0.673179	EX2	L23it
		X72M_1_6L2_403_545	2591.07	2909	Smart-seq2	MK1	6L	M1	L23it			mk2_6R_AT19#mk2_6R_AT19_BC02489_N01	10.264	368	2301	0.145522	7906	0	MK2	6R	M1	C3	11888	0.751834	EX2	L23it
		X72M_1_6L2_403_546	2025.29	1965	Smart-seq2	MK1	6L	M1	VIP			mk2_6R_AT19#mk2_6R_AT19_BC02825_N03	13.123	444	2623	0.165908	7905	0	MK2	6R	M1	C15	9796	0.619608	PVALB	PVALB
		X72M_1_6L2_403_549	2755.46	2883	Smart-seq2	MK1	6L	M1	L5it			mk2_6R_AT19#mk2_6R_AT19_BC02934_N02	13.584	343	1881	0.119111	7896	0	MK2	6R	M1	C3	10571	0.66939	EX2	L23it
		X72M_1_6L2_403_550	3088.19	3405	Smart-seq2	MK1	6L	M1	L23it			mk2_6R_AT19#mk2_6R_AT19_BC03509_N04	16.968	437	2509	0.158878	7896	0	MK2	6R	M1	C3	11291	0.714982	EX2	L23it
		X72M_1_6L2_403_551	2350.16	2825	Smart-seq2	MK1	6L	M1	LAMP5			mk2_6R_AT19#mk2_6R_AT19_BC02509_N01	9.176	329	2146	0.13596	7892	0	MK2	6R	M1	C15	9003	0.570388	PVALB	PVALB
		X72M_1_6L2_403_552	2527	2377	Smart-seq2	MK1	6L	M1	L45it			mk2_6R_AT19#mk2_6R_AT19_BC03217_N03	6.906	279	1935	0.122624	7890	0	MK2	6R	M1	C13	8130	0.515209	LAMP5	LAMP5
		X72M_1_6L2_403_553	2485.13	2801	Smart-seq2	MK1	6L	M1	L23it			mk2_6R_AT19#mk2_6R_AT19_BC03019_N03	7.921	324	2222	0.140847	7888	0	MK2	6R	M1	C16	8288	0.525355	SST2	SST2
		X72M_1_6L2_403_554	3170.22	4789	Smart-seq2	MK1	6L	M1	VIP			mk2_6R_AT19#mk2_6R_AT19_BC04005_N03	7.471	249	1880	0.119411	7872	0	MK2	6R	M1	C6	10269	0.652248	EX5	L5it
		X72M_1_6L2_403_555	2266.27	2221	Smart-seq2	MK1	6L	M1	L5it			mk2_6R_AT19#mk2_6R_AT19_BC02654_N02	8.045	325	2210	0.14046	7867	0	MK2	6R	M1	C16	8410	0.534511	SST2	SST2
		X72M_1_6L2_403_557	1028	2017	Smart-seq2	MK1	6L	M1	L23it			mk2_6R_AT19#mk2_6R_AT19_BC03605_N03	7.147	231	1841	0.117082	7862	0	MK2	6R	M1	C6	10261	0.652569	EX5	L4it
		X72M_1_6L2_403_558	2969.16	3311	Smart-seq2	MK1	6L	M1	L23it			mk2_6R_AT19#mk2_6R_AT19_BC02505_N01	8.675	276	1916	0.121929	7857	0	MK2	6R	M1	C12	8086	0.514573	VIP2	VIP2
		X72M_1_6L2_403_559	2513.59	5613	Smart-seq2	MK1	6L	M1	L23it			mk2_6R_AT19#mk2_6R_AT19_BC02823_N02	12.582	413	2431	0.154723	7856	0	MK2	6R	M1	C3	11337	0.72155	EX2	L23it
		X72M_1_6L2_403_560	1895.09	2683	Smart-seq2	MK1	6L	M1	RELN			mk2_6R_AT19#mk2_6R_AT19_BC02506_N01	11.449	318	2330	0.148332	7854	0	MK2	6R	M1	C14	7777	0.495098	SST1	SST1
		X72M_1_6L2_403_561	2029.8	1706	Smart-seq2	MK1	6L	M1	VIP			mk2_6R_AT19#mk2_6R_AT19_BC03619_N03	5.322	86	647	0.0412049	7851	0	MK2	6R	M1	C22	3292	0.209655	OLIG1	OLIG1
		X72M_1_6L2_403_562	2465.94	2855	Smart-seq2	MK1	6L	M1	PVALB			mk2_6R_AT19#mk2_6R_AT19_BC02648_N02	7.129	252	1748	0.111338	7850	0	MK2	6R	M1	C9	10822	0.689299	EX8	L23it
		X72M_1_6L2_403_565	3198.69	3772	Smart-seq2	MK1	6L	M1	L45it			mk2_6R_AT19#mk2_6R_AT19_BC03183_N02	7.795	311	2055	0.131159	7834	0	MK2	6R	M1	C3	10639	0.679027	EX2	L23it
		X72M_1_6L2_403_567	2023.03	1446	Smart-seq2	MK1	6L	M1	LAMP5			mk2_6R_AT19#mk2_6R_AT19_BC02524_N01	9.82	362	2282	0.145684	7832	0	MK2	6R	M1	C15	9596	0.612615	PVALB	PVALB
		X72M_1_6L2_403_568	2624.9	2223	Smart-seq2	MK1	6L	M1	L5it			mk2_6R_AT19#mk2_6R_AT19_BC02518_N01	5.794	237	1763	0.11258	7830	0	MK2	6R	M1	C12	7747	0.4947	VIP2	VIP2
		X72M_1_6L2_403_569	2526.02	2668	Smart-seq2	MK1	6L	M1	L5it			mk2_6R_AT19#mk2_6R_AT19_BC02510_N01	7.921	276	1831	0.116952	7828	0	MK2	6R	M1	C3	10629	0.678909	EX2	L23it
		X72M_1_6L2_403_570	2266.17	2020	Smart-seq2	MK1	6L	M1	L23it			mk2_6R_AT19#mk2_6R_AT19_BC03283_N02	11.262	364	2163	0.138176	7827	0	MK2	6R	M1	C15	9119	0.582535	PVALB	PVALB
		X72M_1_6L2_403_575	2267.11	6049	Smart-seq2	MK1	6L	M1	PVALB			mk2_6R_AT19#mk2_6R_AT19_BC02541_N01	4.423	172	1539	0.098389	7821	0	MK2	6R	M1	C11	7310	0.467332	VIP1	VIP1
		X72M_1_6L2_403_576	2729.65	6936	Smart-seq2	MK1	6L	M1	L23it			mk2_6R_AT19#mk2_6R_AT19_BC03546_N02	11.804	304	1805	0.115498	7814	0	MK2	6R	M1	C3	11082	0.709112	EX2	L23it
		X72M_1_6L2_403_577	2643.05	4144	Smart-seq2	MK1	6L	M1	L5it			mk2_6R_AT19#mk2_6R_AT19_BC02922_N02	9.618	306	1919	0.122808	7813	0	MK2	6R	M1	C9	11065	0.708115	EX8	L23it
		X72M_1_6L2_403_578	2278.22	2817	Smart-seq2	MK1	6L	M1	L5it			mk2_6R_AT19#mk2_6R_AT19_BC02533_N01	10.386	257	1664	0.106557	7808	0	MK2	6R	M1	C3	10381	0.664767	EX2	L23it
		X72M_1_6L2_403_581	2472.29	2492	Smart-seq2	MK1	6L	M1	SST			mk2_6R_AT19#mk2_6R_AT19_BC02534_N01	9.541	318	2086	0.133615	7806	0.57687	MK2	6R	M1	C7	10543	0.675314	EX6	L5it
		X72M_1_6L2_403_582	3203.77	3875	Smart-seq2	MK1	6L	M1	L23it			mk2_6R_AT19#mk2_6R_AT19_BC03124_N02	19.622	327	1844	0.118129	7805	0	MK2	6R	M1	C3	11187	0.716656	EX2	L23it
		X72M_1_6L2_403_583	3208.38	4289	Smart-seq2	MK1	6L	M1	L23it			mk2_6R_AT19#mk2_6R_AT19_BC03397_N02	7.268	312	2271	0.145502	7804	0	MK2	6R	M1	C15	9098	0.582906	PVALB	/
		X72M_1_6L2_403_584	2998.31	3110	Smart-seq2	MK1	6L	M1	L45it			mk2_6R_AT19#mk2_6R_AT19_BC02542_N01	6.387	229	1709	0.109523	7802	0	MK2	6R	M1	C3	10074	0.645604	EX2	L23it
		X72M_1_6L2_403_585	2871.17	3246	Smart-seq2	MK1	6L	M1	L45it			mk2_6R_AT19#mk2_6R_AT19_BC02726_N02	8.842	384	2491	0.159639	7802	0	MK2	6R	M1	C12	8859	0.567739	VIP2	VIP2
		X72M_1_6L2_403_586	3116.87	3752	Smart-seq2	MK1	6L	M1	L45it			mk2_6R_AT19#mk2_6R_AT19_BC02549_N01	5.191	173	1408	0.0902796	7798	0	MK2	6R	M1	C13	6409	0.410939	LAMP5	LAMP5
		X72M_1_6L2_403_587	2131.05	1553	Smart-seq2	MK1	6L	M1	VIP			mk2_6R_AT19#mk2_6R_AT19_BC02789_N02	6.785	257	1883	0.120783	7795	0	MK2	6R	M1	C12	8086	0.518666	VIP2	VIP2
		X72M_1_6L2_403_590	2781.92	1920	Smart-seq2	MK1	6L	M1	LAMP5			mk2_6R_AT19#mk2_6R_AT19_BC02876_N03	11.478	342	2059	0.132072	7795	0	MK2	6R	M1	C3	11318	0.725978	EX2	L23it
		X72M_1_6L2_403_591	2014.22	4620	Smart-seq2	MK1	6L	M1	LAMP5			mk2_6R_AT19#mk2_6R_AT19_BC02507_N01	13.259	308	1794	0.115089	7794	0	MK2	6R	M1	C3	10765	0.690595	EX2	L23it
		X72M_1_6L2_403_592	1939.7	4697	Smart-seq2	MK1	6L	M1	SST			mk2_6R_AT19#mk2_6R_AT19_BC02677_N02	16.933	419	2332	0.149641	7792	0	MK2	6R	M1	C13	9404	0.603439	LAMP5	LAMP5
		X72M_1_6L2_403_593	2793.4	2839	Smart-seq2	MK1	6L	M1	L23it			mk2_6R_AT19#mk2_6R_AT19_BC02498_N01	11.404	311	1989	0.127647	7791	0	MK2	6R	M1	C13	7775	0.498973	LAMP5	RELN
		X72M_1_6L2_403_594	2568.35	3710	Smart-seq2	MK1	6L	M1	L45it			mk2_6R_AT19#mk2_6R_AT19_BC04954_N04	9.947	216	1469	0.0943845	7782	0	MK2	6R	M1	C6	10324	0.663326	EX5	L23it
		X72M_1_6L2_404_501	2947.1	3570	Smart-seq2	MK1	6L	M1	L23it			mk2_6R_AT19#mk2_6R_AT19_BC02537_N01	11.322	263	1849	0.11883	7780	0	MK2	6R	M1	C6	10626	0.682905	EX5	L5it
		X72M_1_6L2_404_502	2529.15	2451	Smart-seq2	MK1	6L	M1	LAMP5			mk2_6R_AT19#mk2_6R_AT19_BC02872_N02	7.784	228	1865	0.120013	7770	0	MK2	6R	M1	C12	6870	0.442085	VIP2	VIP2
		X72M_1_6L2_404_505	2589.13	3000	Smart-seq2	MK1	6L	M1	LAMP5			mk2_6R_AT19#mk2_6R_AT19_BC03379_N02	7.837	281	1781	0.114755	7760	0	MK2	6R	M1	C3	10513	0.677384	EX2	L23it
		X72M_1_6L2_404_506	2790.12	3241	Smart-seq2	MK1	6L	M1	L23it			mk2_6R_AT19#mk2_6R_AT19_BC02554_N01	12.774	329	1920	0.123791	7755	0	MK2	6R	M1	C3	10838	0.698775	EX2	L23it
		X72M_1_6L2_404_510	2916.16	3180	Smart-seq2	MK1	6L	M1	PVALB			mk2_6R_AT19#mk2_6R_AT19_BC02556_N01	19.63	456	2650	0.170924	7752	0	MK2	6R	M1	C15	10286	0.663442	PVALB	PVALB
		X72M_1_6L2_404_511	2615.54	7136	Smart-seq2	MK1	6L	M1	PVALB			mk2_6R_AT19#mk2_6R_AT19_BC03051_N04	12.774	329	1852	0.119654	7739	0	MK2	6R	M1	C3	10147	0.655576	EX2	L23it
		X72M_1_6L2_404_512	2156.54	4909	Smart-seq2	MK1	6L	M1	VIP			mk2_6R_AT19#mk2_6R_AT19_BC02993_N02	14.716	327	2060	0.133109	7738	0	MK2	6R	M1	C6	10385	0.671039	EX5	L6it
		X72M_1_6L2_404_513	2533.94	3278	Smart-seq2	MK1	6L	M1	L23it			mk2_6R_AT19#mk2_6R_AT19_BC02843_N02	11.776	446	2523	0.163132	7733	0	MK2	6R	M1	C16	7998	0.517134	SST2	SST2
		X72M_1_6L2_404_514	2137.11	2216	Smart-seq2	MK1	6L	M1	L45it			mk2_6R_AT19#mk2_6R_AT19_BC03558_N03	11.952	507	3033	0.196133	7732	0	MK2	6R	M1	C21	9785	0.63276	OPC	OPC
		X72M_1_6L2_404_517	2835.09	3333	Smart-seq2	MK1	6L	M1	L23it			mk2_6R_AT19#mk2_6R_AT19_BC02564_N01	11.234	295	1859	0.12023	7731	0	MK2	6R	M1	C3	11559	0.747575	EX2	L23it
		X72M_1_6L2_404_518	3018.4	3207	Smart-seq2	MK1	6L	M1	L23it			mk2_6R_AT19#mk2_6R_AT19_BC03206_N02	8.861	264	1812	0.117206	7730	0	MK2	6R	M1	C6	10162	0.657309	EX5	L5it
		X72M_1_6L2_404_520	2690.62	2779	Smart-seq2	MK1	6L	M1	L23it			mk2_6R_AT19#mk2_6R_AT19_BC03239_N03	8.797	271	1818	0.117731	7721	0	MK2	6R	M1	C6	10240	0.663127	EX5	L5it
		X72M_1_6L2_404_521	2683.55	3045	Smart-seq2	MK1	6L	M1	L23it			mk2_6R_AT19#mk2_6R_AT19_BC02858_N02	10.891	341	2143	0.138831	7718	0	MK2	6R	M1	C3	11146	0.722078	EX2	L23it
		X72M_1_6L2_404_522	2896.78	3108	Smart-seq2	MK1	6L	M1	L45it			mk2_6R_AT19#mk2_6R_AT19_BC03111_N03	5.221	232	1820	0.117921	7717	0	MK2	6R	M1	C12	7625	0.494039	VIP2	VIP2
		X72M_1_6L2_404_526	2785.46	2940	Smart-seq2	MK1	6L	M1	L23it			mk2_6R_AT19#mk2_6R_AT19_BC02569_N01	6.324	198	1609	0.104264	7716	0	MK2	6R	M1	C13	7204	0.466822	LAMP5	RELN
		X72M_1_6L2_404_527	2515.53	6542	Smart-seq2	MK1	6L	M1	L23it			mk2_6R_AT19#mk2_6R_AT19_BC02573_N01	6.337	224	1637	0.106133	7712	0	MK2	6R	M1	C12	7708	0.499741	VIP2	VIP2
		X72M_1_6L2_404_528	2630.42	6700	Smart-seq2	MK1	6L	M1	L5it			mk2_6R_AT19#mk2_6R_AT19_BC02574_N01	16.607	369	2125	0.137826	7709	0	MK2	6R	M1	C3	11377	0.737904	EX2	L23it
		X72M_1_6L2_404_529	3174.38	4724	Smart-seq2	MK1	6L	M1	L23it			mk2_6R_AT19#mk2_6R_AT19_BC02266_N01	14.099	534	2912	0.188993	7704	0	MK2	6R	M1	C20	8712	0.565421	AST2	AST2
		X72M_1_6L2_404_530	3079.89	6901	Smart-seq2	MK1	6L	M1	L23it			mk2_6R_AT19#mk2_6R_AT19_BC03622_N03	11.984	351	2140	0.138997	7698	0.134382	MK2	6R	M1	C12	9289	0.603339	VIP2	/
		X72M_1_6L2_404_537	2927.2	5762	Smart-seq2	MK1	6L	M1	PVALB			mk2_6R_AT19#mk2_6R_AT19_BC04043_N02	5.797	161	1410	0.0915822	7698	0	MK2	6R	M1	C16	5794	0.376332	SST2	SST2
		X72M_1_6L2_404_542	2676.82	2830	Smart-seq2	MK1	6L	M1	PVALB			mk2_6R_AT19#mk2_6R_AT19_BC03632_N03	6.232	214	1628	0.105783	7695	0	MK2	6R	M1	C13	7028	0.45666	LAMP5	LAMP5
		X72M_1_6L2_404_543	2570.74	6384	Smart-seq2	MK1	6L	M1	PVALB			mk2_6R_AT19#mk2_6R_AT19_BC02580_N01	6.803	213	1460	0.0949285	7690	0	MK2	6R	M1	C4	9645	0.627113	EX3	L23it
		X72M_1_6L2_404_544	2952.9	8172	Smart-seq2	MK1	6L	M1	L23it			mk2_6R_AT19#mk2_6R_AT19_BC02584_N01	6.739	228	1622	0.105489	7688	0	MK2	6R	M1	C6	9724	0.632414	EX5	L5it
		X72M_1_6L2_404_546	2369.24	2849	Smart-seq2	MK1	6L	M1	L6it			mk2_6R_AT19#mk2_6R_AT19_BC02589_N01	3.706	131	1346	0.0875504	7687	0	MK2	6R	M1	C13	6346	0.412775	LAMP5	/
		X72M_1_6L2_404_549	2797.05	3013	Smart-seq2	MK1	6L	M1	L23it			mk2_6R_AT19#mk2_6R_AT19_BC03715_N02	6.331	211	1623	0.105609	7684	0	MK2	6R	M1	C13	7778	0.506117	LAMP5	LAMP5
		X72M_1_6L2_404_550	2961.23	3201	Smart-seq2	MK1	6L	M1	L23it			mk2_6R_AT19#mk2_6R_AT19_BC02502_N01	11.634	376	2106	0.137056	7683	0	MK2	6R	M1	C6	11497	0.74821	EX5	L5it
		X72M_1_6L2_404_553	2859.82	3244	Smart-seq2	MK1	6L	M1	L23it			mk2_6R_AT19#mk2_6R_AT19_BC03069_N02	9.335	330	2089	0.136073	7676	0	MK2	6R	M1	C3	10707	0.697434	EX2	L23it
		X72M_1_6L2_404_554	2661.01	2489	Smart-seq2	MK1	6L	M1	L5it			mk2_6R_AT19#mk2_6R_AT19_BC03525_N04	7.121	374	2371	0.154483	7674	0	MK2	6R	M1	C12	8523	0.555317	VIP2	VIP2
		X72M_1_6L2_404_558	3061.52	3212	Smart-seq2	MK1	6L	M1	L23it			mk2_6R_AT19#mk2_6R_AT19_BC02582_N01	12.334	218	1608	0.104851	7668	0	MK2	6R	M1	C6	9008	0.587376	EX5	L5it
		X72M_1_6L2_404_559	2520.83	6252	Smart-seq2	MK1	6L	M1	L5it			mk2_6R_AT19#mk2_6R_AT19_BC02595_N01	8.655	271	1716	0.111908	7667	0	MK2	6R	M1	C6	10905	0.711165	EX5	L6it
		X72M_1_6L2_404_560	2790.56	7080	Smart-seq2	MK1	6L	M1	L23it			mk2_6R_AT19#mk2_6R_AT19_BC03490_N03	10.07	239	1514	0.0987348	7667	0	MK2	6R	M1	C3	10131	0.660689	EX2	L23it
		X72M_1_6L2_404_561	2287.3	2001	Smart-seq2	MK1	6L	M1	L45it			mk2_6R_AT19#mk2_6R_AT19_BC03197_N03	7.111	237	1866	0.121722	7665	0	MK2	6R	M1	C13	7832	0.510894	LAMP5	LAMP5
		X72M_1_6L2_404_566	2586.02	2264	Smart-seq2	MK1	6L	M1	L45it			mk2_6R_AT19#mk2_6R_AT19_BC02782_N02	7.432	319	2190	0.142894	7663	0	MK2	6R	M1	C16	8218	0.536213	SST2	SST2
		X72M_1_6L2_404_569	2492.14	2517	Smart-seq2	MK1	6L	M1	L23it			mk2_6R_AT19#mk2_6R_AT19_BC03460_N03	13.366	405	2184	0.142503	7663	0	MK2	6R	M1	C3	11003	0.71793	EX2	L23it
		X72M_1_6L2_404_570	2677.09	2890	Smart-seq2	MK1	6L	M1	L23it			mk2_6R_AT19#mk2_6R_AT19_BC03380_N03	13.839	622	3660	0.238841	7662	0	MK2	6R	M1	C22	9486	0.619029	OLIG1	OLIG1
		X72M_1_6L2_404_575	2413.68	5393	Smart-seq2	MK1	6L	M1	L23it			mk2_6R_AT19#mk2_6R_AT19_BC03103_N02	4.361	196	1829	0.119464	7655	0	MK2	6R	M1	C12	7648	0.499543	VIP2	VIP2
		X72M_1_6L2_404_578	1812.93	1251	Smart-seq2	MK1	6L	M1	VIP			mk2_6R_AT19#mk2_6R_AT19_BC02599_N01	8.804	289	1902	0.124249	7654	0	MK2	6R	M1	C3	10904	0.712307	EX2	L23it
		X72M_1_6L2_404_582	2608.51	2542	Smart-seq2	MK1	6L	M1	L56np			mk2_6R_AT19#mk2_6R_AT19_BC03469_N03	8.399	246	1613	0.105397	7652	0	MK2	6R	M1	C3	10773	0.703934	EX2	L23it
		X72M_1_6L2_404_585	2192.03	2124	Smart-seq2	MK1	6L	M1	LAMP5			mk2_6R_AT19#mk2_6R_AT19_BC02585_N01	11.781	351	1905	0.124559	7647	0.57687	MK2	6R	M1	C3	10105	0.660717	EX2	L23it
		X72M_1_6L2_404_591	2661.76	6688	Smart-seq2	MK1	6L	M1	L23it			mk2_6R_AT19#mk2_6R_AT19_BC02847_N02	8.396	212	1642	0.10739	7645	0	MK2	6R	M1	C4	10277	0.672139	EX3	L23it
		X72M_1_6L2_404_592	2258.41	5225	Smart-seq2	MK1	6L	M1	L23it			mk2_6R_AT19#mk2_6R_AT19_BC03422_N03	14.751	514	2988	0.195524	7641	0	MK2	6R	M1	C15	10199	0.667386	PVALB	PVALB
		X72M_1_6L2_404_593	2487.1	2507	Smart-seq2	MK1	6L	M1	L45it			mk2_6R_AT19#mk2_6R_AT19_BC02678_N02	13.029	579	3220	0.210788	7638	0	MK2	6R	M1	C16	9958	0.651872	SST2	SST2
		X72M_1_6L2_501_513	1866.7	1997	Smart-seq2	MK1	6L	M1	PVALB			mk2_6R_AT19#mk2_6R_AT19_BC03017_N02	10.908	314	1861	0.121825	7638	0	MK2	6R	M1	C3	10436	0.683163	EX2	L23it
		X72M_1_6L2_501_528	1660.65	1886	Smart-seq2	MK1	6L	M1	LAMP5			mk2_6R_AT19#mk2_6R_AT19_BC02604_N01	8.669	359	2146	0.140684	7627	0	MK2	6R	M1	C15	8909	0.584044	PVALB	/
		X72M_1_6L2_501_539	2720.01	3278	Smart-seq2	MK1	6L	M1	L5it			mk2_6R_AT19#mk2_6R_AT19_BC03110_N03	11.619	399	2440	0.159958	7627	0	MK2	6R	M1	C16	9650	0.632621	SST2	SST2
		X72M_1_6L2_501_540	1856.86	2512	Smart-seq2	MK1	6L	M1	RELN			mk2_6R_AT19#mk2_6R_AT19_BC02615_N01	8.894	256	1820	0.119329	7626	0	MK2	6R	M1	C13	7240	0.474692	LAMP5	RELN
		X72M_1_6L2_501_545	2248.95	3562	Smart-seq2	MK1	6L	M1	L23it			mk2_6R_AT19#mk2_6R_AT19_BC04150_N04	6.711	183	1746	0.114477	7626	0	MK2	6R	M1	C17	5748	0.376869	ENDO	ENDO
		X72M_1_6L2_501_546	2204.85	4039	Smart-seq2	MK1	6L	M1	L23it			mk2_6R_AT19#mk2_6R_AT19_BC03425_N02	9.067	261	1759	0.115344	7625	0	MK2	6R	M1	C3	10904	0.715016	EX2	L23it
		X72M_1_6L2_501_548	1401.84	2431	Smart-seq2	MK1	6L	M1	SST			mk2_6R_AT19#mk2_6R_AT19_BC02618_N01	5.305	142	1278	0.0838253	7623	0	MK2	6R	M1	C13	6483	0.425226	LAMP5	LAMP5
		X72M_1_6L2_501_552	1518.68	987	Smart-seq2	MK1	6L	M1	SST			mk2_6R_AT19#mk2_6R_AT19_BC03756_N02	8.958	285	1812	0.118898	7620	0	MK2	6R	M1	C6	10972	0.719948	EX5	L23it
		X72M_1_6L2_501_553	1732.54	1733	Smart-seq2	MK1	6L	M1	L23it			mk2_6R_AT19#mk2_6R_AT19_BC02893_N02	8.058	293	1967	0.129119	7617	0	MK2	6R	M1	C12	8372	0.54956	VIP2	/
		X72M_1_6L2_501_555	2057.58	2954	Smart-seq2	MK1	6L	M1	L23it			mk2_6R_AT19#mk2_6R_AT19_BC03119_N02	13.31	410	2265	0.14872	7615	0	MK2	6R	M1	C3	11312	0.742745	EX2	L23it
		X72M_1_6L2_501_559	1837.21	2477	Smart-seq2	MK1	6L	M1	L23it			mk2_6R_AT19#mk2_6R_AT19_BC03176_N03	11.283	302	1923	0.126264	7615	0	MK2	6R	M1	C3	10637	0.698424	EX2	L23it
		X72M_1_6L2_501_560	1952.91	3416	Smart-seq2	MK1	6L	M1	L23it			mk2_6R_AT19#mk2_6R_AT19_BC03070_N02	21.648	645	3278	0.215318	7612	0	MK2	6R	M1	C16	9446	0.620468	SST2	SST2
		X72M_1_6L2_501_562	1600.87	2742	Smart-seq2	MK1	6L	M1	LAMP5			mk2_6R_AT19#mk2_6R_AT19_BC03012_N02	10.588	262	1733	0.113863	7610	0	MK2	6R	M1	C6	11223	0.737385	EX5	L23it
		X72M_1_6L2_501_564	1205.5	1512	Smart-seq2	MK1	6L	M1	L5it			mk2_6R_AT19#mk2_6R_AT19_BC03181_N02	7.061	189	1393	0.0915724	7606	0	MK2	6R	M1	C3	10195	0.670195	EX2	L23it
		X72M_1_6L2_501_568	2327.51	3711	Smart-seq2	MK1	6L	M1	L5it			mk2_6R_AT19#mk2_6R_AT19_BC02619_N01	11.022	295	1933	0.127087	7605	0	MK2	6R	M1	C3	10467	0.688166	EX2	L23it
		X72M_1_6L2_501_569	1933.21	1749	Smart-seq2	MK1	6L	M1	L5it			mk2_6R_AT19#mk2_6R_AT19_BC02796_N02	14.97	378	2206	0.145055	7604	0	MK2	6R	M1	C3	10485	0.68944	EX2	L23it
		X72M_1_6L2_501_572	1320.61	2460	Smart-seq2	MK1	6L	M1	RELN			mk2_6R_AT19#mk2_6R_AT19_BC03290_N04	10.705	373	2000	0.13151	7604	0	MK2	6R	M1	C3	11244	0.739348	EX2	L23it
		X72M_1_6L2_501_573	1852.87	2816	Smart-seq2	MK1	6L	M1	L23it			mk2_6R_AT19#mk2_6R_AT19_BC02612_N01	11.117	320	1928	0.126792	7603	0	MK2	6R	M1	C3	11199	0.736486	EX2	L23it
		X72M_1_6L2_501_574	2205.48	4199	Smart-seq2	MK1	6L	M1	L5it			mk2_6R_AT19#mk2_6R_AT19_BC03292_N02	10.268	280	1722	0.113245	7603	0	MK2	6R	M1	C3	10613	0.697948	EX2	L23it
		X72M_1_6L2_501_575	1616.79	2818	Smart-seq2	MK1	6L	M1	LAMP5			mk2_6R_AT19#mk2_6R_AT19_BC02616_N01	10.905	380	2200	0.144699	7602	0	MK2	6R	M1	C3	11394	0.749408	EX2	L23it
		X72M_1_6L2_501_576	1587.76	3004	Smart-seq2	MK1	6L	M1	L23it			mk2_6R_AT19#mk2_6R_AT19_BC02621_N01	5.273	221	1813	0.119355	7595	0	MK2	6R	M1	C12	7682	0.505727	VIP2	VIP2
		X72M_1_6L2_501_577	1680.08	3120	Smart-seq2	MK1	6L	M1	L23it			mk2_6R_AT19#mk2_6R_AT19_BC02627_N01	7.885	223	1824	0.120174	7589	0	MK2	6R	M1	C15	7582	0.499539	PVALB	/
		X72M_1_6L2_501_578	2430.16	5455	Smart-seq2	MK1	6L	M1	L45it			mk2_6R_AT19#mk2_6R_AT19_BC02653_N02	18.388	390	2446	0.161282	7583	0	MK2	6R	M1	C15	10375	0.684096	PVALB	PVALB
		X72M_1_6L2_501_579	1854.35	3677	Smart-seq2	MK1	6L	M1	L5it			mk2_6R_AT19#mk2_6R_AT19_BC03237_N03	7.891	263	1843	0.121522	7583	0	MK2	6R	M1	C6	11364	0.749308	EX5	L23it
		X72M_1_6L2_501_584	1567.86	2839	Smart-seq2	MK1	6L	M1	L5it			mk2_6R_AT19#mk2_6R_AT19_BC02810_N03	7.129	342	2587	0.170624	7581	0	MK2	6R	M1	C21	8417	0.555138	OPC	OPC
		X72M_1_6L2_501_587	1835.99	3474	Smart-seq2	MK1	6L	M1	L23it			mk2_6R_AT19#mk2_6R_AT19_BC02640_N01	5.053	222	1703	0.112365	7578	0	MK2	6R	M1	C12	7887	0.520388	VIP2	VIP2
		X72M_1_6L2_501_588	1829.18	3288	Smart-seq2	MK1	6L	M1	L45it			mk2_6R_AT19#mk2_6R_AT19_BC02641_N01	11.431	254	1653	0.109123	7574	0	MK2	6R	M1	C3	10137	0.669197	EX2	L23it
		X72M_1_6L2_501_589	1907.2	3434	Smart-seq2	MK1	6L	M1	PVALB			mk2_6R_AT19#mk2_6R_AT19_BC03579_N02	9.118	198	1525	0.100687	7573	0	MK2	6R	M1	C13	6418	0.423742	LAMP5	RELN
		X72M_1_6L2_501_591	1775.55	3364	Smart-seq2	MK1	6L	M1	L23it			mk2_6R_AT19#mk2_6R_AT19_BC04180_N04	7.797	252	1487	0.0982166	7570	0	MK2	6R	M1	C3	10798	0.71321	EX2	L23it
		X72M_1_6L2_501_592	1504.08	3067	Smart-seq2	MK1	6L	M1	VIP			mk2_6R_AT19#mk2_6R_AT19_BC02632_N01	12.968	334	1899	0.125496	7566	0	MK2	6R	M1	C3	10829	0.715636	EX2	L23it
		X72M_1_6L2_501_593	1544.46	2500	Smart-seq2	MK1	6L	M1	RELN			mk2_6R_AT19#mk2_6R_AT19_BC03586_N03	10.633	494	3260	0.215466	7565	0	MK2	6R	M1	C22	8806	0.582022	OLIG1	OLIG1
		X72M_1_6L2_501_594	2484.28	5110	Smart-seq2	MK1	6L	M1	L5it			mk2_6R_AT19#mk2_6R_AT19_BC03307_N03	6.239	230	1690	0.111758	7561	0	MK2	6R	M1	C15	7762	0.513292	PVALB	PVALB
		X72M_1_6L2_501_595	1990.39	4162	Smart-seq2	MK1	6L	M1	L23it			mk2_6R_AT19#mk2_6R_AT19_BC02649_N01	11.365	264	1683	0.111354	7557	0	MK2	6R	M1	C3	10313	0.682347	EX2	L23it
		X72M_1_6L2_501_596	2279.13	4735	Smart-seq2	MK1	6L	M1	L5it			mk2_6R_AT19#mk2_6R_AT19_BC03766_N04	5.545	238	1868	0.123758	7547	0	MK2	6R	M1	C12	7800	0.516762	VIP2	VIP2
		X72M_1_6L2_502_503	1752.66	2824	Smart-seq2	MK1	6L	M1	L5it			mk2_6R_AT19#mk2_6R_AT19_BC03104_N04	14.266	353	1985	0.131562	7544	0	MK2	6R	M1	C3	11250	0.745626	EX2	L23it
		X72M_1_6L2_502_504	2327.76	5107	Smart-seq2	MK1	6L	M1	LAMP5			mk2_6R_AT19#mk2_6R_AT19_BC02603_N01	10.226	315	1912	0.126757	7542	0	MK2	6R	M1	C6	11028	0.731106	EX5	L5it
		X72M_1_6L2_502_505	2381.41	3444	Smart-seq2	MK1	6L	M1	L23it			mk2_6R_AT19#mk2_6R_AT19_BC02787_N02	11.591	439	2678	0.177728	7534	0	MK2	6R	M1	C16	9016	0.598354	SST2	SST2
		X72M_1_6L2_502_508	2369.75	4093	Smart-seq2	MK1	6L	M1	PVALB			mk2_6R_AT19#mk2_6R_AT19_BC02657_N01	5.401	210	1442	0.0957122	7533	0	MK2	6R	M1	C13	7449	0.494425	LAMP5	LAMP5
		X72M_1_6L2_502_509	2194.75	4081	Smart-seq2	MK1	6L	M1	L23it			mk2_6R_AT19#mk2_6R_AT19_BC02651_N01	9.718	265	1670	0.110919	7528	0	MK2	6R	M1	C5	10541	0.70012	EX4	L23it
		X72M_1_6L2_502_510	1673.01	3372	Smart-seq2	MK1	6L	M1	LAMP5			mk2_6R_AT19#mk2_6R_AT19_BC02820_N02	11.001	450	2585	0.171715	7527	0	MK2	6R	M1	C16	9729	0.646273	SST2	SST2
		X72M_1_6L2_502_511	2206.56	5120	Smart-seq2	MK1	6L	M1	SST			mk2_6R_AT19#mk2_6R_AT19_BC03218_N03	11.993	430	2618	0.174046	7521	0	MK2	6R	M1	C21	8348	0.554979	OPC	OPC
		X72M_1_6L2_502_512	2422.79	5200	Smart-seq2	MK1	6L	M1	L23it			mk2_6R_AT19#mk2_6R_AT19_BC03167_N02	11.351	321	1930	0.128342	7519	1.78092	MK2	6R	M1	C6	10425	0.693244	EX5	L4it
		X72M_1_6L2_502_513	2481.23	5360	Smart-seq2	MK1	6L	M1	L23it			mk2_6R_AT19#mk2_6R_AT19_BC02662_N01	13.26	375	2098	0.139532	7518	0	MK2	6R	M1	C3	11389	0.757449	EX2	L23it
		X72M_1_6L2_502_519	2143.55	2854	Smart-seq2	MK1	6L	M1	L23it			mk2_6R_AT19#mk2_6R_AT19_BC02667_N01	11.624	317	1852	0.123171	7518	0	MK2	6R	M1	C4	11331	0.753591	EX3	L23it
		X72M_1_6L2_502_520	2250.16	4272	Smart-seq2	MK1	6L	M1	L23it			mk2_6R_AT19#mk2_6R_AT19_BC02773_N02	13.672	504	2765	0.183892	7518	0	MK2	6R	M1	C15	9730	0.647114	PVALB	PVALB
		X72M_1_6L2_502_521	2193.77	3320	Smart-seq2	MK1	6L	M1	RELN			mk2_6R_AT19#mk2_6R_AT19_BC03148_N03	6.836	252	1742	0.115886	7516	0	MK2	6R	M1	C3	9893	0.658129	EX2	L23it
		X72M_1_6L2_502_522	2172.61	4018	Smart-seq2	MK1	6L	M1	L23it			mk2_6R_AT19#mk2_6R_AT19_BC03047_N02	9.709	304	1865	0.124102	7514	0	MK2	6R	M1	C3	10508	0.699228	EX2	L23it
		X72M_1_6L2_502_523	2039.81	4695	Smart-seq2	MK1	6L	M1	L23it			mk2_6R_AT19#mk2_6R_AT19_BC03539_N04	8.265	384	2658	0.177035	7507	0	MK2	6R	M1	C21	8561	0.570201	OPC	OPC
		X72M_1_6L2_502_524	2201.14	5262	Smart-seq2	MK1	6L	M1	L45it			mk2_6R_AT19#mk2_6R_AT19_BC03593_N04	13.126	464	2701	0.179899	7507	0	MK2	6R	M1	C16	9452	0.629546	SST2	SST2
		X72M_1_6L2_502_525	2207.35	4643	Smart-seq2	MK1	6L	M1	L45it			mk2_6R_AT19#mk2_6R_AT19_BC02672_N01	9.181	255	1613	0.107548	7499	0	MK2	6R	M1	C6	9791	0.65282	EX5	L23it
		X72M_1_6L2_502_526	2384.8	5020	Smart-seq2	MK1	6L	M1	L23it			mk2_6R_AT19#mk2_6R_AT19_BC02665_N01	4.801	177	1402	0.093554	7493	0	MK2	6R	M1	C12	6529	0.435673	VIP2	VIP2
		X72M_1_6L2_502_527	2225.32	5287	Smart-seq2	MK1	6L	M1	L23it			mk2_6R_AT19#mk2_6R_AT19_BC03076_N04	8.49	313	2020	0.134846	7490	0	MK2	6R	M1	C3	10398	0.694126	EX2	L23it
		X72M_1_6L2_502_528	2167.24	5330	Smart-seq2	MK1	6L	M1	L23it			mk2_6R_AT19#mk2_6R_AT19_BC03400_N03	13.091	357	2125	0.141875	7489	0	MK2	6R	M1	C3	10191	0.680398	EX2	L23it
		X72M_1_6L2_502_529	2563.12	5953	Smart-seq2	MK1	6L	M1	PVALB			mk2_6R_AT19#mk2_6R_AT19_BC03467_N02	7.316	266	1697	0.113315	7488	0	MK2	6R	M1	C3	10471	0.699185	EX2	L23it
		X72M_1_6L2_502_530	2438.49	5517	Smart-seq2	MK1	6L	M1	L23it			mk2_6R_AT19#mk2_6R_AT19_BC02664_N01	6.721	224	1738	0.11613	7483	0	MK2	6R	M1	C13	6698	0.447548	LAMP5	RELN
		X72M_1_6L2_502_531	2200.89	4583	Smart-seq2	MK1	6L	M1	LAMP5			mk2_6R_AT19#mk2_6R_AT19_BC03738_N03	5.433	214	1627	0.108786	7478	0	MK2	6R	M1	C13	7770	0.519524	LAMP5	LAMP5
		X72M_1_6L2_502_532	1958.72	3335	Smart-seq2	MK1	6L	M1	PVALB			mk2_6R_AT19#mk2_6R_AT19_BC03123_N03	9.127	295	1903	0.127325	7473	0	MK2	6R	M1	C3	10641	0.711963	EX2	L23it
		X72M_1_6L2_502_535	1607.55	2247	Smart-seq2	MK1	6L	M1	VIP			mk2_6R_AT19#mk2_6R_AT19_BC02802_N02	12.358	337	2135	0.142905	7470	0	MK2	6R	M1	C15	9542	0.638688	PVALB	/
		X72M_1_6L2_502_536	2109.04	5099	Smart-seq2	MK1	6L	M1	L23it			mk2_6R_AT19#mk2_6R_AT19_BC04133_N03	8.022	316	1939	0.129786	7470	0	MK2	6R	M1	C13	8500	0.568942	LAMP5	LAMP5
		X72M_1_6L2_502_537	2057.06	4683	Smart-seq2	MK1	6L	M1	L23it			mk2_6R_AT19#mk2_6R_AT19_BC04362_N04	5.575	183	1512	0.101205	7470	0	MK2	6R	M1	C13	7128	0.477108	LAMP5	LAMP5
		X72M_1_6L2_502_538	2819.75	6331	Smart-seq2	MK1	6L	M1	L45it			mk2_6R_AT19#mk2_6R_AT19_BC03437_N02	5.341	178	1567	0.104914	7468	0	MK2	6R	M1	C13	6705	0.448915	LAMP5	RELN
		X72M_1_6L2_502_539	2605.6	6185	Smart-seq2	MK1	6L	M1	L5it			mk2_6R_AT19#mk2_6R_AT19_BC04750_N04	8.871	224	1651	0.110538	7468	0	MK2	6R	M1	C3	9274	0.620916	EX2	L23it
		X72M_1_6L2_502_540	2868.35	6865	Smart-seq2	MK1	6L	M1	L5it			mk2_6R_AT19#mk2_6R_AT19_BC03018_N03	13.542	424	2382	0.159502	7467	0	MK2	6R	M1	C3	10784	0.722111	EX2	L23it
		X72M_1_6L2_502_541	2467.36	5738	Smart-seq2	MK1	6L	M1	L23it			mk2_6R_AT19#mk2_6R_AT19_BC02908_N03	12.376	325	1914	0.128267	7461	0	MK2	6R	M1	C3	10748	0.720279	EX2	L23it
		X72M_1_6L2_502_542	2675.06	5593	Smart-seq2	MK1	6L	M1	L23it			mk2_6R_AT19#mk2_6R_AT19_BC03364_N02	5.54	235	1709	0.114529	7461	0	MK2	6R	M1	C12	7464	0.500201	VIP2	VIP2
		X72M_1_6L2_502_543	2631.87	6039	Smart-seq2	MK1	6L	M1	L23it			mk2_6R_AT19#mk2_6R_AT19_BC02682_N01	8.926	293	1819	0.121917	7460	0	MK2	6R	M1	C3	10741	0.719906	EX2	L23it
		X72M_1_6L2_502_544	2125.24	5471	Smart-seq2	MK1	6L	M1	VIP			mk2_6R_AT19#mk2_6R_AT19_BC02891_N04	11.746	433	2878	0.192895	7460	0	MK2	6R	M1	C17	8076	0.541287	ENDO	ENDO
		X72M_1_6L2_502_545	2275.07	5187	Smart-seq2	MK1	6L	M1	L23it			mk2_6R_AT19#mk2_6R_AT19_BC03407_N02	8.967	240	1653	0.110895	7453	0	MK2	6R	M1	C6	9576	0.642426	EX5	L4it
		X72M_1_6L2_502_546	2871.92	7462	Smart-seq2	MK1	6L	M1	L23it			mk2_6R_AT19#mk2_6R_AT19_BC02689_N02	12.778	342	2225	0.149289	7452	0	MK2	6R	M1	C6	11037	0.740539	EX5	L4it
		X72M_1_6L2_502_548	2629.51	6043	Smart-seq2	MK1	6L	M1	L23it			mk2_6R_AT19#mk2_6R_AT19_BC02684_N01	12.376	425	2173	0.145859	7449	0	MK2	6R	M1	C3	10882	0.730434	EX2	L23it
		X72M_1_6L2_502_550	3804.12	5823	Smart-seq2	MK1	6L	M1	L45it			mk2_6R_AT19#mk2_6R_AT19_BC03565_N03	11.624	317	1965	0.131985	7444	0	MK2	6R	M1	C3	11069	0.743485	EX2	L23it
		X72M_1_6L2_502_551	1785.1	3589	Smart-seq2	MK1	6L	M1	LAMP5			mk2_6R_AT19#mk2_6R_AT19_BC02694_N01	10.864	203	1476	0.0992202	7438	0	MK2	6R	M1	C3	9631	0.647419	EX2	L23it
		X72M_1_6L2_502_553	2377.5	4705	Smart-seq2	MK1	6L	M1	L5it			mk2_6R_AT19#mk2_6R_AT19_BC02706_N01	8.356	211	1478	0.0994884	7428	0	MK2	6R	M1	C8	5521	0.371634	EX7	/
		X72M_1_6L2_502_554	2492.61	5153	Smart-seq2	MK1	6L	M1	L23it			mk2_6R_AT19#mk2_6R_AT19_BC02704_N01	11.686	360	2219	0.149428	7425	0	MK2	6R	M1	C15	9051	0.609495	PVALB	PVALB
		X72M_1_6L2_502_555	2166.74	4204	Smart-seq2	MK1	6L	M1	L23it			mk2_6R_AT19#mk2_6R_AT19_BC02708_N01	11.623	270	1698	0.114544	7412	0	MK2	6R	M1	C6	10205	0.688411	EX5	L5it
		X72M_1_6L2_502_556	2796.82	6410	Smart-seq2	MK1	6L	M1	L23it			mk2_6R_AT19#mk2_6R_AT19_BC02989_N02	5.983	284	2055	0.138701	7408	0	MK2	6R	M1	C12	7678	0.518224	VIP2	VIP2
		X72M_1_6L2_502_557	1753.36	2918	Smart-seq2	MK1	6L	M1	VIP			mk2_6R_AT19#mk2_6R_AT19_BC02700_N01	8.528	323	2231	0.150601	7407	0	MK2	6R	M1	C12	8109	0.547388	VIP2	VIP2
		X72M_1_6L2_502_558	2287.85	4474	Smart-seq2	MK1	6L	M1	PVALB			mk2_6R_AT19#mk2_6R_AT19_BC03301_N02	3.218	52	579	0.0391111	7402	0	MK2	6R	M1	C8	3872	0.261551	EX7	/
		X72M_1_6L2_502_559	2246.48	5516	Smart-seq2	MK1	6L	M1	L45it			mk2_6R_AT19#mk2_6R_AT19_BC03951_N02	6.674	182	1300	0.087826	7401	0	MK2	6R	M1	C7	7001	0.472977	EX6	L56np
		X72M_1_6L2_502_560	2582.67	6381	Smart-seq2	MK1	6L	M1	PVALB			mk2_6R_AT19#mk2_6R_AT19_BC03803_N04	13.219	494	2835	0.191891	7387	0	MK2	6R	M1	C20	8846	0.598755	AST2	AST2
		X72M_1_6L2_502_561	2659.42	6255	Smart-seq2	MK1	6L	M1	L23it			mk2_6R_AT19#mk2_6R_AT19_BC02987_N02	8.16	239	1691	0.11452	7383	0	MK2	6R	M1	C12	6817	0.461669	VIP2	VIP2
		X72M_1_6L2_502_562	2402	5255	Smart-seq2	MK1	6L	M1	L23it			mk2_6R_AT19#mk2_6R_AT19_BC03594_N03	9.32	353	2255	0.153006	7369	0	MK2	6R	M1	C16	8264	0.560727	SST2	SST2
		X72M_1_6L2_502_563	1992.43	4646	Smart-seq2	MK1	6L	M1	L5it			mk2_6R_AT19#mk2_6R_AT19_BC02558_N03	3.188	66	674	0.0457694	7363	0	MK2	6R	M1	C18	4342	0.294853	EX10	L56np
		X72M_1_6L2_502_564	2723.83	6309	Smart-seq2	MK1	6L	M1	L23it			mk2_6R_AT19#mk2_6R_AT19_BC04012_N04	10.792	327	1950	0.132473	7360	0	MK2	6R	M1	C16	7354	0.499592	SST2	SST2
		X72M_1_6L2_502_565	3931.56	5827	Smart-seq2	MK1	6L	M1	L23it			mk2_6R_AT19#mk2_6R_AT19_BC02725_N01	12.628	338	2146	0.145887	7355	0	MK2	6R	M1	C4	10043	0.682733	EX3	L23it
		X72M_1_6L2_502_566	3802.43	6569	Smart-seq2	MK1	6L	M1	L23it			mk2_6R_AT19#mk2_6R_AT19_BC03021_N02	8.434	230	1600	0.108799	7353	0	MK2	6R	M1	C6	10107	0.687271	EX5	L5it
		X72M_1_6L2_502_567	2612.57	5414	Smart-seq2	MK1	6L	M1	PVALB			mk2_6R_AT19#mk2_6R_AT19_BC03204_N05	24.412	752	4030	0.27415	7350	0	MK2	6R	M1	C20	10187	0.692993	AST2	AST2
		X72M_1_6L2_502_568	2151.56	4926	Smart-seq2	MK1	6L	M1	RELN			mk2_6R_AT19#mk2_6R_AT19_BC02721_N01	7.502	269	1995	0.135788	7346	0	MK2	6R	M1	C16	7081	0.481963	SST2	SST2
		X72M_1_6L2_502_569	2286.95	5104	Smart-seq2	MK1	6L	M1	PVALB			mk2_6R_AT19#mk2_6R_AT19_BC03919_N03	12.402	357	2114	0.143907	7345	0	MK2	6R	M1	C3	10836	0.737645	EX2	L23it
		X72M_1_6L2_502_571	2753.65	6479	Smart-seq2	MK1	6L	M1	L23it			mk2_6R_AT19#mk2_6R_AT19_BC02709_N01	10.739	282	1843	0.125477	7344	0	MK2	6R	M1	C6	9899	0.673952	EX5	L5it
		X72M_1_6L2_502_572	2514.87	6853	Smart-seq2	MK1	6L	M1	L23it			mk2_6R_AT19#mk2_6R_AT19_BC03158_N02	10.928	298	1778	0.121051	7344	0	MK2	6R	M1	C6	9995	0.680487	EX5	L5it
		X72M_1_6L2_502_573	1621.16	3105	Smart-seq2	MK1	6L	M1	VIP			mk2_6R_AT19#mk2_6R_AT19_BC02733_N01	8.646	310	2045	0.139286	7341	0	MK2	6R	M1	C13	8066	0.54938	LAMP5	RELN
		X72M_1_6L2_502_574	2168.08	4618	Smart-seq2	MK1	6L	M1	L23it			mk2_6R_AT19#mk2_6R_AT19_BC03401_N03	16.575	452	2596	0.176839	7340	0	MK2	6R	M1	C15	8720	0.594005	PVALB	PVALB
		X72M_1_6L2_502_575	2681.55	6522	Smart-seq2	MK1	6L	M1	L23it			mk2_6R_AT19#mk2_6R_AT19_BC02731_N01	9.207	451	2742	0.186912	7335	0	MK2	6R	M1	C12	9032	0.615678	VIP2	VIP2
		X72M_1_6L2_502_576	2099.53	5235	Smart-seq2	MK1	6L	M1	VIP			mk2_6R_AT19#mk2_6R_AT19_BC02736_N01	7.984	254	1580	0.107732	7333	0	MK2	6R	M1	C3	10275	0.7006	EX2	L23it
		X72M_1_6L2_502_577	1799.71	3121	Smart-seq2	MK1	6L	M1	L23it			mk2_6R_AT19#mk2_6R_AT19_BC02738_N01	6.093	200	1600	0.109096	7333	0	MK2	6R	M1	C13	6712	0.457657	LAMP5	LAMP5
		X72M_1_6L2_502_578	2894.93	7070	Smart-seq2	MK1	6L	M1	L5it			mk2_6R_AT19#mk2_6R_AT19_BC03141_N02	5.906	173	1493	0.1018	7333	0	MK2	6R	M1	C12	6520	0.444566	VIP2	VIP2
		X72M_1_6L2_502_579	2280.5	5911	Smart-seq2	MK1	6L	M1	RELN			mk2_6R_AT19#mk2_6R_AT19_BC03147_N02	8.101	225	1502	0.102414	7333	0	MK2	6R	M1	C3	9516	0.648848	EX2	L23it
		X72M_1_6L2_502_580	2300.03	5492	Smart-seq2	MK1	6L	M1	LAMP5			mk2_6R_AT19#mk2_6R_AT19_BC02714_N01	7.887	235	1512	0.103293	7319	0	MK2	6R	M1	C13	6550	0.447466	LAMP5	/
		X72M_1_6L2_502_582	2380.98	3468	Smart-seq2	MK1	6L	M1	L23it			mk2_6R_AT19#mk2_6R_AT19_BC02973_N02	5.852	198	1612	0.110139	7318	0	MK2	6R	M1	C13	6615	0.451968	LAMP5	LAMP5
		X72M_1_6L2_502_583	2018.72	3918	Smart-seq2	MK1	6L	M1	L23it			mk2_6R_AT19#mk2_6R_AT19_BC03229_N03	9.125	341	2142	0.146351	7318	0	MK2	6R	M1	C13	8097	0.553225	LAMP5	RELN
		X72M_1_6L2_502_584	1757.46	3776	Smart-seq2	MK1	6L	M1	VIP			mk2_6R_AT19#mk2_6R_AT19_BC02727_N01	13.408	325	1825	0.124727	7316	0	MK2	6R	M1	C6	10189	0.69635	EX5	L5it
		X72M_1_6L2_502_585	2063.93	3193	Smart-seq2	MK1	6L	M1	LAMP5			mk2_6R_AT19#mk2_6R_AT19_BC03421_N02	9.192	311	2210	0.151059	7315	0	MK2	6R	M1	C16	8227	0.562338	SST2	SST2
		X72M_1_6L2_502_586	2314.85	5105	Smart-seq2	MK1	6L	M1	SST			mk2_6R_AT19#mk2_6R_AT19_BC03337_N03	11.528	326	2001	0.136792	7314	0	MK2	6R	M1	C3	10100	0.690457	EX2	L23it
		X72M_1_6L2_502_587	2296.58	5050	Smart-seq2	MK1	6L	M1	L23it			mk2_6R_AT19#mk2_6R_AT19_BC03057_N02	13.267	335	1945	0.133037	7310	0	MK2	6R	M1	C6	10588	0.724213	EX5	L4it
		X72M_1_6L2_502_588	2785.91	6318	Smart-seq2	MK1	6L	M1	L23it			mk2_6R_AT19#mk2_6R_AT19_BC03099_N02	13.492	402	2351	0.160895	7306	0	MK2	6R	M1	C16	8364	0.572406	SST2	SST2
		X72M_1_6L2_502_589	1672.43	2907	Smart-seq2	MK1	6L	M1	VIP			mk2_6R_AT19#mk2_6R_AT19_BC03312_N03	17.047	396	2171	0.148597	7305	0	MK2	6R	M1	C3	10586	0.724572	EX2	L23it
		X72M_1_6L2_502_590	1584.72	3346	Smart-seq2	MK1	6L	M1	RELN			mk2_6R_AT19#mk2_6R_AT19_BC02750_N01	6.436	156	1179	0.0807092	7304	0	MK2	6R	M1	C11	5712	0.391019	VIP1	VIP1
		X72M_1_6L2_502_591	3024.7	7953	Smart-seq2	MK1	6L	M1	L23it			mk2_6R_AT19#mk2_6R_AT19_BC04148_N05	8.862	273	1791	0.122638	7302	0	MK2	6R	M1	C3	10765	0.737127	EX2	L23it
		X72M_1_6L2_502_592	3517.99	9001	Smart-seq2	MK1	6L	M1	L23it			mk2_6R_AT19#mk2_6R_AT19_BC02745_N01	8.928	257	1710	0.117107	7301	0	MK2	6R	M1	C3	10403	0.712437	EX2	L23it
		X72M_1_6L2_502_593	2639.85	6138	Smart-seq2	MK1	6L	M1	VIP			mk2_6R_AT19#mk2_6R_AT19_BC04432_N03	6.902	244	1714	0.117381	7301	0	MK2	6R	M1	C21	6589	0.45124	OPC	OPC
		X72M_1_6L2_502_594	2285.15	4739	Smart-seq2	MK1	6L	M1	L23it			mk2_6R_AT19#mk2_6R_AT19_BC03487_N03	6.256	139	1019	0.0698328	7296	0	MK2	6R	M1	C22	4803	0.329153	OLIG1	OLIG1
		X72M_1_6L2_503_501	2307.08	2838	Smart-seq2	MK1	6L	M1	L45it			mk2_6R_AT19#mk2_6R_AT19_BC02952_N02	10.025	243	1547	0.106046	7294	0	MK2	6R	M1	C3	10181	0.697902	EX2	L23it
		X72M_1_6L2_503_502	1660.95	2390	Smart-seq2	MK1	6L	M1	VIP			mk2_6R_AT19#mk2_6R_AT19_BC02751_N01	6.672	219	1408	0.0965971	7288	0	MK2	6R	M1	C13	7380	0.506312	LAMP5	/
		X72M_1_6L2_503_503	2794.57	6346	Smart-seq2	MK1	6L	M1	L5it			mk2_6R_AT19#mk2_6R_AT19_BC03174_N02	5.281	200	1756	0.120489	7287	0	MK2	6R	M1	C13	6714	0.460683	LAMP5	LAMP5
		X72M_1_6L2_503_504	2061.31	3628	Smart-seq2	MK1	6L	M1	L23it			mk2_6R_AT19#mk2_6R_AT19_BC02756_N01	11.074	302	1851	0.127077	7283	0.57687	MK2	6R	M1	C3	10051	0.690032	EX2	L23it
		X72M_1_6L2_503_505	2376.65	5807	Smart-seq2	MK1	6L	M1	LAMP5			mk2_6R_AT19#mk2_6R_AT19_BC04962_N03	5.743	203	1431	0.0983235	7277	0	MK2	6R	M1	C15	6178	0.424488	PVALB	PVALB
		X72M_1_6L2_503_506	2396.98	6023	Smart-seq2	MK1	6L	M1	L6it			mk2_6R_AT19#mk2_6R_AT19_BC03014_N02	8.632	279	2051	0.140962	7275	0	MK2	6R	M1	C12	8557	0.58811	VIP2	VIP2
		X72M_1_6L2_503_507	2346.57	5371	Smart-seq2	MK1	6L	M1	L23it			mk2_6R_AT19#mk2_6R_AT19_BC02746_N01	4.361	174	1506	0.103534	7273	0	MK2	6R	M1	C13	6231	0.428365	LAMP5	RELN
		X72M_1_6L2_503_508	2987.76	6699	Smart-seq2	MK1	6L	M1	L23it			mk2_6R_AT19#mk2_6R_AT19_BC02974_N02	10.984	355	2077	0.142788	7273	0	MK2	6R	M1	C3	10446	0.718136	EX2	L23it
		X72M_1_6L2_503_509	2691.17	6109	Smart-seq2	MK1	6L	M1	L45it			mk2_6R_AT19#mk2_6R_AT19_BC02753_N01	9.712	309	1878	0.129125	7272	0	MK2	6R	M1	C3	10617	0.729992	EX2	L23it
		X72M_1_6L2_503_510	2458.82	5596	Smart-seq2	MK1	6L	M1	L5it			mk2_6R_AT19#mk2_6R_AT19_BC03107_N03	11.812	340	2021	0.138958	7272	0	MK2	6R	M1	C3	11301	0.777021	EX2	L23it
		X72M_1_6L2_503_511	2924.57	7254	Smart-seq2	MK1	6L	M1	L5it			mk2_6R_AT19#mk2_6R_AT19_BC02692_N01	11.467	249	1660	0.114152	7271	0	MK2	6R	M1	C3	10656	0.732774	EX2	L23it
		X72M_1_6L2_503_512	2664.24	6427	Smart-seq2	MK1	6L	M1	LAMP5			mk2_6R_AT19#mk2_6R_AT19_BC03410_N02	9.052	192	1327	0.0913283	7265	0	MK2	6R	M1	C3	9793	0.673985	EX2	L23it
		X72M_1_6L2_503_513	2886.72	6882	Smart-seq2	MK1	6L	M1	L23it			mk2_6R_AT19#mk2_6R_AT19_BC02921_N02	14.653	370	2052	0.141303	7261	0	MK2	6R	M1	C3	10465	0.720631	EX2	L23it
		X72M_1_6L2_503_514	3223.75	7682	Smart-seq2	MK1	6L	M1	PVALB			mk2_6R_AT19#mk2_6R_AT19_BC02718_N01	10.516	308	1743	0.120058	7259	0	MK2	6R	M1	C9	10261	0.706778	EX8	L23it
		X72M_1_6L2_503_515	2396.26	5715	Smart-seq2	MK1	6L	M1	L23it			mk2_6R_AT19#mk2_6R_AT19_BC03911_N03	11.234	295	1669	0.114961	7259	1.04196	MK2	6R	M1	C3	10325	0.711186	EX2	L23it
		X72M_1_6L2_503_516	2029.17	5210	Smart-seq2	MK1	6L	M1	RELN			mk2_6R_AT19#mk2_6R_AT19_BC02836_N02	8.751	274	1807	0.124586	7252	0	MK2	6R	M1	C3	10069	0.694222	EX2	L23it
		X72M_1_6L2_503_517	2792.47	4458	Smart-seq2	MK1	6L	M1	L45it			mk2_6R_AT19#mk2_6R_AT19_BC02760_N01	8.815	276	1775	0.122515	7244	0	MK2	6R	M1	C3	9328	0.643843	EX2	L23it
		X72M_1_6L2_503_518	2285.35	3896	Smart-seq2	MK1	6L	M1	PVALB			mk2_6R_AT19#mk2_6R_AT19_BC02774_N01	12.431	226	1448	0.100014	7239	0	MK2	6R	M1	C6	9998	0.690565	EX5	L23it
		X72M_1_6L2_503_519	2600.37	4787	Smart-seq2	MK1	6L	M1	L5it			mk2_6R_AT19#mk2_6R_AT19_BC03383_N02	4.886	227	1791	0.123722	7238	0	MK2	6R	M1	C12	7331	0.506424	VIP2	VIP2
		X72M_1_6L2_503_520	2193.73	4230	Smart-seq2	MK1	6L	M1	L6it			mk2_6R_AT19#mk2_6R_AT19_BC03463_N02	10.596	305	1865	0.128887	7235	0	MK2	6R	M1	C6	9829	0.679267	EX5	L5it
		X72M_1_6L2_503_521	1689.25	3516	Smart-seq2	MK1	6L	M1	VIP			mk2_6R_AT19#mk2_6R_AT19_BC03692_N03	12.318	423	2168	0.14991	7231	0	MK2	6R	M1	C3	11269	0.779214	EX2	L23it
		X72M_1_6L2_503_522	1978.56	4518	Smart-seq2	MK1	6L	M1	RELN			mk2_6R_AT19#mk2_6R_AT19_BC02768_N01	7.791	299	1865	0.12903	7227	0	MK2	6R	M1	C12	8350	0.577695	VIP2	VIP2
		X72M_1_6L2_503_523	2126.13	5265	Smart-seq2	MK1	6L	M1	VIP			mk2_6R_AT19#mk2_6R_AT19_BC03494_N02	9.175	417	2869	0.198519	7226	0	MK2	6R	M1	C22	8011	0.554318	OLIG1	OLIG1
		X72M_1_6L2_503_524	2444.49	5742	Smart-seq2	MK1	6L	M1	L23it			mk2_6R_AT19#mk2_6R_AT19_BC03923_N04	8.556	229	1417	0.0981846	7216	0	MK2	6R	M1	C3	10288	0.71286	EX2	L23it
		X72M_1_6L2_503_525	2222.49	4281	Smart-seq2	MK1	6L	M1	L23it			mk2_6R_AT19#mk2_6R_AT19_BC02763_N01	9.538	342	2111	0.146333	7213	0	MK2	6R	M1	C13	8138	0.56412	LAMP5	RELN
		X72M_1_6L2_503_526	2786.18	6230	Smart-seq2	MK1	6L	M1	L23it			mk2_6R_AT19#mk2_6R_AT19_BC02780_N01	11.725	225	1457	0.10104	7210	0	MK2	6R	M1	C6	8242	0.571567	EX5	L4it
		X72M_1_6L2_503_527	2610.49	6664	Smart-seq2	MK1	6L	M1	L5it			mk2_6R_AT19#mk2_6R_AT19_BC02764_N01	11.143	332	1940	0.134554	7209	0	MK2	6R	M1	C6	9852	0.683313	EX5	L5it
		X72M_1_6L2_503_528	2101.01	5265	Smart-seq2	MK1	6L	M1	L5it			mk2_6R_AT19#mk2_6R_AT19_BC02786_N01	12.568	311	1852	0.128451	7209	0	MK2	6R	M1	C3	10731	0.744278	EX2	L23it
		X72M_1_6L2_503_529	2273.87	5592	Smart-seq2	MK1	6L	M1	SST			mk2_6R_AT19#mk2_6R_AT19_BC03347_N02	15.499	407	2462	0.170854	7205	0	MK2	6R	M1	C16	9122	0.633033	SST2	SST2
		X72M_1_6L2_503_530	2387.13	5975	Smart-seq2	MK1	6L	M1	SST			mk2_6R_AT19#mk2_6R_AT19_BC03201_N02	10.652	312	1934	0.13425	7203	0	MK2	6R	M1	C3	10288	0.714147	EX2	L23it
		X72M_1_6L2_503_531	2813.87	7021	Smart-seq2	MK1	6L	M1	L23it			mk2_6R_AT19#mk2_6R_AT19_BC02776_N01	10.224	253	1769	0.122864	7199	0	MK2	6R	M1	C22	5985	0.415683	OLIG1	OLIG1
		X72M_1_6L2_503_532	2563.15	6565	Smart-seq2	MK1	6L	M1	L23it			mk2_6R_AT19#mk2_6R_AT19_BC03032_N02	6.821	248	1792	0.12467	7187	0	MK2	6R	M1	C12	6792	0.47252	VIP2	VIP2
		X72M_1_6L2_503_533	2222.7	3102	Smart-seq2	MK1	6L	M1	L23it			mk2_6R_AT19#mk2_6R_AT19_BC03841_N03	11.514	314	1910	0.132897	7186	0	MK2	6R	M1	C3	10755	0.74833	EX2	L23it
		X72M_1_6L2_503_534	1936.53	3068	Smart-seq2	MK1	6L	M1	L23it			mk2_6R_AT19#mk2_6R_AT19_BC02792_N01	10.461	243	1511	0.10515	7185	0	MK2	6R	M1	C13	6507	0.452818	LAMP5	RELN
		X72M_1_6L2_503_535	2286.56	3666	Smart-seq2	MK1	6L	M1	L5it			mk2_6R_AT19#mk2_6R_AT19_BC06835_N06	5.296	115	905	0.0630135	7181	0	MK2	6R	M1	C18	4565	0.317853	EX10	/
		X72M_1_6L2_503_537	2549.3	6492	Smart-seq2	MK1	6L	M1	L23it			mk2_6R_AT19#mk2_6R_AT19_BC02766_N01	9.967	302	1963	0.136699	7180	0	MK2	6R	M1	C3	10116	0.704457	EX2	L23it
		X72M_1_6L2_503_538	2749.96	6537	Smart-seq2	MK1	6L	M1	L23it			mk2_6R_AT19#mk2_6R_AT19_BC03866_N04	11.779	345	2134	0.148711	7175	0	MK2	6R	M1	C3	10587	0.73777	EX2	L23it
		X72M_1_6L2_503_539	2108.46	5161	Smart-seq2	MK1	6L	M1	VIP			mk2_6R_AT19#mk2_6R_AT19_BC02767_N01	10.328	266	1672	0.116532	7174	0	MK2	6R	M1	C9	9341	0.651032	EX8	L23it
		X72M_1_6L2_503_540	2743.48	6578	Smart-seq2	MK1	6L	M1	L23it			mk2_6R_AT19#mk2_6R_AT19_BC03180_N03	6.462	186	1439	0.100335	7171	0	MK2	6R	M1	C11	5445	0.379654	VIP1	VIP1
		X72M_1_6L2_503_541	2127.48	3983	Smart-seq2	MK1	6L	M1	L23it			mk2_6R_AT19#mk2_6R_AT19_BC04214_N03	6.363	196	1710	0.11923	7171	0	MK2	6R	M1	C12	6431	0.448403	VIP2	VIP2
		X72M_1_6L2_503_542	2450.01	4956	Smart-seq2	MK1	6L	M1	L23it			mk2_6R_AT19#mk2_6R_AT19_BC03702_N03	13.861	308	1793	0.125157	7163	0	MK2	6R	M1	C3	9603	0.67032	EX2	L23it
		X72M_1_6L2_503_543	2760.99	6405	Smart-seq2	MK1	6L	M1	L23it			mk2_6R_AT19#mk2_6R_AT19_BC03164_N03	3.007	41	461	0.0321837	7162	0	MK2	6R	M1	C18	2962	0.206786	EX10	L56np
		X72M_1_6L2_503_544	2653.5	6588	Smart-seq2	MK1	6L	M1	L5it			mk2_6R_AT19#mk2_6R_AT19_BC03585_N02	7.605	265	1850	0.12928	7155	0	MK2	6R	M1	C3	9795	0.684486	EX2	L23it
		X72M_1_6L2_503_545	2739	6587	Smart-seq2	MK1	6L	M1	LAMP5			mk2_6R_AT19#mk2_6R_AT19_BC03041_N02	8.571	277	1765	0.123392	7152	0	MK2	6R	M1	C3	9707	0.678621	EX2	L23it
		X72M_1_6L2_503_546	2514.96	6658	Smart-seq2	MK1	6L	M1	VIP			mk2_6R_AT19#mk2_6R_AT19_BC02794_N01	10.053	264	1675	0.117166	7148	0	MK2	6R	M1	C6	9610	0.672216	EX5	L6it
		X72M_1_6L2_503_547	2925.63	7861	Smart-seq2	MK1	6L	M1	L23it			mk2_6R_AT19#mk2_6R_AT19_BC02991_N02	9.928	371	2326	0.162703	7148	0	MK2	6R	M1	C16	8955	0.626399	SST2	SST2
		X72M_1_6L2_503_548	2188.5	4022	Smart-seq2	MK1	6L	M1	L23it			mk2_6R_AT19#mk2_6R_AT19_BC03894_N02	9.274	281	1926	0.134723	7148	0	MK2	6R	M1	C15	8213	0.574496	PVALB	PVALB
		X72M_1_6L2_503_549	1954.35	3141	Smart-seq2	MK1	6L	M1	SST			mk2_6R_AT19#mk2_6R_AT19_BC02791_N01	13.597	309	2004	0.140258	7144	0	MK2	6R	M1	C3	10209	0.714516	EX2	L23it
		X72M_1_6L2_503_550	2308.13	4446	Smart-seq2	MK1	6L	M1	PVALB			mk2_6R_AT19#mk2_6R_AT19_BC03726_N03	17.854	559	3033	0.212335	7142	0	MK2	6R	M1	C22	9006	0.630496	OLIG1	OLIG1
		X72M_1_6L2_503_551	1788.95	3735	Smart-seq2	MK1	6L	M1	L5it			mk2_6R_AT19#mk2_6R_AT19_BC04174_N03	10.488	286	1681	0.117717	7140	0	MK2	6R	M1	C9	10551	0.738866	EX8	L23it
		X72M_1_6L2_503_552	2367.27	4998	Smart-seq2	MK1	6L	M1	L45it			mk2_6R_AT19#mk2_6R_AT19_BC03126_N02	12.568	311	1893	0.132693	7133	0	MK2	6R	M1	C3	9995	0.700617	EX2	L23it
		X72M_1_6L2_503_553	2290.23	5893	Smart-seq2	MK1	6L	M1	VIP			mk2_6R_AT19#mk2_6R_AT19_BC02775_N01	7.877	362	2585	0.181276	7130	0	MK2	6R	M1	C22	7793	0.546494	OLIG1	OLIG1
		X72M_1_6L2_503_554	1853.49	4196	Smart-seq2	MK1	6L	M1	LAMP5			mk2_6R_AT19#mk2_6R_AT19_BC02800_N01	3.472	128	1441	0.101109	7126	0	MK2	6R	M1	C13	6387	0.448148	LAMP5	/
		X72M_1_6L2_503_555	2333.33	5595	Smart-seq2	MK1	6L	M1	L23it			mk2_6R_AT19#mk2_6R_AT19_BC03929_N02	9.979	257	1802	0.126456	7125	0	MK2	6R	M1	C15	7705	0.540702	PVALB	PVALB
		X72M_1_6L2_503_556	2291.89	4804	Smart-seq2	MK1	6L	M1	SST			mk2_6R_AT19#mk2_6R_AT19_BC03073_N02	6.966	197	1598	0.112251	7118	0	MK2	6R	M1	C13	6807	0.478154	LAMP5	LAMP5
		X72M_1_6L2_503_557	2115.31	2900	Smart-seq2	MK1	6L	M1	L23it			mk2_6R_AT19#mk2_6R_AT19_BC03705_N04	14.055	582	3418	0.240129	7117	0	MK2	6R	M1	C22	8706	0.611634	OLIG1	OLIG1
		X72M_1_6L2_503_558	2838.39	5924	Smart-seq2	MK1	6L	M1	L5it			mk2_6R_AT19#mk2_6R_AT19_BC02803_N01	14.521	462	2620	0.184377	7105	0	MK2	6R	M1	C16	9061	0.63765	SST2	SST2
		X72M_1_6L2_503_559	1937.71	4560	Smart-seq2	MK1	6L	M1	VIP			mk2_6R_AT19#mk2_6R_AT19_BC02815_N01	4.937	177	1534	0.107952	7105	0	MK2	6R	M1	C13	7145	0.502815	LAMP5	LAMP5
		X72M_1_6L2_503_561	2233.24	4734	Smart-seq2	MK1	6L	M1	L23it			mk2_6R_AT19#mk2_6R_AT19_BC03169_N02	12.178	369	2001	0.140816	7105	0	MK2	6R	M1	C3	10442	0.734835	EX2	L23it
		X72M_1_6L2_503_562	2422.43	5770	Smart-seq2	MK1	6L	M1	L23it			mk2_6R_AT19#mk2_6R_AT19_BC05268_N05	6.799	206	1579	0.111197	7100	1.04196	MK2	6R	M1	C13	6002	0.422676	LAMP5	RELN
		X72M_1_6L2_503_563	2285.58	6893	Smart-seq2	MK1	6L	M1	SST			mk2_6R_AT19#mk2_6R_AT19_BC04002_N04	15.137	451	2226	0.156871	7095	0	MK2	6R	M1	C19	7365	0.519027	AST1	AST1
		X72M_1_6L2_503_564	2766.14	6904	Smart-seq2	MK1	6L	M1	L6it			mk2_6R_AT19#mk2_6R_AT19_BC04018_N03	11.995	315	1976	0.139371	7089	0	MK2	6R	M1	C3	9492	0.669488	EX2	L23it
		X72M_1_6L2_503_565	2601.61	3052	Smart-seq2	MK1	6L	M1	L23it			mk2_6R_AT19#mk2_6R_AT19_BC03160_N03	13.803	474	2839	0.200325	7086	0	MK2	6R	M1	C16	9187	0.64825	SST2	SST2
		X72M_1_6L2_503_567	2524.57	5989	Smart-seq2	MK1	6L	M1	LAMP5			mk2_6R_AT19#mk2_6R_AT19_BC03264_N02	18.65	518	2786	0.196585	7086	0	MK2	6R	M1	C16	9461	0.667584	SST2	SST2
		X72M_1_6L2_503_568	2566.34	5621	Smart-seq2	MK1	6L	M1	SST			mk2_6R_AT19#mk2_6R_AT19_BC03685_N04	16.552	326	1870	0.13195	7086	0	MK2	6R	M1	C6	9790	0.690799	EX5	L5it
		X72M_1_6L2_503_569	2911.75	6999	Smart-seq2	MK1	6L	M1	L23it			mk2_6R_AT19#mk2_6R_AT19_BC03208_N04	16.643	706	3400	0.239944	7085	0	MK2	6R	M1	C20	10111	0.71355	AST2	AST2
		X72M_1_6L2_503_570	2767.56	6059	Smart-seq2	MK1	6L	M1	L45it			mk2_6R_AT19#mk2_6R_AT19_BC02814_N01	13.061	310	1753	0.12373	7084	0	MK2	6R	M1	C3	10426	0.735884	EX2	L23it
		X72M_1_6L2_503_571	2881.61	6964	Smart-seq2	MK1	6L	M1	L45it			mk2_6R_AT19#mk2_6R_AT19_BC02819_N01	14.491	483	2829	0.199732	7082	0	MK2	6R	M1	C16	9835	0.694366	SST2	SST2
		X72M_1_6L2_503_572	2415.41	6307	Smart-seq2	MK1	6L	M1	L23it			mk2_6R_AT19#mk2_6R_AT19_BC03591_N02	10.125	317	1978	0.139788	7075	0	MK2	6R	M1	C16	9052	0.639717	SST2	SST2
		X72M_1_6L2_503_573	2185.8	4240	Smart-seq2	MK1	6L	M1	L5it			mk2_6R_AT19#mk2_6R_AT19_BC03285_N03	11.755	279	1729	0.122295	7069	0	MK2	6R	M1	C3	10143	0.717428	EX2	L23it
		X72M_1_6L2_503_574	1757.25	3051	Smart-seq2	MK1	6L	M1	LAMP5			mk2_6R_AT19#mk2_6R_AT19_BC02827_N01	6.947	214	1377	0.0974246	7067	0	MK2	6R	M1	C16	5347	0.378308	SST2	SST2
		X72M_1_6L2_503_575	2168.19	5416	Smart-seq2	MK1	6L	M1	VIP			mk2_6R_AT19#mk2_6R_AT19_BC02831_N01	7.567	214	1516	0.107305	7064	0	MK2	6R	M1	C3	9373	0.663434	EX2	L23it
		X72M_1_6L2_503_576	2783.6	7255	Smart-seq2	MK1	6L	M1	L5it			mk2_6R_AT19#mk2_6R_AT19_BC03740_N03	11.63	417	2416	0.171178	7057	0	MK2	6R	M1	C20	7610	0.539181	AST2	AST2
		X72M_1_6L2_503_577	2279.73	5270	Smart-seq2	MK1	6L	M1	L6it			mk2_6R_AT19#mk2_6R_AT19_BC03505_N02	17.822	405	2245	0.159084	7056	0	MK2	6R	M1	C3	10160	0.719955	EX2	L23it
		X72M_1_6L2_503_578	2427.83	5598	Smart-seq2	MK1	6L	M1	L5it			mk2_6R_AT19#mk2_6R_AT19_BC03044_N02	16.931	342	2016	0.142918	7053	0	MK2	6R	M1	C15	8856	0.627818	PVALB	PVALB
		X72M_1_6L2_503_579	3175.65	8979	Smart-seq2	MK1	6L	M1	L23it			mk2_6R_AT19#mk2_6R_AT19_BC03269_N02	12.303	292	1763	0.124982	7053	0	MK2	6R	M1	C6	9404	0.666667	EX5	L5it
		X72M_1_6L2_503_581	2110.53	3674	Smart-seq2	MK1	6L	M1	L23it			mk2_6R_AT19#mk2_6R_AT19_BC02834_N01	5.533	190	1608	0.114107	7046	0	MK2	6R	M1	C15	6397	0.453946	PVALB	PVALB
		X72M_1_6L2_503_582	2476.63	5325	Smart-seq2	MK1	6L	M1	L23it			mk2_6R_AT19#mk2_6R_AT19_BC03672_N02	10.242	300	1701	0.120707	7046	0	MK2	6R	M1	C3	9581	0.679889	EX2	L23it
		X72M_1_6L2_503_583	3251.21	7678	Smart-seq2	MK1	6L	M1	L45it			mk2_6R_AT19#mk2_6R_AT19_BC02956_N02	13.356	317	1870	0.132907	7035	0	MK2	6R	M1	C3	9914	0.70462	EX2	L23it
		X72M_1_6L2_503_584	2803.74	6010	Smart-seq2	MK1	6L	M1	PVALB			mk2_6R_AT19#mk2_6R_AT19_BC02840_N01	6.847	204	1468	0.10438	7032	0	MK2	6R	M1	C13	6226	0.442691	LAMP5	RELN
		X72M_1_6L2_503_585	2169.97	4893	Smart-seq2	MK1	6L	M1	L5it			mk2_6R_AT19#mk2_6R_AT19_BC02841_N01	8.274	234	1511	0.107499	7028	0	MK2	6R	M1	C12	5629	0.40047	VIP2	VIP2
		X72M_1_6L2_503_586	2092.6	4792	Smart-seq2	MK1	6L	M1	RELN			mk2_6R_AT19#mk2_6R_AT19_BC03024_N02	14.757	313	1920	0.136713	7022	0	MK2	6R	M1	C3	9180	0.65366	EX2	L23it
		X72M_1_6L2_503_587	1944.64	4437	Smart-seq2	MK1	6L	M1	VIP			mk2_6R_AT19#mk2_6R_AT19_BC03052_N02	8.022	316	2106	0.15	7020	0	MK2	6R	M1	C15	7271	0.517877	PVALB	PVALB
		X72M_1_6L2_503_588	2780.34	6456	Smart-seq2	MK1	6L	M1	PVALB			mk2_6R_AT19#mk2_6R_AT19_BC02850_N01	13.238	361	2058	0.146769	7011	0	MK2	6R	M1	C16	9254	0.659963	SST2	SST2
		X72M_1_6L2_503_589	2781.64	5654	Smart-seq2	MK1	6L	M1	L45it			mk2_6R_AT19#mk2_6R_AT19_BC02837_N01	11.698	319	1752	0.125	7008	0	MK2	6R	M1	C3	10043	0.716538	EX2	L23it
		X72M_1_6L2_503_590	2090.6	3773	Smart-seq2	MK1	6L	M1	L23it			mk2_6R_AT19#mk2_6R_AT19_BC03502_N02	11.691	307	1797	0.128229	7007	0	MK2	6R	M1	C3	10184	0.726702	EX2	L23it
		X72M_1_6L2_503_591	3029.06	7511	Smart-seq2	MK1	6L	M1	L45it			mk2_6R_AT19#mk2_6R_AT19_BC02845_N01	9.149	231	1547	0.110405	7006	0	MK2	6R	M1	C3	9301	0.663788	EX2	L23it
		X72M_1_6L2_503_592	2561.96	7016	Smart-seq2	MK1	6L	M1	SST			mk2_6R_AT19#mk2_6R_AT19_BC02830_N01	7.196	258	1717	0.122608	7002	0	MK2	6R	M1	C3	9343	0.667167	EX2	L23it
		X72M_1_6L2_503_594	2572.61	6102	Smart-seq2	MK1	6L	M1	L23it			mk2_6R_AT19#mk2_6R_AT19_BC03474_N02	12.386	319	1939	0.13848	7001	0	MK2	6R	M1	C3	9643	0.688687	EX2	L23it
		X72M_1_6L2_503_595	2139.86	6014	Smart-seq2	MK1	6L	M1	RELN			mk2_6R_AT19#mk2_6R_AT19_BC03439_N02	11.959	308	1943	0.138786	7000	0	MK2	6R	M1	C3	10180	0.727143	EX2	L23it
		X72M_1_6L2_503_596	2411.39	6693	Smart-seq2	MK1	6L	M1	L45it			mk2_6R_AT19#mk2_6R_AT19_BC02862_N01	11.838	275	1541	0.110087	6999	0	MK2	6R	M1	C3	9102	0.650236	EX2	L23it
		X72M_1_6L2_301_511	2449.56	1431	Smart-seq2	MK1	6L	M1	L23it			mk2_6R_AT19#mk2_6R_AT19_BC03133_N02	11.582	310	1913	0.136701	6997	0	MK2	6R	M1	C3	10000	0.714592	EX2	L23it
		X72M_1_6L2_301_512	1928.12	2707	Smart-seq2	MK1	6L	M1	L23it			mk2_6R_AT19#mk2_6R_AT19_BC03236_N02	21.133	619	3057	0.218576	6993	0	MK2	6R	M1	C20	8701	0.622122	AST2	AST2
		X72M_1_6L2_301_513	1718.65	2401	Smart-seq2	MK1	6L	M1	RELN			mk2_6R_AT19#mk2_6R_AT19_BC03662_N02	10.173	411	2752	0.196994	6985	0	MK2	6R	M1	C22	7974	0.570795	OLIG1	OLIG1
		X72M_1_6L2_301_514	1086.07	1362	Smart-seq2	MK1	6L	M1	LAMP5			mk2_6R_AT19#mk2_6R_AT19_BC03778_N03	8.197	178	1469	0.105199	6982	0	MK2	6R	M1	C16	5978	0.428101	SST2	SST2
		X72M_1_6L2_301_528	2181.53	4166	Smart-seq2	MK1	6L	M1	VIP			mk2_6R_AT19#mk2_6R_AT19_BC02852_N01	5.211	150	1238	0.0887328	6976	0	MK2	6R	M1	C10	7793	0.558558	EX9	L6it
		X72M_1_6L2_301_529	1988.31	3282	Smart-seq2	MK1	6L	M1	PVALB			mk2_6R_AT19#mk2_6R_AT19_BC02859_N01	6.733	153	1365	0.0978495	6975	0	MK2	6R	M1	C16	6001	0.430179	SST2	SST2
		X72M_1_6L2_301_530	1644.73	2652	Smart-seq2	MK1	6L	M1	L23it			mk2_6R_AT19#mk2_6R_AT19_BC02863_N01	7.605	265	1711	0.12267	6974	0	MK2	6R	M1	C6	8991	0.644609	EX5	L4it
		X72M_1_6L2_301_539	1960.37	2071	Smart-seq2	MK1	6L	M1	LAMP5			mk2_6R_AT19#mk2_6R_AT19_BC03496_N02	9.956	362	2170	0.1556	6973	0	MK2	6R	M1	C12	7674	0.550265	VIP2	VIP2
		X72M_1_6L2_301_540	2398.87	3069	Smart-seq2	MK1	6L	M1	L23it			mk2_6R_AT19#mk2_6R_AT19_BC02848_N01	8.22	220	1466	0.105135	6972	0	MK2	6R	M1	C3	8479	0.608075	EX2	L23it
		X72M_1_6L2_301_543	2010.54	3470	Smart-seq2	MK1	6L	M1	L23it			mk2_6R_AT19#mk2_6R_AT19_BC02868_N01	16.448	407	2397	0.171927	6971	0	MK2	6R	M1	C15	9229	0.661957	PVALB	PVALB
		X72M_1_6L2_301_544	2150.13	4671	Smart-seq2	MK1	6L	M1	L23it			mk2_6R_AT19#mk2_6R_AT19_BC03958_N04	19.154	532	2770	0.198851	6965	0	MK2	6R	M1	C22	8607	0.617875	OLIG1	OLIG1
		X72M_1_6L2_301_545	1389.16	2319	Smart-seq2	MK1	6L	M1	VIP			mk2_6R_AT19#mk2_6R_AT19_BC02875_N01	7.122	223	1461	0.104897	6964	0	MK2	6R	M1	C13	5513	0.395821	LAMP5	RELN
		X72M_1_6L2_301_552	2089.05	1859	Smart-seq2	MK1	6L	M1	L23it			mk2_6R_AT19#mk2_6R_AT19_BC03457_N02	13.861	273	1736	0.124731	6959	0	MK2	6R	M1	C3	10568	0.759304	EX2	L23it
		X72M_1_6L2_301_555	2590.61	3530	Smart-seq2	MK1	6L	M1	L23it			mk2_6R_AT19#mk2_6R_AT19_BC02865_N01	4.26	142	1355	0.0973839	6957	0	MK2	6R	M1	C13	6361	0.457165	LAMP5	/
		X72M_1_6L2_301_556	1931.31	1912	Smart-seq2	MK1	6L	M1	L23it			mk2_6R_AT19#mk2_6R_AT19_BC02994_N02	7.208	273	1918	0.137926	6953	0	MK2	6R	M1	C12	7865	0.565583	VIP2	VIP2
		X72M_1_6L2_301_558	2871	2810	Smart-seq2	MK1	6L	M1	L23it			mk2_6R_AT19#mk2_6R_AT19_BC02883_N01	8.793	373	2685	0.19311	6952	0	MK2	6R	M1	C22	7786	0.559983	OLIG1	OLIG1
		X72M_1_6L2_301_559	1652.46	3130	Smart-seq2	MK1	6L	M1	VIP			mk2_6R_AT19#mk2_6R_AT19_BC02884_N01	7.437	169	1129	0.081223	6950	0	MK2	6R	M1	C11	5317	0.382518	VIP1	VIP1
		X72M_1_6L2_301_561	1919.03	3500	Smart-seq2	MK1	6L	M1	L23it			mk2_6R_AT19#mk2_6R_AT19_BC03486_N02	9.743	246	1563	0.112559	6943	0	MK2	6R	M1	C3	10069	0.725119	EX2	L23it
		X72M_1_6L2_301_562	1789.44	2773	Smart-seq2	MK1	6L	M1	L23it			mk2_6R_AT19#mk2_6R_AT19_BC03346_N03	11.113	376	2258	0.162727	6938	0	MK2	6R	M1	C3	10309	0.742937	EX2	L23it
		X72M_1_6L2_301_573	2981.6	2850	Smart-seq2	MK1	6L	M1	L5it			mk2_6R_AT19#mk2_6R_AT19_BC02887_N01	9.769	222	1439	0.103734	6936	0	MK2	6R	M1	C6	9736	0.701845	EX5	L23it
		X72M_1_6L2_301_576	2312.94	5330	Smart-seq2	MK1	6L	M1	L23it			mk2_6R_AT19#mk2_6R_AT19_BC02889_N01	13.036	395	2288	0.165151	6927	0	MK2	6R	M1	C16	7750	0.559405	SST2	SST2
		X72M_1_6L2_301_578	2381.08	5985	Smart-seq2	MK1	6L	M1	VIP			mk2_6R_AT19#mk2_6R_AT19_BC03333_N02	8.94	307	1721	0.124224	6927	0	MK2	6R	M1	C3	9802	0.707521	EX2	L23it
		X72M_1_6L2_301_587	1943.62	2075	Smart-seq2	MK1	6L	M1	PVALB			mk2_6R_AT19#mk2_6R_AT19_BC04291_N04	9.718	319	2070	0.149415	6927	0	MK2	6R	M1	C12	7867	0.56785	VIP2	VIP2
		X72M_1_6L2_301_590	2159.98	1822	Smart-seq2	MK1	6L	M1	VIP			mk2_6R_AT19#mk2_6R_AT19_BC03527_N02	7.647	251	1865	0.134657	6925	0	MK2	6R	M1	C16	7114	0.513646	SST2	SST2
		X72M_1_6L2_301_591	2258.04	4882	Smart-seq2	MK1	6L	M1	L45it			mk2_6R_AT19#mk2_6R_AT19_BC03800_N03	16.803	577	3118	0.225224	6922	0	MK2	6R	M1	C16	9084	0.656169	SST2	SST2
		X72M_1_6L2_301_592	2755.72	5214	Smart-seq2	MK1	6L	M1	L23it			mk2_6R_AT19#mk2_6R_AT19_BC02902_N01	9.095	271	1821	0.131613	6918	0	MK2	6R	M1	C3	8819	0.637395	EX2	L23it
		X72M_1_6L2_301_593	2223.09	3896	Smart-seq2	MK1	6L	M1	L45it			mk2_6R_AT19#mk2_6R_AT19_BC05130_N06	19.385	372	2196	0.158785	6915	0	MK2	6R	M1	C16	8345	0.603398	SST2	SST2
		X72M_1_6L2_302_502	2338.03	1627	Smart-seq2	MK1	6L	M1	L6it			mk2_6R_AT19#mk2_6R_AT19_BC03188_N03	6.295	213	1747	0.126338	6914	0	MK2	6R	M1	C19	6844	0.494938	AST1	AST1
		X72M_1_6L2_302_504	2438.24	1393	Smart-seq2	MK1	6L	M1	L23it			mk2_6R_AT19#mk2_6R_AT19_BC03310_N02	9.399	318	1983	0.143612	6904	0	MK2	6R	M1	C3	9851	0.713427	EX2	L23it
		X72M_1_6L2_302_507	2855.85	2708	Smart-seq2	MK1	6L	M1	L5it			mk2_6R_AT19#mk2_6R_AT19_BC03575_N02	13.057	422	2265	0.164059	6903	0	MK2	6R	M1	C6	8429	0.610532	EX5	L56np
		X72M_1_6L2_302_509	2906.72	3844	Smart-seq2	MK1	6L	M1	L23it			mk2_6R_AT19#mk2_6R_AT19_BC03305_N02	7.432	289	1904	0.137931	6902	0	MK2	6R	M1	C16	7661	0.554984	SST2	SST2
		X72M_1_6L2_302_510	2758.13	2688	Smart-seq2	MK1	6L	M1	L45it			mk2_6R_AT19#mk2_6R_AT19_BC03772_N02	11.068	313	1864	0.135033	6902	0	MK2	6R	M1	C3	10036	0.727036	EX2	L23it
		X72M_1_6L2_302_511	2390.91	1695	Smart-seq2	MK1	6L	M1	L6it			mk2_6R_AT19#mk2_6R_AT19_BC02897_N01	8.962	353	2077	0.150485	6901	0	MK2	6R	M1	C12	8170	0.591943	VIP2	VIP2
		X72M_1_6L2_302_512	2537.98	4567	Smart-seq2	MK1	6L	M1	L6it			mk2_6R_AT19#mk2_6R_AT19_BC02898_N01	10.638	231	1556	0.112737	6901	0	MK2	6R	M1	C3	10028	0.726561	EX2	L23it
		X72M_1_6L2_302_513	2719.69	6265	Smart-seq2	MK1	6L	M1	L45it			mk2_6R_AT19#mk2_6R_AT19_BC02900_N02	13.326	249	1752	0.126938	6901	0	MK2	6R	M1	C3	10025	0.726344	EX2	L23it
		X72M_1_6L2_302_514	1727.02	2286	Smart-seq2	MK1	6L	M1	RELN			mk2_6R_AT19#mk2_6R_AT19_BC02985_N02	13.896	400	2488	0.180447	6894	0	MK2	6R	M1	C21	7836	0.56832	OPC	OPC
		X72M_1_6L2_302_520	2235.78	1567	Smart-seq2	MK1	6L	M1	L23it			mk2_6R_AT19#mk2_6R_AT19_BC02912_N01	15.633	300	1741	0.126471	6883	0	MK2	6R	M1	C3	9766	0.709429	EX2	L23it
		X72M_1_6L2_302_522	2991.59	2962	Smart-seq2	MK1	6L	M1	L23it			mk2_6R_AT19#mk2_6R_AT19_BC02915_N01	8.296	243	1700	0.123493	6883	0	MK2	6R	M1	C6	9057	0.657925	EX5	L4it
		X72M_1_6L2_302_524	2647.53	3672	Smart-seq2	MK1	6L	M1	SST			mk2_6R_AT19#mk2_6R_AT19_BC02909_N01	9.724	275	1834	0.133266	6881	0	MK2	6R	M1	C6	10104	0.734196	EX5	L23it
		X72M_1_6L2_302_525	2893.03	3536	Smart-seq2	MK1	6L	M1	L23it			mk2_6R_AT19#mk2_6R_AT19_BC02917_N01	9.707	250	1677	0.12191	6878	0	MK2	6R	M1	C6	9770	0.710236	EX5	L5it
		X72M_1_6L2_302_526	3232.41	4568	Smart-seq2	MK1	6L	M1	RELN			mk2_6R_AT19#mk2_6R_AT19_BC03233_N03	11.818	376	2138	0.155491	6875	0	MK2	6R	M1	C3	10627	0.772873	EX2	L23it
		X72M_1_6L2_302_527	2226.42	5970	Smart-seq2	MK1	6L	M1	RELN			mk2_6R_AT19#mk2_6R_AT19_BC03313_N02	11.327	429	2743	0.199491	6875	0	MK2	6R	M1	C21	8388	0.610036	OPC	OPC
		X72M_1_6L2_302_528	2133.57	5300	Smart-seq2	MK1	6L	M1	SST			mk2_6R_AT19#mk2_6R_AT19_BC02903_N01	9.674	298	1952	0.14215	6866	0	MK2	6R	M1	C15	8064	0.587241	PVALB	PVALB
		X72M_1_6L2_302_529	2726.55	6653	Smart-seq2	MK1	6L	M1	L23it			mk2_6R_AT19#mk2_6R_AT19_BC02914_N01	6.752	208	1391	0.101296	6866	0	MK2	6R	M1	C6	8735	0.636105	EX5	L5it
		X72M_1_6L2_302_530	2742.44	6957	Smart-seq2	MK1	6L	M1	L23it			mk2_6R_AT19#mk2_6R_AT19_BC03561_N02	9.105	423	2819	0.205287	6866	0	MK2	6R	M1	C21	8760	0.637926	OPC	OPC
		X72M_1_6L2_302_532	2648.71	2234	Smart-seq2	MK1	6L	M1	L23it			mk2_6R_AT19#mk2_6R_AT19_BC03479_N02	9.693	372	2317	0.16905	6853	0	MK2	6R	M1	C16	8764	0.639428	SST2	SST2
		X72M_1_6L2_302_535	2973.56	3766	Smart-seq2	MK1	6L	M1	L45it			mk2_6R_AT19#mk2_6R_AT19_BC03655_N03	5.536	246	1854	0.135309	6851	0	MK2	6R	M1	C16	6614	0.482703	SST2	SST2
		X72M_1_6L2_302_536	2746.89	4541	Smart-seq2	MK1	6L	M1	L23it			mk2_6R_AT19#mk2_6R_AT19_BC02920_N01	13.899	365	2299	0.167835	6849	0	MK2	6R	M1	C16	8441	0.616221	SST2	SST2
		X72M_1_6L2_302_537	3312.39	4160	Smart-seq2	MK1	6L	M1	L23it			mk2_6R_AT19#mk2_6R_AT19_BC03544_N02	3.004	44	451	0.0329534	6843	0	MK2	6R	M1	C18	3179	0.232281	EX10	L56np
		X72M_1_6L2_302_538	3083.13	3884	Smart-seq2	MK1	6L	M1	L45it			mk2_6R_AT19#mk2_6R_AT19_BC03480_N03	17.376	351	2060	0.150541	6842	0.57687	MK2	6R	M1	C4	10309	0.753362	EX3	L4it
		X72M_1_6L2_302_539	3067.81	4647	Smart-seq2	MK1	6L	M1	L23it			mk2_6R_AT19#mk2_6R_AT19_BC02743_N01	20.844	600	3214	0.234976	6839	0	MK2	6R	M1	C20	9157	0.669469	AST2	AST2
		X72M_1_6L2_302_540	3109.58	4658	Smart-seq2	MK1	6L	M1	L45it			mk2_6R_AT19#mk2_6R_AT19_BC04162_N03	10.169	303	1982	0.144989	6835	0	MK2	6R	M1	C9	8806	0.644184	EX8	L23it
		X72M_1_6L2_302_541	3074.15	3927	Smart-seq2	MK1	6L	M1	L23it			mk2_6R_AT19#mk2_6R_AT19_BC02939_N01	7.958	213	1431	0.104728	6832	0	MK2	6R	M1	C4	9350	0.68428	EX3	L6it
		X72M_1_6L2_302_542	3335.31	5458	Smart-seq2	MK1	6L	M1	PVALB			mk2_6R_AT19#mk2_6R_AT19_BC02890_N01	3.546	154	1515	0.111054	6821	0	MK2	6R	M1	C11	6519	0.477862	VIP1	/
		X72M_1_6L2_302_543	2620.04	6471	Smart-seq2	MK1	6L	M1	PVALB			mk2_6R_AT19#mk2_6R_AT19_BC02913_N01	9.528	332	2402	0.176151	6818	0	MK2	6R	M1	C16	8091	0.593356	SST2	SST2
		X72M_1_6L2_302_544	2338.58	2967	Smart-seq2	MK1	6L	M1	LAMP5			mk2_6R_AT19#mk2_6R_AT19_BC02942_N01	6.398	210	1557	0.114267	6813	0.57687	MK2	6R	M1	C6	9321	0.68406	EX5	L4it
		X72M_1_6L2_302_545	2483.7	6678	Smart-seq2	MK1	6L	M1	LAMP5			mk2_6R_AT19#mk2_6R_AT19_BC03504_N03	9.972	423	2654	0.195032	6804	0	MK2	6R	M1	C22	7539	0.554012	OLIG1	OLIG1
		X72M_1_6L2_302_546	2987.88	7999	Smart-seq2	MK1	6L	M1	L5it			mk2_6R_AT19#mk2_6R_AT19_BC02955_N01	9.378	251	1725	0.126801	6802	0	MK2	6R	M1	C15	7427	0.545942	PVALB	PVALB
		X72M_1_6L2_302_548	2755.64	2783	Smart-seq2	MK1	6L	M1	L23it			mk2_6R_AT19#mk2_6R_AT19_BC02944_N01	14.677	252	1645	0.120991	6798	0	MK2	6R	M1	C3	9781	0.719403	EX2	L23it
		X72M_1_6L2_302_549	4252.58	7554	Smart-seq2	MK1	6L	M1	L23it			mk2_6R_AT19#mk2_6R_AT19_BC02928_N01	4.352	189	1507	0.11089	6795	0	MK2	6R	M1	C3	7295	0.536792	EX2	L23it
		X72M_1_6L2_302_550	4159.43	7974	Smart-seq2	MK1	6L	M1	L23it			mk2_6R_AT19#mk2_6R_AT19_BC03725_N03	8.407	242	1641	0.120751	6795	0	MK2	6R	M1	C22	5604	0.412362	OLIG1	OLIG1
		X72M_1_6L2_302_551	3369.43	4537	Smart-seq2	MK1	6L	M1	L45it			mk2_6R_AT19#mk2_6R_AT19_BC03281_N02	16.149	473	2844	0.209302	6794	0	MK2	6R	M1	C21	8754	0.644245	OPC	OPC
		X72M_1_6L2_302_552	2752.44	3659	Smart-seq2	MK1	6L	M1	L6it			mk2_6R_AT19#mk2_6R_AT19_BC02971_N01	5.799	123	993	0.0731653	6786	0	MK2	6R	M1	C13	4667	0.34387	LAMP5	RELN
		X72M_1_6L2_302_554	2775.35	2830	Smart-seq2	MK1	6L	M1	L5it			mk2_6R_AT19#mk2_6R_AT19_BC03613_N02	10.51	276	1769	0.1304	6783	0	MK2	6R	M1	C3	9521	0.701828	EX2	L23it
		X72M_1_6L2_302_555	3059.51	4559	Smart-seq2	MK1	6L	M1	L5it			mk2_6R_AT19#mk2_6R_AT19_BC03452_N02	13.039	349	1983	0.146282	6778	0	MK2	6R	M1	C3	10108	0.745648	EX2	L23it
		X72M_1_6L2_302_556	2705.94	3569	Smart-seq2	MK1	6L	M1	LAMP5			mk2_6R_AT19#mk2_6R_AT19_BC02966_N01	10.967	216	1356	0.100074	6775	0	MK2	6R	M1	C3	8878	0.655203	EX2	L23it
		X72M_1_6L2_302_557	2564.83	2117	Smart-seq2	MK1	6L	M1	L23it			mk2_6R_AT19#mk2_6R_AT19_BC03223_N02	11.297	348	2085	0.153897	6774	0	MK2	6R	M1	C3	10213	0.753838	EX2	L23it
		X72M_1_6L2_302_558	2771.41	2792	Smart-seq2	MK1	6L	M1	L5it			mk2_6R_AT19#mk2_6R_AT19_BC03537_N02	14.697	334	1970	0.145473	6771	1.04196	MK2	6R	M1	C3	9822	0.725299	EX2	L23it
		X72M_1_6L2_302_559	1919.67	3986	Smart-seq2	MK1	6L	M1	L45it			mk2_6R_AT19#mk2_6R_AT19_BC03056_N02	9.364	279	1648	0.121713	6770	0	MK2	6R	M1	C9	9217	0.680724	EX8	L23it
		X72M_1_6L2_302_560	2399.42	5859	Smart-seq2	MK1	6L	M1	L23it			mk2_6R_AT19#mk2_6R_AT19_BC02975_N01	5.617	139	1027	0.0758942	6766	0	MK2	6R	M1	C13	4955	0.366169	LAMP5	RELN
		X72M_1_6L2_302_561	2182.6	5423	Smart-seq2	MK1	6L	M1	SST			mk2_6R_AT19#mk2_6R_AT19_BC02946_N01	8.887	184	1162	0.0859086	6763	0	MK2	6R	M1	C3	9259	0.684533	EX2	L23it
		X72M_1_6L2_302_562	2071.37	4923	Smart-seq2	MK1	6L	M1	VIP			mk2_6R_AT19#mk2_6R_AT19_BC02984_N01	12.369	406	2403	0.177684	6762	0	MK2	6R	M1	C15	8768	0.648329	PVALB	PVALB
		X72M_1_6L2_302_567	2723.67	3529	Smart-seq2	MK1	6L	M1	L23it			mk2_6R_AT19#mk2_6R_AT19_BC02983_N01	19.103	492	2874	0.212574	6760	0	MK2	6R	M1	C22	7319	0.541346	OLIG1	OLIG1
		X72M_1_6L2_302_568	2854.12	4094	Smart-seq2	MK1	6L	M1	L5it			mk2_6R_AT19#mk2_6R_AT19_BC02953_N01	9.724	275	1596	0.118117	6756	0	MK2	6R	M1	C6	8926	0.660598	EX5	L5it
		X72M_1_6L2_302_569	2413.3	2422	Smart-seq2	MK1	6L	M1	L23it			mk2_6R_AT19#mk2_6R_AT19_BC02968_N01	11.136	478	2808	0.207846	6755	0	MK2	6R	M1	C22	7707	0.570466	OLIG1	OLIG1
		X72M_1_6L2_302_570	2679.12	2840	Smart-seq2	MK1	6L	M1	L5it			mk2_6R_AT19#mk2_6R_AT19_BC04001_N03	13.186	293	1796	0.132998	6752	0	MK2	6R	M1	C3	9532	0.705865	EX2	L23it
		X72M_1_6L2_302_571	2831.11	3939	Smart-seq2	MK1	6L	M1	L23it			mk2_6R_AT19#mk2_6R_AT19_BC02967_N01	9.295	230	1680	0.124463	6749	0	MK2	6R	M1	C21	6455	0.478219	OPC	OPC
		X72M_1_6L2_302_572	3009.4	4291	Smart-seq2	MK1	6L	M1	L23it			mk2_6R_AT19#mk2_6R_AT19_BC02997_N01	10.107	245	1658	0.122997	6740	0	MK2	6R	M1	C3	9382	0.695994	EX2	L23it
		X72M_1_6L2_302_573	2909.39	3578	Smart-seq2	MK1	6L	M1	L45it			mk2_6R_AT19#mk2_6R_AT19_BC03434_N02	9.653	273	1640	0.121662	6740	0	MK2	6R	M1	C3	9959	0.738798	EX2	L23it
		X72M_1_6L2_302_574	2728.32	5335	Smart-seq2	MK1	6L	M1	L6it			mk2_6R_AT19#mk2_6R_AT19_BC02999_N01	7.974	149	1104	0.0819356	6737	0	MK2	6R	M1	C13	5418	0.402108	LAMP5	RELN
		X72M_1_6L2_302_575	2826.9	7039	Smart-seq2	MK1	6L	M1	L45it			mk2_6R_AT19#mk2_6R_AT19_BC03331_N03	9.786	341	2094	0.155457	6735	1.04196	MK2	6R	M1	C13	8191	0.608092	LAMP5	LAMP5
		X72M_1_6L2_302_576	2007.68	4641	Smart-seq2	MK1	6L	M1	VIP			mk2_6R_AT19#mk2_6R_AT19_BC03498_N02	6.989	240	1543	0.114568	6734	0	MK2	6R	M1	C12	7362	0.546629	VIP2	VIP2
		X72M_1_6L2_302_577	2013.62	5014	Smart-seq2	MK1	6L	M1	SST			mk2_6R_AT19#mk2_6R_AT19_BC03200_N02	15.693	317	1970	0.146294	6733	0	MK2	6R	M1	C3	9836	0.730432	EX2	L23it
		X72M_1_6L2_302_581	2913.17	2732	Smart-seq2	MK1	6L	M1	L23it			mk2_6R_AT19#mk2_6R_AT19_BC03008_N01	8.564	346	2267	0.168375	6732	0	MK2	6R	M1	C12	7742	0.575015	VIP2	VIP2
		X72M_1_6L2_302_582	3009.8	3498	Smart-seq2	MK1	6L	M1	PVALB			mk2_6R_AT19#mk2_6R_AT19_BC03080_N02	30.302	658	3364	0.249851	6732	0	MK2	6R	M1	C20	9646	0.716429	AST2	AST2
		X72M_1_6L2_302_583	2829.45	4695	Smart-seq2	MK1	6L	M1	SST			mk2_6R_AT19#mk2_6R_AT19_BC03555_N02	7.948	297	2011	0.149361	6732	0	MK2	6R	M1	C16	6621	0.491756	SST2	SST2
		X72M_1_6L2_302_584	2602.98	3761	Smart-seq2	MK1	6L	M1	SST			mk2_6R_AT19#mk2_6R_AT19_BC03185_N02	14.444	248	1520	0.11291	6731	0	MK2	6R	M1	C3	9023	0.670257	EX2	L23it
		X72M_1_6L2_302_585	2658.72	3033	Smart-seq2	MK1	6L	M1	L45it			mk2_6R_AT19#mk2_6R_AT19_BC02979_N01	7.539	217	1506	0.11192	6728	0	MK2	6R	M1	C6	8344	0.620095	EX5	L5it
		X72M_1_6L2_302_587	2401.01	3300	Smart-seq2	MK1	6L	M1	VIP			mk2_6R_AT19#mk2_6R_AT19_BC02981_N01	9.871	334	2018	0.14997	6728	0	MK2	6R	M1	C16	7890	0.586356	SST2	SST2
		X72M_1_6L2_302_588	3044.58	4426	Smart-seq2	MK1	6L	M1	L23it			mk2_6R_AT19#mk2_6R_AT19_BC03001_N01	22.903	613	3272	0.243199	6727	0	MK2	6R	M1	C20	9026	0.670879	AST2	AST2
		X72M_1_6L2_302_589	2898.3	3226	Smart-seq2	MK1	6L	M1	SST			mk2_6R_AT19#mk2_6R_AT19_BC03554_N02	15.242	254	1569	0.116706	6722	0	MK2	6R	M1	C3	9616	0.715263	EX2	L23it
		X72M_1_6L2_302_590	3385	4828	Smart-seq2	MK1	6L	M1	L23it			mk2_6R_AT19#mk2_6R_AT19_BC03011_N01	12.326	305	1845	0.137399	6714	0	MK2	6R	M1	C15	7769	0.578567	PVALB	PVALB
		X72M_1_6L2_302_591	2419.34	6152	Smart-seq2	MK1	6L	M1	L45it			mk2_6R_AT19#mk2_6R_AT19_BC03278_N02	10.449	248	1714	0.127644	6714	0	MK2	6R	M1	C3	9458	0.704349	EX2	L23it
		X72M_1_6L2_302_592	2473.35	6338	Smart-seq2	MK1	6L	M1	LAMP5			mk2_6R_AT19#mk2_6R_AT19_BC03362_N02	7.611	246	1678	0.125019	6711	0	MK2	6R	M1	C3	8512	0.634183	EX2	L23it
		X72M_1_6L2_302_594	2222.31	5393	Smart-seq2	MK1	6L	M1	VIP			mk2_6R_AT19#mk2_6R_AT19_BC03768_N03	10.005	192	1365	0.101805	6704	0	MK2	6R	M1	C3	7443	0.555116	EX2	L23it
		X72M_1_6L2_302_595	2984.18	3223	Smart-seq2	MK1	6L	M1	L45it			mk2_6R_AT19#mk2_6R_AT19_BC03016_N01	7.95	269	1617	0.12069	6699	0	MK2	6R	M1	C6	8917	0.665547	EX5	L4it
		X72M_1_6L2_303_501	2742.87	2770	Smart-seq2	MK1	6L	M1	SST			mk2_6R_AT19#mk2_6R_AT19_BC03942_N03	8.911	315	1915	0.142953	6698	0	MK2	6R	M1	C16	8102	0.604807	SST2	SST2
		X72M_1_6L2_303_502	2112.64	1116	Smart-seq2	MK1	6L	M1	SST			mk2_6R_AT19#mk2_6R_AT19_BC03027_N01	11.752	273	1598	0.119486	6687	0	MK2	6R	M1	C3	9574	0.715867	EX2	L23it
		X72M_1_6L2_303_503	2541.43	3010	Smart-seq2	MK1	6L	M1	L23it			mk2_6R_AT19#mk2_6R_AT19_BC03026_N01	11.353	258	1556	0.116502	6678	0	MK2	6R	M1	C3	9907	0.741764	EX2	L23it
		X72M_1_6L2_303_504	2428.25	1705	Smart-seq2	MK1	6L	M1	VIP			mk2_6R_AT19#mk2_6R_AT19_BC03730_N03	12.343	374	2192	0.164146	6677	0	MK2	6R	M1	C21	7889	0.590759	OPC	OPC
		X72M_1_6L2_303_505	3044.39	3528	Smart-seq2	MK1	6L	M1	PVALB			mk2_6R_AT19#mk2_6R_AT19_BC03771_N02	10.364	246	1691	0.126724	6672	0	MK2	6R	M1	C3	9874	0.739958	EX2	L23it
		X72M_1_6L2_303_506	2355.95	2299	Smart-seq2	MK1	6L	M1	RELN			mk2_6R_AT19#mk2_6R_AT19_BC02978_N02	5.688	135	1121	0.0841592	6660	0	MK2	6R	M1	C18	5495	0.412538	EX10	/
		X72M_1_6L2_303_507	2664.08	2717	Smart-seq2	MK1	6L	M1	L45it			mk2_6R_AT19#mk2_6R_AT19_BC03025_N01	11.424	375	2203	0.16539	6660	0	MK2	6R	M1	C16	8077	0.606381	SST2	SST2
		X72M_1_6L2_303_508	2831.28	3755	Smart-seq2	MK1	6L	M1	L5it			mk2_6R_AT19#mk2_6R_AT19_BC04478_N03	6.106	185	1284	0.0963964	6660	0	MK2	6R	M1	C3	7991	0.599925	EX2	L23it
		X72M_1_6L2_303_509	3100.98	2166	Smart-seq2	MK1	6L	M1	L45it			mk2_6R_AT19#mk2_6R_AT19_BC03567_N04	15.087	480	2836	0.213201	6651	0.134382	MK2	6R	M1	C15	8264	0.62126	PVALB	PVALB
		X72M_1_6L2_303_510	2682.95	2618	Smart-seq2	MK1	6L	M1	L23it			mk2_6R_AT19#mk2_6R_AT19_BC03802_N02	19.854	381	2047	0.15391	6650	0	MK2	6R	M1	C12	8706	0.654586	VIP2	VIP2
		X72M_1_6L2_303_511	2527.93	2060	Smart-seq2	MK1	6L	M1	L5it			mk2_6R_AT19#mk2_6R_AT19_BC03045_N01	7.069	282	1972	0.148338	6647	0	MK2	6R	M1	C15	7414	0.557695	PVALB	PVALB
		X72M_1_6L2_303_512	2576.01	5471	Smart-seq2	MK1	6L	M1	L5it			mk2_6R_AT19#mk2_6R_AT19_BC03043_N01	11.41	242	1546	0.116363	6643	0	MK2	6R	M1	C3	9469	0.712705	EX2	L23it
		X72M_1_6L2_303_513	2726.46	7248	Smart-seq2	MK1	6L	M1	L45it			mk2_6R_AT19#mk2_6R_AT19_BC03799_N02	8.053	183	1377	0.103674	6641	0	MK2	6R	M1	C3	8665	0.652387	EX2	L23it
		X72M_1_6L2_303_514	3259.27	7905	Smart-seq2	MK1	6L	M1	L23it			mk2_6R_AT19#mk2_6R_AT19_BC03039_N01	10.441	232	1474	0.111027	6638	0	MK2	6R	M1	C6	9631	0.725444	EX5	L23it
		X72M_1_6L2_303_517	3312.76	3833	Smart-seq2	MK1	6L	M1	L23it			mk2_6R_AT19#mk2_6R_AT19_BC05009_N04	6.688	179	1409	0.106211	6633	0	MK2	6R	M1	C12	5682	0.428313	VIP2	VIP2
		X72M_1_6L2_303_518	2311.94	2404	Smart-seq2	MK1	6L	M1	RELN			mk2_6R_AT19#mk2_6R_AT19_BC03450_N02	12.752	322	1744	0.131504	6631	0	MK2	6R	M1	C20	6003	0.452647	AST2	AST2
		X72M_1_6L2_303_519	2985.73	3729	Smart-seq2	MK1	6L	M1	PVALB			mk2_6R_AT19#mk2_6R_AT19_BC02739_N01	25.923	576	2914	0.219759	6630	0	MK2	6R	M1	C19	8667	0.65362	AST1	AST1
		X72M_1_6L2_303_520	2122.04	2894	Smart-seq2	MK1	6L	M1	PVALB			mk2_6R_AT19#mk2_6R_AT19_BC03048_N01	11.804	304	1751	0.132091	6628	0	MK2	6R	M1	C3	9303	0.701795	EX2	L23it
		X72M_1_6L2_303_521	2717.19	3287	Smart-seq2	MK1	6L	M1	PVALB			mk2_6R_AT19#mk2_6R_AT19_BC03046_N01	13.521	437	2409	0.181811	6625	0	MK2	6R	M1	C13	8676	0.654792	LAMP5	LAMP5
		X72M_1_6L2_303_522	2624.74	2928	Smart-seq2	MK1	6L	M1	RELN			mk2_6R_AT19#mk2_6R_AT19_BC03767_N02	7.024	188	1400	0.105692	6623	0	MK2	6R	M1	C3	8889	0.671071	EX2	L23it
		X72M_1_6L2_303_523	2826.39	4378	Smart-seq2	MK1	6L	M1	L23it			mk2_6R_AT19#mk2_6R_AT19_BC03058_N01	7.921	216	1385	0.104576	6622	0	MK2	6R	M1	C6	8657	0.653654	EX5	L5it
		X72M_1_6L2_303_524	2730.08	3181	Smart-seq2	MK1	6L	M1	VIP			mk2_6R_AT19#mk2_6R_AT19_BC03381_N03	18.357	343	2019	0.152469	6621	0.134382	MK2	6R	M1	C3	9468	0.714998	EX2	L23it
		X72M_1_6L2_303_525	2624.22	2755	Smart-seq2	MK1	6L	M1	L23it			mk2_6R_AT19#mk2_6R_AT19_BC03667_N02	14.311	318	1774	0.133988	6620	0	MK2	6R	M1	C3	9233	0.697356	EX2	L23it
		X72M_1_6L2_303_526	3158.95	4552	Smart-seq2	MK1	6L	M1	L5it			mk2_6R_AT19#mk2_6R_AT19_BC03219_N02	9.103	285	2072	0.156661	6613	0	MK2	6R	M1	C12	7322	0.553607	VIP2	VIP2
		X72M_1_6L2_303_527	2767.86	7828	Smart-seq2	MK1	6L	M1	L45it			mk2_6R_AT19#mk2_6R_AT19_BC03501_N02	11.993	430	2318	0.175686	6597	0	MK2	6R	M1	C16	7894	0.598302	SST2	SST2
		X72M_1_6L2_303_528	2376.39	5749	Smart-seq2	MK1	6L	M1	L23it			mk2_6R_AT19#mk2_6R_AT19_BC03066_N01	10.341	329	2068	0.157047	6584	0	MK2	6R	M1	C16	7548	0.573208	SST2	SST2
		X72M_1_6L2_303_530	2883.37	7479	Smart-seq2	MK1	6L	M1	L23it			mk2_6R_AT19#mk2_6R_AT19_BC03824_N03	9.769	296	1820	0.138214	6584	0	MK2	6R	M1	C13	7439	0.56493	LAMP5	LAMP5
		X72M_1_6L2_303_531	2737.03	2736	Smart-seq2	MK1	6L	M1	L5it			mk2_6R_AT19#mk2_6R_AT19_BC03456_N03	16.337	495	2978	0.226464	6575	0	MK2	6R	M1	C1	8037	0.611179	MIC	MIC
		X72M_1_6L2_303_533	2953	3663	Smart-seq2	MK1	6L	M1	RELN			mk2_6R_AT19#mk2_6R_AT19_BC03068_N01	9.979	257	1624	0.123554	6572	0	MK2	6R	M1	C15	7556	0.574863	PVALB	PVALB
		X72M_1_6L2_303_534	3238.14	4063	Smart-seq2	MK1	6L	M1	PVALB			mk2_6R_AT19#mk2_6R_AT19_BC03054_N01	11.027	284	1745	0.132821	6569	0	MK2	6R	M1	C3	9127	0.694702	EX2	L23it
		X72M_1_6L2_303_535	2592.01	3592	Smart-seq2	MK1	6L	M1	L23it			mk2_6R_AT19#mk2_6R_AT19_BC03059_N01	8.542	220	1399	0.106534	6566	0	MK2	6R	M1	C3	8935	0.680399	EX2	L23it
		X72M_1_6L2_303_536	2231.19	3850	Smart-seq2	MK1	6L	M1	L45it			mk2_6R_AT19#mk2_6R_AT19_BC03880_N02	10.731	336	2073	0.157979	6561	0	MK2	6R	M1	C12	7620	0.580704	VIP2	/
		X72M_1_6L2_303_537	2839.26	4236	Smart-seq2	MK1	6L	M1	L5it			mk2_6R_AT19#mk2_6R_AT19_BC03065_N01	3.3	45	529	0.0403201	6560	0	MK2	6R	M1	C7	4365	0.332698	EX6	L4it
		X72M_1_6L2_303_538	2583.43	3396	Smart-seq2	MK1	6L	M1	RELN			mk2_6R_AT19#mk2_6R_AT19_BC03386_N02	11.355	367	2377	0.18134	6554	0	MK2	6R	M1	C16	7935	0.605356	SST2	SST2
		X72M_1_6L2_303_539	3238.24	5721	Smart-seq2	MK1	6L	M1	L23it			mk2_6R_AT19#mk2_6R_AT19_BC03074_N01	8.713	264	1605	0.122575	6547	0	MK2	6R	M1	C3	9060	0.69192	EX2	L23it
		X72M_1_6L2_303_540	2979.92	4304	Smart-seq2	MK1	6L	M1	L45it			mk2_6R_AT19#mk2_6R_AT19_BC03385_N02	11.462	301	1735	0.132625	6541	0	MK2	6R	M1	C6	8822	0.674362	EX5	L5it
		X72M_1_6L2_303_541	2669.03	3450	Smart-seq2	MK1	6L	M1	L23it			mk2_6R_AT19#mk2_6R_AT19_BC03079_N01	11.033	234	1569	0.119954	6540	0	MK2	6R	M1	C4	9316	0.712232	EX3	L23it
		X72M_1_6L2_303_542	2909.39	4178	Smart-seq2	MK1	6L	M1	VIP			mk2_6R_AT19#mk2_6R_AT19_BC03084_N01	6.862	201	1424	0.108918	6537	0	MK2	6R	M1	C13	5678	0.434297	LAMP5	RELN
		X72M_1_6L2_303_543	2448.26	6704	Smart-seq2	MK1	6L	M1	VIP			mk2_6R_AT19#mk2_6R_AT19_BC03096_N01	7.815	296	1843	0.141096	6531	0	MK2	6R	M1	C16	6663	0.510106	SST2	SST2
		X72M_1_6L2_303_544	2412.9	7191	Smart-seq2	MK1	6L	M1	SST			mk2_6R_AT19#mk2_6R_AT19_BC04110_N03	6.027	210	1676	0.12837	6528	0	MK2	6R	M1	C12	6719	0.514629	VIP2	VIP2
		X72M_1_6L2_303_545	2211.21	5156	Smart-seq2	MK1	6L	M1	L23it			mk2_6R_AT19#mk2_6R_AT19_BC03085_N01	5.974	178	1340	0.102666	6526	0	MK2	6R	M1	C6	7522	0.57631	EX5	L23it
		X72M_1_6L2_303_546	2042.02	4301	Smart-seq2	MK1	6L	M1	VIP			mk2_6R_AT19#mk2_6R_AT19_BC03095_N01	7.207	222	1582	0.121263	6523	0	MK2	6R	M1	C13	6743	0.516863	LAMP5	LAMP5
		X72M_1_6L2_303_549	3490.48	4568	Smart-seq2	MK1	6L	M1	L23it			mk2_6R_AT19#mk2_6R_AT19_BC03102_N01	5.941	195	1306	0.100138	6521	0	MK2	6R	M1	C3	8492	0.651127	EX2	L23it
		X72M_1_6L2_303_550	2768.33	2713	Smart-seq2	MK1	6L	M1	L5it			mk2_6R_AT19#mk2_6R_AT19_BC04322_N04	17.673	357	1921	0.147316	6520	0	MK2	6R	M1	C3	9684	0.742638	EX2	L23it
		X72M_1_6L2_303_551	2399.29	3000	Smart-seq2	MK1	6L	M1	VIP			mk2_6R_AT19#mk2_6R_AT19_BC03098_N01	9.086	234	1498	0.115018	6512	0	MK2	6R	M1	C6	8991	0.690341	EX5	L5it
		X72M_1_6L2_303_552	2694.2	3522	Smart-seq2	MK1	6L	M1	L5it			mk2_6R_AT19#mk2_6R_AT19_BC03864_N03	12.895	267	1587	0.121852	6512	0	MK2	6R	M1	C3	9519	0.730881	EX2	L23it
		X72M_1_6L2_303_553	3141.66	3903	Smart-seq2	MK1	6L	M1	L23it			mk2_6R_AT19#mk2_6R_AT19_BC03349_N03	11.363	241	1539	0.118203	6510	0	MK2	6R	M1	C3	9288	0.713364	EX2	L23it
		X72M_1_6L2_303_554	2612.06	2604	Smart-seq2	MK1	6L	M1	L5it			mk2_6R_AT19#mk2_6R_AT19_BC03061_N01	13.978	360	2039	0.156919	6497	0	MK2	6R	M1	C12	7305	0.562183	VIP2	VIP2
		X72M_1_6L2_303_555	1908.86	1937	Smart-seq2	MK1	6L	M1	RELN			mk2_6R_AT19#mk2_6R_AT19_BC03055_N01	16.095	317	1881	0.144871	6492	0	MK2	6R	M1	C21	6503	0.500847	OPC	OPC
		X72M_1_6L2_303_556	2934.38	3969	Smart-seq2	MK1	6L	M1	L45it			mk2_6R_AT19#mk2_6R_AT19_BC03113_N01	7.846	210	1414	0.109054	6483	0	MK2	6R	M1	C6	8170	0.63011	EX5	L5it
		X72M_1_6L2_303_557	2447.52	2542	Smart-seq2	MK1	6L	M1	VIP			mk2_6R_AT19#mk2_6R_AT19_BC03109_N01	5.158	112	972	0.0750927	6472	0	MK2	6R	M1	C13	5012	0.387206	LAMP5	RELN
		X72M_1_6L2_303_558	2978.2	3912	Smart-seq2	MK1	6L	M1	L23it			mk2_6R_AT19#mk2_6R_AT19_BC03245_N03	14.66	422	2452	0.189431	6472	0	MK2	6R	M1	C20	7448	0.575402	AST2	AST2
		X72M_1_6L2_303_559	3064.83	8004	Smart-seq2	MK1	6L	M1	L45it			mk2_6R_AT19#mk2_6R_AT19_BC03289_N02	11.881	264	1655	0.127918	6469	0	MK2	6R	M1	C3	9405	0.726928	EX2	L4it
		X72M_1_6L2_303_560	1873.79	4277	Smart-seq2	MK1	6L	M1	VIP			mk2_6R_AT19#mk2_6R_AT19_BC03112_N01	15.782	263	1614	0.124768	6468	0	MK2	6R	M1	C3	8364	0.646568	EX2	L5it
		X72M_1_6L2_303_561	2681.62	6550	Smart-seq2	MK1	6L	M1	SST			mk2_6R_AT19#mk2_6R_AT19_BC03116_N01	9.035	146	990	0.0765306	6468	0	MK2	6R	M1	C22	4187	0.32367	OLIG1	OLIG1
		X72M_1_6L2_303_562	2198.35	5025	Smart-seq2	MK1	6L	M1	VIP			mk2_6R_AT19#mk2_6R_AT19_BC03271_N03	11.19	356	2058	0.15914	6466	0	MK2	6R	M1	C3	9675	0.748144	EX2	L23it
		X72M_1_6L2_303_564	2766.78	2480	Smart-seq2	MK1	6L	M1	L23it			mk2_6R_AT19#mk2_6R_AT19_BC04657_N04	13.366	324	1739	0.134577	6461	0	MK2	6R	M1	C3	8878	0.687045	EX2	L23it
		X72M_1_6L2_303_565	3064.35	3360	Smart-seq2	MK1	6L	M1	L45it			mk2_6R_AT19#mk2_6R_AT19_BC04236_N04	14	403	2362	0.182817	6460	0	MK2	6R	M1	C22	6961	0.538777	OLIG1	OLIG1
		X72M_1_6L2_303_566	2927.34	3292	Smart-seq2	MK1	6L	M1	L5it			mk2_6R_AT19#mk2_6R_AT19_BC03324_N02	12.096	281	1846	0.142924	6458	0	MK2	6R	M1	C17	6172	0.477857	ENDO	PERI
		X72M_1_6L2_303_567	2494.56	3243	Smart-seq2	MK1	6L	M1	L23it			mk2_6R_AT19#mk2_6R_AT19_BC03495_N02	9.137	263	1650	0.127788	6456	0	MK2	6R	M1	C3	8815	0.682698	EX2	L23it
		X72M_1_6L2_303_568	2478.33	3202	Smart-seq2	MK1	6L	M1	L23it			mk2_6R_AT19#mk2_6R_AT19_BC04499_N05	8.699	246	1557	0.120604	6455	0	MK2	6R	M1	C22	5158	0.399535	OLIG1	OLIG1
		X72M_1_6L2_303_569	2653.63	3123	Smart-seq2	MK1	6L	M1	L23it			mk2_6R_AT19#mk2_6R_AT19_BC03668_N02	15.718	508	2956	0.229005	6454	0	MK2	6R	M1	C22	7864	0.609235	OLIG1	OLIG1
		X72M_1_6L2_303_570	2651.4	2731	Smart-seq2	MK1	6L	M1	L23it			mk2_6R_AT19#mk2_6R_AT19_BC03131_N01	4.652	148	1178	0.0912895	6452	0	MK2	6R	M1	C15	4669	0.361826	PVALB	/
		X72M_1_6L2_303_571	2606.59	3315	Smart-seq2	MK1	6L	M1	LAMP5			mk2_6R_AT19#mk2_6R_AT19_BC03907_N02	8.055	240	1446	0.112093	6450	0	MK2	6R	M1	C3	9253	0.717287	EX2	L23it
		X72M_1_6L2_303_572	2464.21	3560	Smart-seq2	MK1	6L	M1	L5it			mk2_6R_AT19#mk2_6R_AT19_BC03997_N03	11.844	317	1894	0.14689	6447	0	MK2	6R	M1	C3	9583	0.743214	EX2	L23it
		X72M_1_6L2_303_573	3313.76	3394	Smart-seq2	MK1	6L	M1	L23it			mk2_6R_AT19#mk2_6R_AT19_BC03442_N03	14.241	338	2112	0.163848	6445	0	MK2	6R	M1	C21	7324	0.568192	OPC	OPC
		X72M_1_6L2_303_574	2892.72	2954	Smart-seq2	MK1	6L	M1	L45it			mk2_6R_AT19#mk2_6R_AT19_BC03117_N01	12.409	188	1278	0.0991928	6442	0	MK2	6R	M1	C3	8956	0.695126	EX2	L23it
		X72M_1_6L2_303_575	2639.48	6920	Smart-seq2	MK1	6L	M1	PVALB			mk2_6R_AT19#mk2_6R_AT19_BC03863_N02	10.449	248	1519	0.117898	6442	1.04196	MK2	6R	M1	C6	6699	0.519947	EX5	L56np
		X72M_1_6L2_303_576	1763.59	4249	Smart-seq2	MK1	6L	M1	VIP			mk2_6R_AT19#mk2_6R_AT19_BC05417_N04	6.462	186	1128	0.0875505	6442	0	MK2	6R	M1	C22	4603	0.357265	OLIG1	OLIG1
		X72M_1_6L2_303_577	2210.8	4573	Smart-seq2	MK1	6L	M1	RELN			mk2_6R_AT19#mk2_6R_AT19_BC03135_N01	8.874	242	1707	0.132552	6439	0	MK2	6R	M1	C6	9629	0.747709	EX5	L4it
		X72M_1_6L2_303_578	2650.5	5793	Smart-seq2	MK1	6L	M1	L5it			mk2_6R_AT19#mk2_6R_AT19_BC04719_N06	16.062	584	3121	0.242389	6438	0	MK2	6R	M1	C20	8792	0.682821	AST2	AST2
		X72M_1_6L2_303_579	3099.29	3790	Smart-seq2	MK1	6L	M1	L45it			mk2_6R_AT19#mk2_6R_AT19_BC03786_N03	11.441	364	2450	0.190306	6437	0	MK2	6R	M1	C21	7886	0.612552	OPC	OPC
		X72M_1_6L2_303_580	2699.09	2509	Smart-seq2	MK1	6L	M1	L23it			mk2_6R_AT19#mk2_6R_AT19_BC03136_N01	6.653	168	1252	0.0972654	6436	0	MK2	6R	M1	C3	8493	0.659804	EX2	L23it
		X72M_1_6L2_303_581	2554.14	2467	Smart-seq2	MK1	6L	M1	VIP			mk2_6R_AT19#mk2_6R_AT19_BC04862_N05	10.549	293	1852	0.143968	6432	0	MK2	6R	M1	C3	9254	0.719372	EX2	L23it
		X72M_1_6L2_303_582	2629.21	2831	Smart-seq2	MK1	6L	M1	L23it			mk2_6R_AT19#mk2_6R_AT19_BC03992_N04	11.41	363	2401	0.186703	6430	0	MK2	6R	M1	C22	6946	0.540124	OLIG1	OLIG1
		X72M_1_6L2_303_583	2862.96	4520	Smart-seq2	MK1	6L	M1	L45it			mk2_6R_AT19#mk2_6R_AT19_BC03129_N01	18.537	337	2017	0.156867	6429	0	MK2	6R	M1	C16	7186	0.558874	SST2	SST2
		X72M_1_6L2_303_584	3164.14	4706	Smart-seq2	MK1	6L	M1	L23it			mk2_6R_AT19#mk2_6R_AT19_BC03393_N02	13.641	372	2236	0.174035	6424	0	MK2	6R	M1	C20	7016	0.546077	AST2	AST2
		X72M_1_6L2_303_585	2363.37	2461	Smart-seq2	MK1	6L	M1	VIP			mk2_6R_AT19#mk2_6R_AT19_BC03140_N01	11.927	259	1547	0.120427	6423	0	MK2	6R	M1	C3	8615	0.670637	EX2	L23it
		X72M_1_6L2_303_586	2561.34	2624	Smart-seq2	MK1	6L	M1	L23it			mk2_6R_AT19#mk2_6R_AT19_BC04364_N03	10.794	278	1815	0.141289	6423	0	MK2	6R	M1	C16	6492	0.505371	SST2	SST2
		X72M_1_6L2_303_587	2739.89	2643	Smart-seq2	MK1	6L	M1	LAMP5			mk2_6R_AT19#mk2_6R_AT19_BC04023_N02	9.763	212	1293	0.10067	6422	0	MK2	6R	M1	C3	8653	0.6737	EX2	L6it
		X72M_1_6L2_303_588	3110.35	4441	Smart-seq2	MK1	6L	M1	L23it			mk2_6R_AT19#mk2_6R_AT19_BC07776_N07	11.35	235	1490	0.116062	6419	0	MK2	6R	M1	C9	8274	0.644493	EX8	L23it
		X72M_1_6L2_303_589	2976.07	3677	Smart-seq2	MK1	6L	M1	L23it			mk2_6R_AT19#mk2_6R_AT19_BC03499_N02	17.533	425	2398	0.186818	6418	0	MK2	6R	M1	C15	8307	0.647164	PVALB	PVALB
		X72M_1_6L2_303_590	2554.86	2602	Smart-seq2	MK1	6L	M1	VIP			mk2_6R_AT19#mk2_6R_AT19_BC03130_N01	9.721	324	1918	0.149493	6415	0	MK2	6R	M1	C16	8068	0.628839	SST2	SST2
		X72M_1_6L2_303_591	2055.33	5401	Smart-seq2	MK1	6L	M1	SST			mk2_6R_AT19#mk2_6R_AT19_BC03621_N02	24.455	494	2454	0.191479	6408	0	MK2	6R	M1	C12	8287	0.646614	VIP2	VIP2
		X72M_1_6L2_303_592	2295.69	5433	Smart-seq2	MK1	6L	M1	SST			mk2_6R_AT19#mk2_6R_AT19_BC03150_N01	6.639	285	1919	0.149969	6398	0	MK2	6R	M1	C15	6982	0.545639	PVALB	PVALB
		X72M_1_6L2_303_593	2459.74	4609	Smart-seq2	MK1	6L	M1	L23it			mk2_6R_AT19#mk2_6R_AT19_BC03138_N02	6.153	174	1304	0.101939	6396	0	MK2	6R	M1	C6	8559	0.66909	EX5	L6it
		X72M_1_6L2_303_594	2857.89	6384	Smart-seq2	MK1	6L	M1	L45it			mk2_6R_AT19#mk2_6R_AT19_BC03157_N01	10.008	374	2473	0.193324	6396	0	MK2	6R	M1	C22	6657	0.520403	OLIG1	OLIG1
		X72M_1_6L2_303_595	2852.58	3049	Smart-seq2	MK1	6L	M1	L23it			mk2_6R_AT19#mk2_6R_AT19_BC03830_N03	10.633	392	2507	0.196135	6391	0	MK2	6R	M1	C15	8279	0.647708	PVALB	PVALB
		X72M_1_6L2_303_596	2592.09	2447	Smart-seq2	MK1	6L	M1	PVALB			mk2_6R_AT19#mk2_6R_AT19_BC03348_N02	5.281	184	1308	0.10246	6383	0.134382	MK2	6R	M1	C13	6540	0.512298	LAMP5	/
		X72M_1_6L2_401_505	1358.26	1988	Smart-seq2	MK1	6L	M1	PVALB			mk2_6R_AT19#mk2_6R_AT19_BC03156_N01	10.957	332	2009	0.15747	6379	0	MK2	6R	M1	C15	8079	0.63325	PVALB	PVALB
		X72M_1_6L2_401_506	2188.84	3432	Smart-seq2	MK1	6L	M1	L45it			mk2_6R_AT19#mk2_6R_AT19_BC03121_N01	10.517	239	1457	0.114239	6377	0	MK2	6R	M1	C9	9157	0.717971	EX8	L23it
		X72M_1_6L2_401_510	2958.26	3154	Smart-seq2	MK1	6L	M1	L23it			mk2_6R_AT19#mk2_6R_AT19_BC03436_N02	14.329	398	2266	0.177753	6374	0	MK2	6R	M1	C20	7024	0.550988	AST2	AST2
		X72M_1_6L2_401_511	3016.52	7695	Smart-seq2	MK1	6L	M1	L23it			mk2_6R_AT19#mk2_6R_AT19_BC03163_N01	6.535	165	1295	0.101616	6372	0	MK2	6R	M1	C10	7457	0.585138	EX9	L5it
		X72M_1_6L2_401_512	2160.68	5516	Smart-seq2	MK1	6L	M1	RELN			mk2_6R_AT19#mk2_6R_AT19_BC03153_N01	5.755	186	1421	0.111521	6371	0	MK2	6R	M1	C16	5368	0.421284	SST2	SST2
		X72M_1_6L2_401_513	2423.25	2424	Smart-seq2	MK1	6L	M1	L23it			mk2_6R_AT19#mk2_6R_AT19_BC03855_N02	14.851	300	2019	0.158527	6368	0	MK2	6R	M1	C15	7918	0.621702	PVALB	/
		X72M_1_6L2_401_521	1875.72	3316	Smart-seq2	MK1	6L	M1	VIP			mk2_6R_AT19#mk2_6R_AT19_BC03357_N02	13.976	367	2122	0.166876	6358	0	MK2	6R	M1	C15	6980	0.548915	PVALB	PVALB
		X72M_1_6L2_401_522	2995.09	5585	Smart-seq2	MK1	6L	M1	L23it			mk2_6R_AT19#mk2_6R_AT19_BC03857_N02	9.139	240	1463	0.115088	6356	0	MK2	6R	M1	C22	5106	0.401668	OLIG1	OLIG1
		X72M_1_6L2_401_524	2304.49	2893	Smart-seq2	MK1	6L	M1	LAMP5			mk2_6R_AT19#mk2_6R_AT19_BC03438_N03	10.91	292	1818	0.143059	6354	0	MK2	6R	M1	C3	9545	0.751102	EX2	L23it
		X72M_1_6L2_401_526	2288.15	1773	Smart-seq2	MK1	6L	M1	LAMP5			mk2_6R_AT19#mk2_6R_AT19_BC04323_N04	3.788	44	489	0.0384858	6353	0	MK2	6R	M1	C18	3531	0.2779	EX10	L56np
		X72M_1_6L2_401_527	1960.22	3865	Smart-seq2	MK1	6L	M1	LAMP5			mk2_6R_AT19#mk2_6R_AT19_BC03171_N01	9.169	213	1294	0.101954	6346	0	MK2	6R	M1	C3	9333	0.735345	EX2	L23it
		X72M_1_6L2_401_529	1768.5	1822	Smart-seq2	MK1	6L	M1	L23it			mk2_6R_AT19#mk2_6R_AT19_BC03159_N01	6.557	149	1042	0.0821119	6345	0	MK2	6R	M1	C8	5763	0.454137	EX7	L23it
		X72M_1_6L2_401_532	3180.18	3835	Smart-seq2	MK1	6L	M1	L5it			mk2_6R_AT19#mk2_6R_AT19_BC03134_N01	9.584	242	1548	0.122005	6344	0	MK2	6R	M1	C3	8989	0.708465	EX2	L23it
		X72M_1_6L2_401_534	2513.98	3128	Smart-seq2	MK1	6L	M1	L5it			mk2_6R_AT19#mk2_6R_AT19_BC03170_N01	6.427	185	1378	0.108641	6342	0	MK2	6R	M1	C6	8698	0.685746	EX5	L5it
		X72M_1_6L2_401_536	2977.32	3878	Smart-seq2	MK1	6L	M1	VIP			mk2_6R_AT19#mk2_6R_AT19_BC03173_N01	6.292	251	1812	0.14297	6337	0	MK2	6R	M1	C12	6996	0.551996	VIP2	VIP2
		X72M_1_6L2_401_537	2231.8	3717	Smart-seq2	MK1	6L	M1	RELN			mk2_6R_AT19#mk2_6R_AT19_BC04159_N03	16.032	421	2388	0.188447	6336	0.57687	MK2	6R	M1	C12	7339	0.579151	VIP2	VIP2
		X72M_1_6L2_401_538	2638.89	3970	Smart-seq2	MK1	6L	M1	L5it			mk2_6R_AT19#mk2_6R_AT19_BC03500_N03	10.149	328	2061	0.162693	6334	0	MK2	6R	M1	C13	7535	0.594806	LAMP5	LAMP5
		X72M_1_6L2_401_539	2133.93	2910	Smart-seq2	MK1	6L	M1	L45it			mk2_6R_AT19#mk2_6R_AT19_BC04045_N04	8.134	267	1722	0.136083	6327	0	MK2	6R	M1	C9	8977	0.70942	EX8	L23it
		X72M_1_6L2_401_544	2476.39	7024	Smart-seq2	MK1	6L	M1	PVALB			mk2_6R_AT19#mk2_6R_AT19_BC03179_N01	6.999	205	1431	0.11314	6324	0	MK2	6R	M1	C3	7777	0.61488	EX2	L23it
		X72M_1_6L2_401_545	2746.35	4030	Smart-seq2	MK1	6L	M1	PVALB			mk2_6R_AT19#mk2_6R_AT19_BC04550_N04	5.518	209	1553	0.122864	6320	0	MK2	6R	M1	C13	6746	0.533703	LAMP5	LAMP5
		X72M_1_6L2_401_546	2062.1	2849	Smart-seq2	MK1	6L	M1	LAMP5			mk2_6R_AT19#mk2_6R_AT19_BC02878_N01	13.096	291	1931	0.153011	6310	0	MK2	6R	M1	C19	6260	0.496038	AST1	/
		X72M_1_6L2_401_547	2919.57	3608	Smart-seq2	MK1	6L	M1	L45it			mk2_6R_AT19#mk2_6R_AT19_BC02874_N02	12.397	457	2758	0.21875	6304	0	MK2	6R	M1	C19	7663	0.607789	AST1	AST1
		X72M_1_6L2_401_548	2661.56	2381	Smart-seq2	MK1	6L	M1	L5it			mk2_6R_AT19#mk2_6R_AT19_BC03151_N01	11.551	385	2228	0.176713	6304	0	MK2	6R	M1	C21	6915	0.548461	OPC	OPC
		X72M_1_6L2_401_549	1882.72	1895	Smart-seq2	MK1	6L	M1	LAMP5			mk2_6R_AT19#mk2_6R_AT19_BC03946_N02	15.232	300	1609	0.127617	6304	0	MK2	6R	M1	C3	9038	0.716846	EX2	L23it
		X72M_1_6L2_401_550	2131.97	2353	Smart-seq2	MK1	6L	M1	VIP			mk2_6R_AT19#mk2_6R_AT19_BC03192_N01	4.74	158	1352	0.107268	6302	0	MK2	6R	M1	C15	5994	0.475563	PVALB	PVALB
		X72M_1_6L2_401_552	2672.76	2591	Smart-seq2	MK1	6L	M1	L5it			mk2_6R_AT19#mk2_6R_AT19_BC04279_N03	5.186	165	1491	0.118352	6299	0	MK2	6R	M1	C13	6133	0.486823	LAMP5	LAMP5
		X72M_1_6L2_401_553	1951.73	1903	Smart-seq2	MK1	6L	M1	LAMP5			mk2_6R_AT19#mk2_6R_AT19_BC03189_N01	11.973	260	1493	0.11853	6298	0	MK2	6R	M1	C6	8816	0.699905	EX5	L5it
		X72M_1_6L2_401_554	2703.86	3533	Smart-seq2	MK1	6L	M1	L5it			mk2_6R_AT19#mk2_6R_AT19_BC04035_N02	11.881	270	1744	0.138501	6296	0	MK2	6R	M1	C13	6997	0.55567	LAMP5	RELN
		X72M_1_6L2_401_558	2868.72	3992	Smart-seq2	MK1	6L	M1	L45it			mk2_6R_AT19#mk2_6R_AT19_BC03431_N03	11.653	306	1828	0.145264	6292	0	MK2	6R	M1	C3	9146	0.726796	EX2	L23it
		X72M_1_6L2_401_559	2724	6252	Smart-seq2	MK1	6L	M1	PVALB			mk2_6R_AT19#mk2_6R_AT19_BC03187_N01	7.55	183	1242	0.0987281	6290	0	MK2	6R	M1	C20	4884	0.388235	AST2	AST2
		X72M_1_6L2_401_561	2356.78	2910	Smart-seq2	MK1	6L	M1	L5it			mk2_6R_AT19#mk2_6R_AT19_BC03195_N01	5.788	190	1587	0.126213	6287	0	MK2	6R	M1	C12	6191	0.492365	VIP2	VIP2
		X72M_1_6L2_401_562	1618.29	1976	Smart-seq2	MK1	6L	M1	LAMP5			mk2_6R_AT19#mk2_6R_AT19_BC03901_N02	7.112	255	1699	0.135142	6286	0	MK2	6R	M1	C13	6414	0.510181	LAMP5	/
		X72M_1_6L2_401_563	2617.33	2421	Smart-seq2	MK1	6L	M1	LAMP5			mk2_6R_AT19#mk2_6R_AT19_BC03885_N03	11.454	295	2020	0.160777	6282	0.134382	MK2	6R	M1	C3	8579	0.682824	EX2	L23it
		X72M_1_6L2_401_564	2467.73	1845	Smart-seq2	MK1	6L	M1	SST			mk2_6R_AT19#mk2_6R_AT19_BC04217_N03	6.995	272	1910	0.152022	6282	0	MK2	6R	M1	C12	6979	0.555476	VIP2	VIP2
		X72M_1_6L2_401_566	2886.49	2871	Smart-seq2	MK1	6L	M1	PVALB			mk2_6R_AT19#mk2_6R_AT19_BC03194_N01	5.587	158	1294	0.103009	6281	0	MK2	6R	M1	C7	5467	0.435201	EX6	L56np
		X72M_1_6L2_401_568	2183.09	2050	Smart-seq2	MK1	6L	M1	PVALB			mk2_6R_AT19#mk2_6R_AT19_BC03790_N02	7.988	238	1538	0.122511	6277	0	MK2	6R	M1	C3	8747	0.69675	EX2	L23it
		X72M_1_6L2_401_570	2399.01	2441	Smart-seq2	MK1	6L	M1	L23it			mk2_6R_AT19#mk2_6R_AT19_BC04030_N04	11.362	350	2066	0.164648	6274	0	MK2	6R	M1	C16	7282	0.580332	SST2	SST2
		X72M_1_6L2_401_571	2125.02	2095	Smart-seq2	MK1	6L	M1	L23it			mk2_6R_AT19#mk2_6R_AT19_BC03568_N02	9.168	250	1784	0.142219	6272	0	MK2	6R	M1	C13	6754	0.538425	LAMP5	RELN
		X72M_1_6L2_401_572	2400.88	2224	Smart-seq2	MK1	6L	M1	PVALB			mk2_6R_AT19#mk2_6R_AT19_BC03207_N01	11.543	239	1441	0.114967	6267	0	MK2	6R	M1	C3	9520	0.759534	EX2	L23it
		X72M_1_6L2_401_573	2335.21	2124	Smart-seq2	MK1	6L	M1	L23it			mk2_6R_AT19#mk2_6R_AT19_BC03198_N01	7.12	169	1298	0.103691	6259	0	MK2	6R	M1	C3	9205	0.735341	EX2	L23it
		X72M_1_6L2_401_575	2349.31	5806	Smart-seq2	MK1	6L	M1	L45it			mk2_6R_AT19#mk2_6R_AT19_BC04156_N03	12.939	477	3023	0.241569	6257	0	MK2	6R	M1	C22	8039	0.642401	OLIG1	OLIG1
		X72M_1_6L2_401_576	2358.32	5516	Smart-seq2	MK1	6L	M1	L23it			mk2_6R_AT19#mk2_6R_AT19_BC03354_N02	7.657	174	1371	0.109645	6252	0	MK2	6R	M1	C12	5485	0.43866	VIP2	VIP2
		X72M_1_6L2_401_577	2434.21	3388	Smart-seq2	MK1	6L	M1	L45it			mk2_6R_AT19#mk2_6R_AT19_BC03161_N01	15.223	369	2212	0.176932	6251	0	MK2	6R	M1	C16	8133	0.650536	SST2	SST2
		X72M_1_6L2_401_578	2273.89	2891	Smart-seq2	MK1	6L	M1	L23it			mk2_6R_AT19#mk2_6R_AT19_BC03557_N02	12.9	456	2347	0.18773	6251	0	MK2	6R	M1	C20	6602	0.528076	AST2	AST2
		X72M_1_6L2_401_581	2381.2	2435	Smart-seq2	MK1	6L	M1	VIP			mk2_6R_AT19#mk2_6R_AT19_BC03220_N01	11.097	269	1602	0.128201	6248	0	MK2	6R	M1	C6	8622	0.689981	EX5	L5it
		X72M_1_6L2_401_583	2616.95	2783	Smart-seq2	MK1	6L	M1	L23it			mk2_6R_AT19#mk2_6R_AT19_BC03214_N01	5.817	188	1618	0.129564	6244	0	MK2	6R	M1	C13	5997	0.480221	LAMP5	RELN
		X72M_1_6L2_401_584	2621.26	2836	Smart-seq2	MK1	6L	M1	L23it			mk2_6R_AT19#mk2_6R_AT19_BC03202_N01	9.588	276	1892	0.151578	6241	0	MK2	6R	M1	C22	5983	0.47933	OLIG1	OLIG1
		X72M_1_6L2_401_586	2437.54	2352	Smart-seq2	MK1	6L	M1	L23it			mk2_6R_AT19#mk2_6R_AT19_BC03328_N02	7.203	251	1912	0.153181	6241	0	MK2	6R	M1	C16	6876	0.550873	SST2	SST2
		X72M_1_6L2_401_587	2074.06	1733	Smart-seq2	MK1	6L	M1	RELN			mk2_6R_AT19#mk2_6R_AT19_BC03210_N01	14.725	290	1869	0.149808	6238	0	MK2	6R	M1	C16	7556	0.605643	SST2	SST2
		X72M_1_6L2_401_588	2331.84	2570	Smart-seq2	MK1	6L	M1	L23it			mk2_6R_AT19#mk2_6R_AT19_BC03633_N03	9.198	288	1786	0.143247	6234	0	MK2	6R	M1	C12	7544	0.605069	VIP2	VIP2
		X72M_1_6L2_401_589	2194.88	2015	Smart-seq2	MK1	6L	M1	SST			mk2_6R_AT19#mk2_6R_AT19_BC03969_N02	6.783	322	1989	0.159631	6230	0	MK2	6R	M1	C22	6700	0.537721	OLIG1	OLIG1
		X72M_1_6L2_401_590	2782.64	2926	Smart-seq2	MK1	6L	M1	PVALB			mk2_6R_AT19#mk2_6R_AT19_BC03228_N01	9.813	223	1359	0.109087	6229	0	MK2	6R	M1	C3	8244	0.661743	EX2	L23it
		X72M_1_6L2_401_592	2325.64	5437	Smart-seq2	MK1	6L	M1	L23it			mk2_6R_AT19#mk2_6R_AT19_BC04343_N02	18.317	222	1391	0.111709	6226	0	MK2	6R	M1	C3	8573	0.688484	EX2	L23it
		X72M_1_6L2_401_593	2458.7	2980	Smart-seq2	MK1	6L	M1	L23it			mk2_6R_AT19#mk2_6R_AT19_BC03258_N02	9.991	222	1529	0.12287	6222	0	MK2	6R	M1	C9	9099	0.731196	EX8	L23it
		X72M_1_6L2_401_594	2002.46	1892	Smart-seq2	MK1	6L	M1	L45it			mk2_6R_AT19#mk2_6R_AT19_BC03938_N02	11.795	274	1689	0.135772	6220	0	MK2	6R	M1	C9	9006	0.723955	EX8	L23it
		X72M_1_1R_601_505	2532.97	2311	Smart-seq2	MK1	1R	PFC	OLI			mk2_6R_AT19#mk2_6R_AT19_BC03222_N01	8.992	277	1726	0.138813	6217	0	MK2	6R	M1	C3	9325	0.74996	EX2	L23it
		X72M_1_1R_601_514	2466.03	2621	Smart-seq2	MK1	1R	PFC	PVALB			mk2_6R_AT19#mk2_6R_AT19_BC03910_N02	16.737	355	1859	0.149702	6209	0	MK2	6R	M1	C3	8820	0.710259	EX2	L23it
		X72M_1_1R_601_522	1606.83	1535	Smart-seq2	MK1	1R	PFC	MIC			mk2_6R_AT19#mk2_6R_AT19_BC04170_N03	14.257	432	2399	0.19325	6207	0	MK2	6R	M1	C21	7041	0.567182	OPC	OPC
		X72M_1_1R_601_529	2028.79	2439	Smart-seq2	MK1	1R	PFC	VIP			mk2_6R_AT19#mk2_6R_AT19_BC03877_N03	11.139	360	2307	0.185869	6206	0	MK2	6R	M1	C21	7117	0.573397	OPC	OPC
		X72M_1_1R_601_535	1907.14	1977	Smart-seq2	MK1	1R	PFC	MIC			mk2_6R_AT19#mk2_6R_AT19_BC03231_N01	17.566	275	1620	0.130582	6203	0	MK2	6R	M1	C3	9114	0.734645	EX2	L23it
		X72M_1_1R_601_536	2399.08	3075	Smart-seq2	MK1	1R	PFC	OLI			mk2_6R_AT19#mk2_6R_AT19_BC03224_N01	13.805	244	1540	0.124194	6200	0	MK2	6R	M1	C16	6856	0.552903	SST2	SST2
		X72M_1_1R_601_540	3813.92	6313	Smart-seq2	MK1	1R	PFC	SST			mk2_6R_AT19#mk2_6R_AT19_BC03234_N01	8.873	233	1493	0.120423	6199	0	MK2	6R	M1	C6	8186	0.660268	EX5	L5it
		X72M_1_1R_601_541	2819.08	2607	Smart-seq2	MK1	1R	PFC	MIC			mk2_6R_AT19#mk2_6R_AT19_BC03999_N02	18.285	434	2524	0.203581	6199	0	MK2	6R	M1	C22	6900	0.556541	OLIG1	OLIG1
		X72M_1_1R_601_542	2818.91	2975	Smart-seq2	MK1	1R	PFC	MIC			mk2_6R_AT19#mk2_6R_AT19_BC03235_N01	9.043	137	1044	0.0843841	6186	0	MK2	6R	M1	C14	4250	0.343518	SST1	SST1
		X72M_1_1R_601_544	1510.52	2171	Smart-seq2	MK1	1R	PFC	OLI			mk2_6R_AT19#mk2_6R_AT19_BC03240_N01	10.655	226	1325	0.107201	6180	0	MK2	6R	M1	C3	8363	0.676618	EX2	L23it
		X72M_1_1R_601_550	1044.63	1318	Smart-seq2	MK1	1R	PFC	VIP			mk2_6R_AT19#mk2_6R_AT19_BC03246_N01	14.957	355	1902	0.153958	6177	0	MK2	6R	M1	C15	7565	0.612352	PVALB	PVALB
		X72M_1_1R_601_551	1927.08	1683	Smart-seq2	MK1	1R	PFC	MIC			mk2_6R_AT19#mk2_6R_AT19_BC03478_N02	10.248	207	1367	0.110652	6177	0	MK2	6R	M1	C3	8895	0.72001	EX2	L23it
		X72M_1_1R_601_555	3260.47	3799	Smart-seq2	MK1	1R	PFC	OPC			mk2_6R_AT19#mk2_6R_AT19_BC03238_N01	15.983	452	2684	0.217328	6175	0	MK2	6R	M1	C22	7101	0.57498	OLIG1	OLIG1
		X72M_1_1R_601_556	3274.17	4418	Smart-seq2	MK1	1R	PFC	VIP			mk2_6R_AT19#mk2_6R_AT19_BC03909_N03	12.993	374	2298	0.186103	6174	0	MK2	6R	M1	C16	7979	0.646178	SST2	SST2
		X72M_1_1R_601_557	2810.34	2814	Smart-seq2	MK1	1R	PFC	OLI			mk2_6R_AT19#mk2_6R_AT19_BC04817_N05	3.06	34	413	0.0334467	6174	0	MK2	6R	M1	C18	3326	0.269355	EX10	L56np
		X72M_1_1R_601_558	2296.34	2034	Smart-seq2	MK1	1R	PFC	MIC			mk2_6R_AT19#mk2_6R_AT19_BC04051_N03	9.588	276	1582	0.128243	6168	0	MK2	6R	M1	C9	8417	0.682312	EX8	L23it
		X72M_1_1R_601_560	1026.97	1064	Smart-seq2	MK1	1R	PFC	MIC			mk2_6R_AT19#mk2_6R_AT19_BC03611_N02	17.313	306	1746	0.141606	6165	0	MK2	6R	M1	C3	8957	0.72644	EX2	L23it
		X72M_1_1R_601_567	2023.99	1700	Smart-seq2	MK1	1R	PFC	OLI			mk2_6R_AT19#mk2_6R_AT19_BC03735_N02	14.761	328	1909	0.155102	6154	0	MK2	6R	M1	C16	7947	0.645678	SST2	SST2
		X72M_1_1R_601_570	2540.78	2520	Smart-seq2	MK1	1R	PFC	OLI			mk2_6R_AT19#mk2_6R_AT19_BC03459_N02	8.896	301	1715	0.139408	6151	0	MK2	6R	M1	C3	8215	0.667778	EX2	L23it
		X72M_1_1R_601_571	1905.05	1785	Smart-seq2	MK1	1R	PFC	OLI			mk2_6R_AT19#mk2_6R_AT19_BC03781_N03	8.027	227	1610	0.130873	6151	0	MK2	6R	M1	C12	5853	0.475776	VIP2	VIP2
		X72M_1_1R_601_588	2758.33	2890	Smart-seq2	MK1	1R	PFC	OLI			mk2_6R_AT19#mk2_6R_AT19_BC03780_N03	14.064	277	1598	0.129919	6150	0	MK2	6R	M1	C6	8889	0.722683	EX5	L4it
		X72M_1_1R_601_591	3345.49	6031	Smart-seq2	MK1	1R	PFC	PVALB			mk2_6R_AT19#mk2_6R_AT19_BC03576_N02	11.001	200	1292	0.105212	6140	0	MK2	6R	M1	C4	9260	0.754072	EX3	L23it
		X72M_1_1R_601_592	2290.4	3559	Smart-seq2	MK1	1R	PFC	OLI			mk2_6R_AT19#mk2_6R_AT19_BC03250_N01	8.062	171	1190	0.0969213	6139	0	MK2	6R	M1	C10	7629	0.621355	EX9	L5it
		X72M_1_1R_602_505	2145.11	2756	Smart-seq2	MK1	1R	PFC	OLI			mk2_6R_AT19#mk2_6R_AT19_BC04428_N03	10.812	273	1563	0.127322	6138	0	MK2	6R	M1	C3	8633	0.703242	EX2	L23it
		X72M_1_1R_602_507	2310.51	4189	Smart-seq2	MK1	1R	PFC	OLI			mk2_6R_AT19#mk2_6R_AT19_BC04016_N02	7.185	283	1953	0.159143	6136	0	MK2	6R	M1	C16	7289	0.593954	SST2	SST2
		X72M_1_1R_602_508	3242.84	5109	Smart-seq2	MK1	1R	PFC	VIP			mk2_6R_AT19#mk2_6R_AT19_BC03254_N01	10.413	305	1782	0.14528	6133	0	MK2	6R	M1	C3	9244	0.753628	EX2	L23it
		X72M_1_1R_602_513	2718.7	5479	Smart-seq2	MK1	1R	PFC	MIC			mk2_6R_AT19#mk2_6R_AT19_BC03261_N01	4.575	134	1117	0.0911986	6124	1.78092	MK2	6R	M1	C10	6823	0.557071	EX9	L4it
		X72M_1_1R_602_517	2081.24	2506	Smart-seq2	MK1	1R	PFC	MIC			mk2_6R_AT19#mk2_6R_AT19_BC03262_N01	10.438	311	1900	0.15533	6116	0	MK2	6R	M1	C16	7435	0.607832	SST2	SST2
		X72M_1_1R_602_519	2337.73	2650	Smart-seq2	MK1	1R	PFC	OLI			mk2_6R_AT19#mk2_6R_AT19_BC03922_N03	10.042	284	1739	0.142191	6115	0	MK2	6R	M1	C3	8760	0.716271	EX2	L23it
		X72M_1_1R_602_520	2733.81	3541	Smart-seq2	MK1	1R	PFC	OLI			mk2_6R_AT19#mk2_6R_AT19_BC03267_N01	4.766	142	1236	0.101129	6111	0	MK2	6R	M1	C13	5956	0.487318	LAMP5	RELN
		X72M_1_1R_602_523	1303.21	1796	Smart-seq2	MK1	1R	PFC	MIC			mk2_6R_AT19#mk2_6R_AT19_BC04584_N03	9.298	216	1411	0.115448	6111	0	MK2	6R	M1	C9	8883	0.726804	EX8	L23it
		X72M_1_1R_602_524	1868.88	2553	Smart-seq2	MK1	1R	PFC	SST			mk2_6R_AT19#mk2_6R_AT19_BC03270_N01	13.861	231	1433	0.117344	6106	0	MK2	6R	M1	C3	8339	0.682853	EX2	L23it
		X72M_1_1R_602_529	3174	5694	Smart-seq2	MK1	1R	PFC	SST			mk2_6R_AT19#mk2_6R_AT19_BC03543_N02	3.884	51	424	0.0347256	6105	0	MK2	6R	M1	C18	3038	0.248812	EX10	L56np
		X72M_1_1R_602_530	950.093	2288	Smart-seq2	MK1	1R	PFC	MIC			mk2_6R_AT19#mk2_6R_AT19_BC04600_N04	10.045	279	1766	0.144636	6105	0	MK2	6R	M1	C16	6891	0.564373	SST2	SST2
		X72M_1_1R_602_535	2581.46	3453	Smart-seq2	MK1	1R	PFC	MIC			mk2_6R_AT19#mk2_6R_AT19_BC03971_N02	14.491	322	1921	0.157407	6102	0	MK2	6R	M1	C15	7748	0.634874	PVALB	PVALB
		X72M_1_1R_602_539	2353.1	3901	Smart-seq2	MK1	1R	PFC	OLI			mk2_6R_AT19#mk2_6R_AT19_BC03274_N01	3.074	104	1150	0.0942778	6099	0	MK2	6R	M1	C13	5419	0.444253	LAMP5	LAMP5
		X72M_1_1R_602_540	2134.79	3320	Smart-seq2	MK1	1R	PFC	OLI			mk2_6R_AT19#mk2_6R_AT19_BC03272_N01	10.543	197	1295	0.106182	6098	0	MK2	6R	M1	C3	8253	0.676697	EX2	L23it
		X72M_1_1R_602_555	2214.89	3801	Smart-seq2	MK1	1R	PFC	OLI			mk2_6R_AT19#mk2_6R_AT19_BC03666_N03	11.059	363	2255	0.185018	6094	0	MK2	6R	M1	C21	7317	0.600345	OPC	OPC
		X72M_1_1R_602_557	3167.67	3828	Smart-seq2	MK1	1R	PFC	RELN			mk2_6R_AT19#mk2_6R_AT19_BC03634_N03	9.056	343	2254	0.185453	6077	0	MK2	6R	M1	C22	6619	0.544594	OLIG1	OLIG1
		X72M_1_1R_602_562	914.132	1689	Smart-seq2	MK1	1R	PFC	MIC			mk2_6R_AT19#mk2_6R_AT19_BC03280_N01	8.281	184	1210	0.0995721	6076	0	MK2	6R	M1	C11	4855	0.399523	VIP1	VIP1
		X72M_1_1R_602_566	2198.41	2225	Smart-seq2	MK1	1R	PFC	VIP			mk2_6R_AT19#mk2_6R_AT19_BC03870_N02	13.421	366	1982	0.163181	6073	0	MK2	6R	M1	C12	6988	0.575333	VIP2	VIP2
		X72M_1_1R_602_567	1620.68	1670	Smart-seq2	MK1	1R	PFC	MIC			mk2_6R_AT19#mk2_6R_AT19_BC03665_N02	11.579	345	1977	0.162877	6069	0	MK2	6R	M1	C15	7151	0.589142	PVALB	PVALB
		X72M_1_1R_602_572	2352.95	3800	Smart-seq2	MK1	1R	PFC	MIC			mk2_6R_AT19#mk2_6R_AT19_BC04190_N03	9.416	233	1422	0.117172	6068	0	MK2	6R	M1	C3	9055	0.746127	EX2	L23it
		X72M_1_1R_602_573	4114.07	7291	Smart-seq2	MK1	1R	PFC	PVALB			mk2_6R_AT19#mk2_6R_AT19_BC03284_N01	4.602	165	1331	0.10971	6066	0	MK2	6R	M1	C13	5771	0.475684	LAMP5	RELN
		X72M_1_1R_602_575	2082.51	3106	Smart-seq2	MK1	1R	PFC	MIC			mk2_6R_AT19#mk2_6R_AT19_BC03834_N03	10.341	329	2107	0.173673	6066	0	MK2	6R	M1	C21	6663	0.549209	OPC	OPC
		X72M_1_1R_602_586	3320.47	4908	Smart-seq2	MK1	1R	PFC	SST			mk2_6R_AT19#mk2_6R_AT19_BC03826_N02	11.299	291	1675	0.138156	6062	0	MK2	6R	M1	C3	8714	0.71874	EX2	L23it
		X72M_1_1R_602_590	3668.67	5442	Smart-seq2	MK1	1R	PFC	SST			mk2_6R_AT19#mk2_6R_AT19_BC03636_N03	8.762	323	2068	0.170655	6059	0	MK2	6R	M1	C13	7224	0.596138	LAMP5	LAMP5
		X72M_1_1R_602_594	2283.09	3715	Smart-seq2	MK1	1R	PFC	OLI			mk2_6R_AT19#mk2_6R_AT19_BC03358_N02	13.7	339	2158	0.1782	6055	0	MK2	6R	M1	C21	6868	0.567135	OPC	OPC
		X72M_1_1R_602_595	2074.38	4463	Smart-seq2	MK1	1R	PFC	L6it			mk2_6R_AT19#mk2_6R_AT19_BC03644_N02	16.085	528	2887	0.238398	6055	0	MK2	6R	M1	C20	8497	0.701652	AST2	AST2
		X72M_1_1R_603_502	2131.51	3466	Smart-seq2	MK1	1R	PFC	VIP			mk2_6R_AT19#mk2_6R_AT19_BC03296_N01	7.375	216	1472	0.121633	6051	0	MK2	6R	M1	C16	5868	0.484879	SST2	SST2
		X72M_1_1R_603_503	3252.7	5812	Smart-seq2	MK1	1R	PFC	OLI			mk2_6R_AT19#mk2_6R_AT19_BC04039_N03	3.485	44	475	0.0392887	6045	0	MK2	6R	M1	C18	3026	0.250289	EX10	/
		X72M_1_1R_603_505	3126.93	6755	Smart-seq2	MK1	1R	PFC	VIP			mk2_6R_AT19#mk2_6R_AT19_BC05013_N04	8.116	291	2018	0.166942	6044	0	MK2	6R	M1	C21	7101	0.587442	OPC	OPC
		X72M_1_1R_603_506	2628.73	5886	Smart-seq2	MK1	1R	PFC	VIP			mk2_6R_AT19#mk2_6R_AT19_BC03297_N01	13.976	367	2081	0.172297	6039	0	MK2	6R	M1	C16	8025	0.664431	SST2	SST2
		X72M_1_1R_603_507	3334.42	7450	Smart-seq2	MK1	1R	PFC	MIC			mk2_6R_AT19#mk2_6R_AT19_BC03427_N02	11.843	311	1770	0.14662	6036	0	MK2	6R	M1	C22	5419	0.44889	OLIG1	OLIG1
		X72M_1_1R_603_508	3286.32	5776	Smart-seq2	MK1	1R	PFC	OLI			mk2_6R_AT19#mk2_6R_AT19_BC03624_N02	9.083	211	1456	0.12061	6036	0	MK2	6R	M1	C3	8794	0.728463	EX2	L23it
[truncated: 218,045+ more rows]

## Sheet: Supp Data 2
	SupplementaryTable 2. Differentially expressed genes among snRNA-seq cell types
	*Unpaired two-samples one-sided Wilcoxon test with Bonferroni correction was used to perform differentially expressed genes comparison acorss cell types
	p_val	Averge_Log Fold Change	pct.1	pct.2	p_value_adjust	Celltype	Gene
	0	4.47186	1	0.501	0	OLI	MBP
	0	4.25861	0.983	0.179	0	OLI	PLP1
	0	3.75801	0.924	0.158	0	OLI	MOBP
	0	3.69848	0.94	0.176	0	OLI	RNF220
	0	3.64026	0.965	0.159	0	OLI	ENPP2
	0	3.55624	0.932	0.087	0	OLI	ST18
	0	3.38555	0.953	0.262	0	OLI	QDPR
	0	3.28396	0.916	0.083	0	OLI	MOG
	0	3.28253	0.951	0.164	0	OLI	ABCA8
	0	3.23675	0.886	0.12	0	OLI	ITGA2
	0	3.15469	0.964	0.331	0	OLI	PLEKHH1
	0	3.04964	0.965	0.445	0	OLI	PDE8A
	0	3.03737	0.989	0.665	0	OLI	CTNNA3
	0	3.02275	0.837	0.092	0	OLI	C10orf90
	0	2.97269	0.799	0.111	0	OLI	HHIP
	0	2.97181	0.99	0.339	0	OLI	DOCK10
	0	2.95496	0.957	0.375	0	OLI	KIF13B
	0	2.94105	0.951	0.357	0	OLI	PIP4K2A
	0	2.90595	0.892	0.164	0	OLI	DOCK5
	0	2.77668	0.808	0.133	0	OLI	TF
	0	2.75691	0.973	0.581	0	OLI	SLC44A1
	0	2.75071	0.892	0.171	0	OLI	FOLH1
	0	2.7412	0.989	0.635	0	OLI	PDE4B
	0	2.72174	0.984	0.602	0	OLI	TMTC2
	0	2.70489	0.901	0.225	0	OLI	FRMD4B
	0	2.68982	0.775	0.104	0	OLI	SHROOM4
	0	2.68078	0.738	0.055	0	OLI	OPALIN
	0	2.66166	0.709	0.046	0	OLI	ANLN
	0	2.65287	0.819	0.141	0	OLI	CLMN
	0	2.62399	0.942	0.481	0	OLI	PLCL1
	0	2.62262	0.777	0.091	0	OLI	UGT8
	0	2.61424	0.755	0.103	0	OLI	COL4A5
	0	2.58323	0.843	0.147	0	OLI	TTYH2
	0	2.52994	0.738	0.084	0	OLI	FA2H
	0	2.51423	0.813	0.143	0	OLI	BCAS1
	0	2.51311	0.743	0.061	0	OLI	MAG
	0	2.4886	0.74	0.08	0	OLI	HAPLN2
	0	2.47671	0.953	0.495	0	OLI	PHLPP1
	0	2.45433	0.976	0.634	0	OLI	ELMO1
	0	2.43878	0.703	0.088	0	OLI	RASGRP3
	0	2.39743	0.821	0.269	0	OLI	CNTN2
	0	2.39403	0.816	0.21	0	OLI	KCNH8
	0	2.38609	0.972	0.665	0	OLI	FRYL
	0	2.37132	0.829	0.419	0	OLI	PRUNE2
	0	2.35595	0.971	0.673	0	OLI	DIP2B
	0	2.35383	0.958	0.637	0	OLI	SHTN1
	0	2.32247	0.818	0.263	0	OLI	TMC7
	0	2.31488	0.93	0.508	0	OLI	ERBIN
	0	2.30428	0.942	0.601	0	OLI	SLAIN1
	0	2.29152	0.97	0.653	0	OLI	EDIL3
	0	2.29038	0.817	0.281	0	OLI	SLC25A13
	0	2.28579	0.954	0.466	0	OLI	USP54
	0	2.28143	0.88	0.42	0	OLI	MSANTD3-TMEFF1
	0	2.28134	0.761	0.266	0	OLI	CLDN11
	0	2.27409	0.777	0.241	0	OLI	HIPK2
	0	2.26963	0.856	0.319	0	OLI	ST6GALNAC3
	0	2.26928	0.728	0.169	0	OLI	CREB5
	0	2.2677	0.795	0.158	0	OLI	PLD1
	0	2.23562	0.702	0.089	0	OLI	PLEKHG3
	0	2.16292	0.99	0.681	0	OLI	DCC
	0	2.14706	0.969	0.658	0	OLI	TCF12
	0	2.12785	0.908	0.348	0	OLI	NCKAP5
	0	2.12126	0.84	0.437	0	OLI	CCP110
	0	2.09081	0.939	0.653	0	OLI	SH3GL3
	0	2.08499	0.976	0.565	0	OLI	SPOCK3
	0	2.08404	0.965	0.721	0	OLI	TTLL7
	0	2.0596	0.805	0.371	0	OLI	ATG4C
	0	2.0227	0.831	0.257	0	OLI	DAAM2
	0	2.01404	0.839	0.431	0	OLI	GAB1
	0	2.00939	0.851	0.459	0	OLI	NAALADL2
	0	2.00663	0.743	0.225	0	OLI	ZNF536
	0	1.97171	0.985	0.863	0	OLI	SIK3
	0	1.96501	0.818	0.538	0	OLI	ZDHHC20
	0	1.96323	0.804	0.256	0	OLI	FGFR2
	0	1.95955	0.979	0.795	0	OLI	PEX5L
	0	1.95652	0.982	0.751	0	OLI	ZEB2
	0	1.94369	0.959	0.674	0	OLI	FNBP1
	0	1.93243	0.803	0.407	0	OLI	CDK19
	0	1.92447	0.953	0.744	0	OLI	TRIM2
	0	1.9212	0.987	0.747	0	OLI	SLC24A2
	0	1.91072	0.734	0.416	0	OLI	PALM2
	0	1.90399	0.744	0.493	0	OLI	MAN2A1
	0	1.87416	0.984	0.836	0	OLI	RTN4
	0	1.87318	0.989	0.827	0	OLI	DNM3
	0	1.86832	0.794	0.26	0	OLI	DOCK1
	0	1.86249	0.986	0.81	0	OLI	FRMD5
	0	1.85986	0.778	0.424	0	OLI	LANCL1
	0	1.78551	0.83	0.532	0	OLI	CDK8
	0	1.7654	0.96	0.728	0	OLI	ARAP2
	0	1.76131	0.981	0.771	0	OLI	GARNL3
	0	1.73595	0.714	0.297	0	OLI	SEMA6A
	0	1.70608	0.737	0.312	0	OLI	HIP1
	0	1.65753	0.808	0.551	0	OLI	RIF1
	0	1.65334	0.825	0.537	0	OLI	SORT1
	0	1.63006	0.714	0.423	0	OLI	LPGAT1
	0	1.61233	0.975	0.952	0	OLI	PPP2R2B
	0	1.60059	0.825	0.356	0	OLI	MAML2
	0	1.59118	0.904	0.705	0	OLI	SECISBP2L
	0	1.58015	0.875	0.488	0	OLI	SLC9A9
	0	1.57345	0.962	0.634	0	OLI	CDH20
	0	1.57298	0.792	0.514	0	OLI	PXK
	0	1.56639	0.939	0.776	0	OLI	MAP7
	0	1.56262	0.736	0.431	0	OLI	ST3GAL6
	0	1.53621	0.868	0.666	0	OLI	WWOX
	0	1.52333	0.752	0.484	0	OLI	RNF13
	0	1.51861	0.966	0.858	0	OLI	FMNL2
	0	1.51657	0.982	0.873	0	OLI	WSB1
	0	1.50214	0.823	0.614	0	OLI	C9orf3
	0	1.49369	0.782	0.504	0	OLI	SH3D19
	0	1.48639	0.714	0.473	0	OLI	FUT8
	0	1.48017	0.718	0.464	0	OLI	SLC12A2
	0	1.44566	0.91	0.677	0	OLI	KIRREL3
	0	1.43486	0.906	0.701	0	OLI	DOCK9
	0	1.43401	0.72	0.507	0	OLI	POLR3G
	0	1.43314	0.983	0.864	0	OLI	DLG1
	0	1.43308	0.793	0.585	0	OLI	SLCO3A1
	0	1.43271	0.748	0.541	0	OLI	DSCAML1
	0	1.41871	0.875	0.69	0	OLI	PTBP2
	0	1.41046	0.735	0.552	0	OLI	ZDHHC14
	0	1.39891	0.74	0.576	0	OLI	GNAO1
	0	1.3981	0.97	0.895	0	OLI	EXOC6B
	0	1.39567	0.765	0.628	0	OLI	UNC5C
	0	1.39089	0.902	0.749	0	OLI	WNK1
	0	1.38879	0.785	0.207	0	OLI	RELN
	0	1.38666	0.987	0.885	0	OLI	IL1RAPL1
	0	1.382	0.745	0.555	0	OLI	APBB2
	0	1.3818	0.88	0.729	0	OLI	ZFYVE16
	0	1.37636	0.904	0.744	0	OLI	PSD3
	0	1.37241	0.715	0.451	0	OLI	SGK1
	0	1.35506	0.713	0.556	0	OLI	YPEL
	0	1.35418	0.773	0.585	0	OLI	CEP104
	0	1.34937	0.822	0.636	0	OLI	DNAJC6
	0	1.34697	0.75	0.536	0	OLI	CLIP4
	0	1.34477	0.891	0.735	0	OLI	RICTOR
	0	1.33823	0.801	0.629	0	OLI	TARSL2
	0	1.32933	0.702	0.401	0	OLI	ITGAV
	0	1.3238	0.822	0.639	0	OLI	ANKRD28
	0	1.31904	0.871	0.721	0	OLI	AIG1
	0	1.3082	0.867	0.722	0	OLI	OSBPL1A
	0	1.28464	0.814	0.658	0	OLI	DICER1
	0	1.28271	0.93	0.807	0	OLI	MYO5A
	0	1.27593	0.728	0.562	0	OLI	ZCCHC7
	0	1.27519	0.909	0.778	0	OLI	ATP8A1
	0	1.27489	0.751	0.514	0	OLI	SNX29
	0	1.26472	0.765	0.538	0	OLI	PICALM
	0	1.24566	0.881	0.8	0	OLI	CEP170
	0	1.24444	0.993	0.957	0	OLI	CLASP2
	0	1.22794	0.981	0.925	0	OLI	KIF1B
	0	1.18739	0.737	0.633	0	OLI	MAPRE2
	0	1.18357	0.947	0.868	0	OLI	PTK2
	0	1.17229	0.786	0.651	0	OLI	AGAP1
	0	1.16072	0.813	0.653	0	OLI	COBL
	0	1.15991	0.995	0.907	0	OLI	ANK3
	0	1.14796	0.878	0.775	0	OLI	MAP4K5
	0	1.14154	0.719	0.575	0	OLI	DPYSL2
	0	1.14088	0.833	0.664	0	OLI	CTTNBP2
	0	1.11536	0.964	0.911	0	OLI	NCAM1
	0	1.11173	0.981	0.911	0	OLI	PTPRD
	0	1.11095	0.706	0.513	0	OLI	SWT1
	0	1.09629	0.778	0.636	0	OLI	BAZ2B
	0	1.08422	0.834	0.715	0	OLI	NFASC
	0	1.05801	0.979	0.79	0	OLI	NKAIN2
	0	1.04296	0.884	0.781	0	OLI	MAP4K4
	0	1.04168	0.999	0.989	0	OLI	MAGI2
	0	1.03836	0.751	0.657	0	OLI	ANKIB1
	0	1.03291	0.725	0.611	0	OLI	KDM6A
	0	1.01572	0.977	0.943	0	OLI	CCDC88A
	0	1.01002	0.957	0.897	0	OLI	NCAM2
	0	0.983931	0.942	0.818	0	OLI	DOCK4
	0	0.979692	0.979	0.945	0	OLI	HNRNPA2B1
	0	0.978713	0.73	0.607	0	OLI	TMTC1
	0	0.969478	0.73	0.649	0	OLI	MAP2K5
	0	0.957637	0.797	0.645	0	OLI	TMEFF2
	0	0.955334	0.84	0.777	0	OLI	FNIP1
	0	0.941391	0.768	0.552	0	OLI	NFIA
	0	0.941209	0.801	0.737	0	OLI	GPM6B
	0	0.928999	0.741	0.518	0	OLI	MEIS2
	0	0.900008	0.714	0.647	0	OLI	SSH2
	0	0.899783	0.791	0.707	0	OLI	MBNL2
	0	0.885225	1	0.986	0	OLI	PCDH9
	0	0.88434	0.807	0.77	0	OLI	TMEM87A
	0	0.877067	0.746	0.69	0	OLI	UBE4B
	0	0.866545	0.818	0.761	0	OLI	TJP1
	0	0.858401	0.827	0.753	0	OLI	TNKS
	0	0.853717	0.752	0.623	0	OLI	MYO1D
	0	0.838145	0.713	0.655	0	OLI	HECW2
	0	0.835103	0.797	0.744	0	OLI	MAST4
	0	0.827638	0.87	0.836	0	OLI	USP47
	0	0.823094	0.877	0.674	0	OLI	PTPRK
	0	0.790128	0.878	0.854	0	OLI	RERE
	0	0.783534	0.763	0.729	0	OLI	KDM4C
	0	0.764987	0.794	0.753	0	OLI	RNF130
	0	0.739298	0.824	0.808	0	OLI	ANKRD12
	0	0.735621	0.894	0.882	0	OLI	ZNF638
	0	0.727157	0.979	0.958	0	OLI	ARHGAP21
	0	0.712029	0.999	0.993	0	OLI	DST
	0	3.6034	0.89	0.041	0	MIC	A2M
	0	3.24256	0.863	0.119	0	MIC	ARHGAP15
	0	3.20611	0.966	0.418	0	MIC	PLXDC2
	0	3.1904	0.848	0.082	0	MIC	APBB1IP
	0	3.18962	0.791	0.051	0	MIC	CSF1R
	0	3.15262	0.85	0.062	0	MIC	DOCK8
	0	3.06717	0.795	0.043	0	MIC	IL18
	0	3.04846	0.808	0.058	0	MIC	FYB1
	0	2.96438	0.956	0.358	0	MIC	ST6GALNAC3
	0	2.94689	0.763	0.048	0	MIC	SLCO2B1
	0	2.94249	0.814	0.135	0	MIC	INPP5D
	0	2.86265	0.826	0.166	0	MIC	DOCK2
	0	2.814	0.771	0.154	0	MIC	FAM149A
	0	2.72773	0.759	0.067	0	MIC	ADAM28
	0	2.69466	0.733	0.038	0	MIC	IFI16
	0	2.66479	0.711	0.068	0	MIC	PALD1
	0	2.65981	0.763	0.095	0	MIC	DAB2
	0	2.62202	0.702	0.036	0	MIC	MS4A7
	0	2.56562	0.828	0.209	0	MIC	MERTK
	0	2.53825	0.77	0.089	0	MIC	SP110
	0	2.51886	0.975	0.516	0	MIC	SLC9A9
	0	2.50486	0.87	0.335	0	MIC	ARHGAP22
	0	2.46785	0.922	0.385	0	MIC	VAV3
	0	2.44305	0.887	0.205	0	MIC	PLD1
	0	2.44163	0.74	0.115	0	MIC	ATP8B4
	0	2.3993	0.736	0.109	0	MIC	BNC2
	0	2.3508	0.894	0.479	0	MIC	RTTN
	0	2.27221	0.713	0.166	0	MIC	IFNGR1
	0	2.26296	0.884	0.391	0	MIC	GAB2
	0	2.25243	0.762	0.249	0	MIC	AP1B1
	0	2.24567	0.756	0.302	0	MIC	CAPZB
	0	2.11197	0.94	0.537	0	MIC	FCHSD2
	0	2.11017	0.817	0.333	0	MIC	LRMDA
	0	2.10706	0.913	0.528	0	MIC	SNX29
	0	2.07581	0.793	0.378	0	MIC	LRP11
	0	2.06708	0.703	0.201	0	MIC	ABCC4
	0	2.03949	0.862	0.415	0	MIC	MTSS1
	0	2.02363	0.712	0.161	0	MIC	TMCC3
	0	1.95853	0.95	0.69	0	MIC	SORL1
	0	1.91285	0.852	0.409	0	MIC	MAN1A1
	0	1.90282	0.773	0.243	0	MIC	FKBP5
	0	1.8867	0.977	0.661	0	MIC	ELMO1
	0	1.87897	0.798	0.376	0	MIC	PDE3B
	0	1.85822	0.823	0.347	0	MIC	EPS15
	0	1.81599	0.71	0.295	0	MIC	SFMBT2
	0	1.79566	0.729	0.302	0	MIC	IKBKB
	0	1.7554	0.742	0.279	0	MIC	ARHGAP12
	0	1.73366	0.88	0.552	0	MIC	PICALM
	0	1.72739	0.715	0.308	0	MIC	TRIM24
	0	1.72572	0.959	0.39	0	MIC	DOCK10
	0	1.70568	0.811	0.439	0	MIC	SLC4A7
	0	1.70165	0.874	0.278	0	MIC	FRMD4B
	0	1.69274	0.769	0.292	0	MIC	FGD4
	0	1.69099	0.725	0.415	0	MIC	SH3RF3
	0	1.68922	0.94	0.7	0	MIC	ZSWIM6
	0	1.67851	0.854	0.445	0	MIC	ANKRD44
	0	1.67685	0.77	0.391	0	MIC	SDK1
	0	1.67186	0.806	0.393	0	MIC	MAML3
	0	1.66824	0.774	0.404	0	MIC	SIPA1L2
	0	1.63573	0.926	0.646	0	MIC	SSH2
	0	1.63317	0.721	0.328	0	MIC	CHST11
	0	1.61152	0.755	0.273	0	MIC	AKAP13
	0	1.57605	0.901	0.669	0	MIC	KCNQ3
	0	1.5704	0.738	0.429	0	MIC	SMAP2
	0	1.56702	0.961	0.8	0	MIC	MEF2A
	0	1.53936	0.908	0.391	0	MIC	NCKAP5
	0	1.53755	0.872	0.602	0	MIC	TLN2
	0	1.53112	0.719	0.378	0	MIC	PSMA1
	0	1.51853	0.769	0.271	0	MIC	CHD7
	0	1.51723	0.805	0.529	0	MIC	LRCH1
	0	1.48115	0.756	0.477	0	MIC	EVL
	0	1.47929	0.715	0.386	0	MIC	FOXN3
	0	1.47837	0.879	0.391	0	MIC	MAML2
	0	1.47729	0.795	0.445	0	MIC	SH3KBP1
	0	1.46696	0.844	0.542	0	MIC	MBNL1
	0	1.44067	0.738	0.408	0	MIC	RUNX2
	0	1.42477	0.747	0.409	0	MIC	BMP2K
	0	1.406	0.903	0.624	0	MIC	DIAPH2
	0	1.37807	0.719	0.401	0	MIC	TBC1D4
	0	1.32532	0.713	0.329	0	MIC	SEMA6A
	0	1.30755	0.736	0.445	0	MIC	ANKS1A
	0	1.30442	0.717	0.415	0	MIC	GPCPD1
	0	1.29163	0.718	0.424	0	MIC	CTNND1
	0	1.29152	0.703	0.271	0	MIC	PLEKHH2
	0	1.28453	0.906	0.734	0	MIC	MED13L
	0	1.27615	0.736	0.461	0	MIC	CAB39
	0	1.27501	0.851	0.653	0	MIC	CASK
	0	1.21714	0.939	0.714	0	MIC	SLC8A1
	0	1.21286	0.924	0.717	0	MIC	ASTN2
	0	1.19348	0.714	0.469	0	MIC	MGAT5
	0	1.16811	0.746	0.448	0	MIC	WDFY2
	0	1.16119	0.805	0.683	0	MIC	MED12L
	0	1.15816	0.931	0.697	0	MIC	DIP2B
	0	1.1299	0.915	0.763	0	MIC	SSBP2
	0	1.11311	0.932	0.764	0	MIC	EPB41L2
	0	1.09359	0.969	0.841	0	MIC	DNM3
	0	1.07987	0.774	0.491	0	MIC	AP3B1
	0	1.05311	0.742	0.458	0	MIC	CNTRL
	0	1.05099	0.779	0.592	0	MIC	CDH13
	0	1.02984	0.952	0.69	0	MIC	ITPR2
	0	1.02569	0.959	0.77	0	MIC	ZEB2
	0	1.02494	0.924	0.788	0	MIC	MAP4K4
	0	1.01717	0.881	0.676	0	MIC	CTTNBP2
	0	1.00665	0.773	0.408	0	MIC	PIP4K2A
	0	0.978685	0.921	0.762	0	MIC	NAV3
	0	0.920414	0.923	0.684	0	MIC	TCF12
	0	0.899026	0.892	0.351	0	MIC	SLC1A3
	0	0.875185	0.953	0.828	0	MIC	DOCK4
	0	0.786327	0.782	0.425	0	MIC	KIF13B
	0	0.771486	0.816	0.446	0	MIC	PTPRM
	0	0.705008	0.957	0.904	0	MIC	AUTS2
	7.38506e-295	0.74724	0.95	0.795	1.23833e-290	MIC	MEF2C
	3.12698e-287	0.999566	0.731	0.488	5.24332e-283	MIC	WASHC4
	1.37764e-274	1.11193	0.725	0.492	2.31003e-270	MIC	MAP3K5
	6.03043e-273	0.895214	0.901	0.778	1.01118e-268	MIC	USP15
	3.1206e-258	1.06828	0.718	0.516	5.23262e-254	MIC	RB1
	1.03754e-242	0.950431	0.805	0.614	1.73975e-238	MIC	TBC1D5
	1.30314e-237	0.976696	0.752	0.523	2.18511e-233	MIC	COMMD10
	4.55195e-231	0.956412	0.796	0.618	7.63272e-227	MIC	USP24
	7.84506e-230	0.999562	0.792	0.652	1.31546e-225	MIC	CAMK1D
	2.32295e-228	0.807324	0.879	0.752	3.89513e-224	MIC	UBE2E2
	5.56728e-217	0.767949	0.884	0.735	9.33521e-213	MIC	HDAC9
	1.13443e-216	0.778142	0.714	0.456	1.90221e-212	MIC	ST3GAL6
	1.06855e-214	0.758454	0.753	0.516	1.79175e-210	MIC	SLC24A3
	6.86708e-211	0.712777	0.853	0.682	1.15147e-206	MIC	WWOX
	1.08446e-209	0.874599	0.769	0.575	1.81842e-205	MIC	FAM49B
	2.43606e-208	0.918282	0.76	0.577	4.08479e-204	MIC	TAB2
	7.28857e-205	0.890103	0.806	0.66	1.22215e-200	MIC	ATP2C1
	4.38113e-198	0.922665	0.743	0.544	7.34628e-194	MIC	SPRED1
	3.40514e-197	0.886724	0.784	0.596	5.70974e-193	MIC	PAN3
	1.28561e-196	0.878486	0.757	0.574	2.15571e-192	MIC	NAP1L4
	6.69594e-195	0.797056	0.826	0.657	1.12277e-190	MIC	ARL15
	1.23537e-191	0.854861	0.722	0.5	2.07147e-187	MIC	ARID2
	1.42723e-163	0.750095	0.836	0.7	2.39318e-159	MIC	NCOA2
	2.80374e-140	0.774757	0.767	0.591	4.70131e-136	MIC	TMCC1
	1.15462e-134	0.774192	0.739	0.556	1.93607e-130	MIC	ZNF609
	6.92753e-128	0.701234	0.822	0.673	1.16161e-123	MIC	UVRAG
	1.97616e-125	0.74769	0.737	0.583	3.31363e-121	MIC	DIP2A
	8.01162e-122	0.796259	0.754	0.612	1.34339e-117	MIC	HERC3
	1.74597e-121	0.85969	0.961	0.933	2.92764e-117	MIC	VPS13C
	3.06116e-115	0.748156	0.781	0.646	5.13296e-111	MIC	THADA
	3.79971e-115	0.711226	0.711	0.553	6.37136e-111	MIC	PIAS1
	2.62162e-113	0.741998	0.738	0.594	4.39593e-109	MIC	CHKA
	1.19556e-107	0.779951	0.788	0.708	2.00471e-103	MIC	ASTN1
	6.0216e-107	0.7059	0.779	0.654	1.0097e-102	MIC	TMEM131
	4.60016e-106	0.75832	0.771	0.62	7.71354e-102	MIC	SCMH1
	0	3.95667	0.787	0.252	0	RELN	RELN
	0	3.12801	0.999	0.364	0	RELN	ADARB2
	0	2.80035	0.983	0.429	0	RELN	FSTL5
	0	2.56279	0.983	0.648	0	RELN	GALNTL6
	0	2.49571	0.775	0.195	0	RELN	CNR1
	0	2.48994	1	0.827	0	RELN	GRIK2
	0	2.31076	0.92	0.322	0	RELN	CNTNAP4
	0	2.30371	0.975	0.442	0	RELN	PTPRM
	0	2.2177	0.818	0.331	0	RELN	INPP4B
	0	2.20191	0.734	0.12	0	RELN	CXCL14
	0	2.15133	0.986	0.394	0	RELN	GRIK1
	0	2.08715	0.991	0.66	0	RELN	CNTN5
	0	2.04319	0.999	0.719	0	RELN	ERBB4
	0	1.96869	0.776	0.415	0	RELN	CDH9
	0	1.91119	0.85	0.186	0	RELN	GAD2
	0	1.88825	0.801	0.219	0	RELN	EGFR
	0	1.8257	0.924	0.361	0	RELN	ZNF385D
	0	1.80989	0.818	0.298	0	RELN	RBMS3
	0	1.6928	0.718	0.346	0	RELN	IL1RAPL2
	0	1.68975	0.74	0.257	0	RELN	ADRA1A
	0	1.6307	0.825	0.306	0	RELN	RGS12
	0	1.58274	0.814	0.396	0	RELN	PRR16
	0	1.55305	0.901	0.511	0	RELN	GRIP1
	0	1.48134	0.767	0.26	0	RELN	NHS
	0	1.45354	0.969	0.667	0	RELN	ANO4
	0	1.44862	0.907	0.518	0	RELN	DAB1
	0	1.438	0.984	0.597	0	RELN	SPOCK3
	0	1.42831	0.999	0.893	0	RELN	CNTNAP2
	0	1.40276	0.893	0.6	0	RELN	ZMAT4
	0	1.38819	0.803	0.479	0	RELN	PDE7B
	0	1.36165	0.861	0.467	0	RELN	NYAP2
	0	1.35995	0.979	0.785	0	RELN	KAZN
	0	1.35252	0.816	0.252	0	RELN	GAD1
	0	1.34412	0.751	0.265	0	RELN	RIPOR2
	0	1.32352	0.872	0.511	0	RELN	SHISA9
	0	1.31952	0.979	0.821	0	RELN	NPAS3
	0	1.31768	0.836	0.605	0	RELN	ROBO1
	0	1.2872	0.949	0.738	0	RELN	CCNH
	0	1.28316	0.791	0.575	0	RELN	CHSY3
	0	1.26995	0.745	0.416	0	RELN	C8orf34
	0	1.26805	0.923	0.597	0	RELN	KCNC2
	0	1.25421	0.935	0.611	0	RELN	FNBP1L
	0	1.25031	0.788	0.419	0	RELN	KCNT2
	0	1.22262	0.721	0.292	0	RELN	KIAA1211
	0	1.20176	0.995	0.833	0	RELN	CSMD3
	0	1.17584	0.767	0.363	0	RELN	MCC
	0	1.15491	0.989	0.854	0	RELN	FGF14
	0	1.13328	0.821	0.469	0	RELN	SGK1
	0	1.08937	0.764	0.348	0	RELN	SYNPR
	0	1.08853	0.811	0.54	0	RELN	RIMBP2
	0	1.07659	0.981	0.901	0	RELN	NCAM2
	0	1.03427	0.786	0.492	0	RELN	RAB3C
	0	1.01833	0.776	0.466	0	RELN	RPH3A
	0	0.982085	0.846	0.543	0	RELN	PLCB4
	0	0.965607	0.765	0.51	0	RELN	KCNB2
	0	0.958064	0.86	0.586	0	RELN	EPHA6
	0	0.952106	0.835	0.653	0	RELN	CEP112
	0	0.946624	0.74	0.423	0	RELN	FBN1
	0	0.944671	0.928	0.728	0	RELN	CACNB2
	0	0.941945	0.761	0.491	0	RELN	EPHA5
	0	0.938529	0.93	0.812	0	RELN	DPP6
	0	0.931182	0.823	0.593	0	RELN	DOK6
	0	0.921953	0.995	0.877	0	RELN	CCSER1
	0	0.920955	0.94	0.391	0	RELN	DOCK10
	0	0.919778	0.75	0.5	0	RELN	GPR137C
	0	0.886742	0.852	0.508	0	RELN	LUZP2
	0	0.883316	0.925	0.714	0	RELN	SLC8A1
	0	0.872132	0.964	0.83	0	RELN	ROBO2
	0	0.86274	0.945	0.737	0	RELN	REV3L
	0	0.841057	0.946	0.749	0	RELN	GRID2
	0	0.840976	0.705	0.457	0	RELN	PACRG
	0	0.831405	0.873	0.652	0	RELN	XKR4
	0	0.827103	0.859	0.654	0	RELN	SYN2
	0	0.820031	0.876	0.634	0	RELN	SRRM4
	0	0.819495	0.817	0.583	0	RELN	CAMK4
	0	0.799625	0.922	0.728	0	RELN	GABRB2
	0	0.798855	0.825	0.566	0	RELN	PTPRO
	0	0.78148	0.824	0.618	0	RELN	CNTN4
	0	0.776065	0.878	0.722	0	RELN	ADAM22
	0	0.773376	0.899	0.645	0	RELN	GABRG3
	0	0.748281	0.722	0.497	0	RELN	PEG3
	0	0.746957	0.716	0.46	0	RELN	INTU
	0	0.737673	0.962	0.913	0	RELN	NLGN1
	0	0.735266	0.917	0.789	0	RELN	NALCN
	0	0.730706	0.899	0.735	0	RELN	HDAC9
	0	0.725859	0.909	0.716	0	RELN	MYRIP
	0	0.720974	0.939	0.808	0	RELN	ANKRD26
	0	0.708155	0.962	0.837	0	RELN	MAGI1
	0	0.703481	0.956	0.838	0	RELN	AKAP6
	8.48381e-259	0.705186	0.782	0.597	1.42256e-254	RELN	CAMK2D
	6.1011e-253	0.81474	0.934	0.873	1.02303e-248	RELN	NRXN3
	8.63248e-226	0.858775	0.804	0.703	1.44749e-221	RELN	SGCZ
	2.24923e-184	0.872252	0.849	0.772	3.77151e-180	RELN	ASIC2
	3.43995e-136	0.797023	0.743	0.648	5.76811e-132	RELN	SORCS1
	0	3.13293	0.999	0.342	0	VIP	ADARB2
	0	2.67915	0.99	0.636	0	VIP	GALNTL6
	0	2.28198	0.909	0.371	0	VIP	ZNF804A
	0	2.26557	0.936	0.505	0	VIP	THSD7A
	0	2.19945	1	0.709	0	VIP	ERBB4
	0	2.17727	0.934	0.323	0	VIP	SYNPR
	0	2.1107	0.914	0.394	0	VIP	C8orf34
	0	2.06543	0.76	0.183	0	VIP	VWC2L
	0	1.95796	0.944	0.341	0	VIP	ZNF385D
	0	1.88431	0.855	0.402	0	VIP	KCNT2
	0	1.87597	0.962	0.589	0	VIP	ROBO1
	0	1.83762	0.838	0.287	0	VIP	RGS12
	0	1.73888	0.999	0.889	0	VIP	CNTNAP2
	0	1.70966	0.849	0.286	0	VIP	PLD5
	0	1.58037	0.971	0.656	0	VIP	ANO4
	0	1.57061	0.882	0.5	0	VIP	SLC24A3
	0	1.54243	0.831	0.463	0	VIP	TENM3
	0	1.44564	0.817	0.376	0	VIP	CNTN6
	0	1.42439	0.735	0.245	0	VIP	NHS
	0	1.41981	0.832	0.486	0	VIP	GNAS
	0	1.4061	0.754	0.385	0	VIP	CLVS1
	0	1.40385	0.999	0.919	0	VIP	LRP1B
	0	1.38619	0.772	0.378	0	VIP	SDK1
	0	1.3608	0.786	0.286	0	VIP	PLCE1
	0	1.3515	0.905	0.606	0	VIP	CNTN4
	0	1.31306	0.914	0.765	0	VIP	ASIC2
	0	1.25759	0.887	0.619	0	VIP	GALNT13
	0	1.24847	0.936	0.731	0	VIP	CCNH
	0	1.20831	0.933	0.743	0	VIP	GRID2
	0	1.16993	0.915	0.707	0	VIP	SOBP
	0	1.13831	0.917	0.653	0	VIP	CNTN5
	0	1.13528	0.748	0.236	0	VIP	GAD1
	0	1.10114	0.902	0.624	0	VIP	SRRM4
	0	1.0968	0.9	0.603	0	VIP	FNBP1L
	0	1.084	0.782	0.513	0	VIP	DAB1
	0	1.00584	1	0.867	0	VIP	NRXN3
	0	0.996457	0.782	0.569	0	VIP	CHSY3
	0	0.958435	0.896	0.821	0	VIP	NPAS3
	0	0.911797	0.802	0.588	0	VIP	OLFM3
	0	0.901979	0.767	0.495	0	VIP	LAMA3
	0	0.893301	0.945	0.781	0	VIP	KAZN
	0	0.889528	0.738	0.496	0	VIP	KCTD8
	0	0.88612	0.887	0.656	0	VIP	GRIA1
	0	0.875998	0.712	0.433	0	VIP	SLC4A7
	0	0.840834	0.901	0.736	0	VIP	SLC44A5
	0	0.837633	0.991	0.942	0	VIP	TCF4
	0	0.83599	1	0.924	0	VIP	CSMD1
	0	0.835382	0.885	0.7	0	VIP	TTC28
	0	0.821765	0.99	0.849	0	VIP	FGF14
	0	0.809072	0.866	0.59	0	VIP	KCNC2
	0	0.808408	0.719	0.427	0	VIP	ZNF608
	0	0.801611	0.864	0.639	0	VIP	GABRG3
	0	0.796018	0.896	0.709	0	VIP	CACNA1D
	0	0.788189	0.78	0.519	0	VIP	CDH10
	0	0.77641	0.805	0.61	0	VIP	ANO5
	0	0.771191	0.895	0.717	0	VIP	KCND2
	0	0.76836	0.928	0.731	0	VIP	REV3L
	0	0.752681	0.795	0.621	0	VIP	CIT
	0	0.752149	0.934	0.815	0	VIP	PLEKHA5
	0	0.743221	0.986	0.822	0	VIP	GRIK2
	0	0.722875	0.873	0.643	0	VIP	AK5
	0	0.711103	0.801	0.637	0	VIP	RGS6
	0	0.703281	0.996	0.804	0	VIP	DSCAM
	0	4.68895	0.997	0.305	0	OPC	LHFPL3
	0	4.27081	0.955	0.088	0	OPC	VCAN
	0	3.82492	0.988	0.302	0	OPC	PCDH15
	0	3.65992	0.986	0.163	0	OPC	COL9A1
	0	3.59963	0.998	0.496	0	OPC	PTPRZ1
	0	3.24019	0.968	0.263	0	OPC	SOX6
	0	3.13116	0.817	0.056	0	OPC	STK32A
	0	2.79748	0.794	0.053	0	OPC	PDGFRA
	0	2.75403	0.823	0.238	0	OPC	CHST9
	0	2.72302	0.896	0.255	0	OPC	SULF2
	0	2.67555	0.908	0.297	0	OPC	COL11A1
	0	2.62508	0.943	0.459	0	OPC	TNR
	0	2.57045	0.95	0.483	0	OPC	KIF13A
	0	2.54577	0.887	0.285	0	OPC	SEMA5A
	0	2.49126	0.832	0.183	0	OPC	BCAS1
	0	2.48591	0.915	0.437	0	OPC	EPN2
	0	2.40317	0.724	0.136	0	OPC	MEGF11
	0	2.38143	0.94	0.587	0	OPC	XYLT1
	0	2.25701	0.789	0.145	0	OPC	BCAN
	0	2.23742	0.726	0.132	0	OPC	LAMA4
	0	2.23363	0.978	0.685	0	OPC	MMP16
	0	2.14285	0.755	0.13	0	OPC	SMOC1
	0	2.11144	0.766	0.319	0	OPC	CHST11
	0	2.07753	0.734	0.133	0	OPC	CDH19
	0	2.0463	0.96	0.666	0	OPC	SLC35F1
	0	2.0159	0.916	0.38	0	OPC	MAML2
	0	2.00301	0.924	0.536	0	OPC	CA10
	0	1.96018	0.972	0.496	0	OPC	LUZP2
	0	1.93878	0.864	0.351	0	OPC	NTNG1
	0	1.90707	0.886	0.588	0	OPC	NOVA1
	0	1.90239	0.719	0.191	0	OPC	CCDC50
	0	1.89834	0.816	0.333	0	OPC	HIP1
	0	1.8969	0.771	0.338	0	OPC	ZNF462
	0	1.87536	0.832	0.322	0	OPC	KAT2B
	0	1.86375	0.864	0.282	0	OPC	NXPH1
	0	1.85625	0.899	0.515	0	OPC	SH3D19
	0	1.79706	0.997	0.806	0	OPC	DSCAM
	0	1.75511	0.752	0.33	0	OPC	TMEM132C
	0	1.74355	0.758	0.353	0	OPC	TNK2
	0	1.73029	0.742	0.391	0	OPC	MPPED2
	0	1.72229	0.73	0.279	0	OPC	RIN2
	0	1.70252	0.776	0.417	0	OPC	UST
	0	1.65862	0.905	0.652	0	OPC	ZEB1
	0	1.65178	0.932	0.753	0	OPC	TNKS
	0	1.63863	0.917	0.638	0	OPC	OPHN1
	0	1.62224	0.9	0.531	0	OPC	FCHSD2
	0	1.60608	0.877	0.648	0	OPC	CASK
	0	1.5709	0.831	0.462	0	OPC	SGK1
	0	1.56782	0.938	0.733	0	OPC	REV3L
	0	1.54879	0.833	0.546	0	OPC	NAV1
	0	1.54862	0.817	0.52	0	OPC	SCD5
	0	1.52944	0.851	0.454	0	OPC	ALCAM
	0	1.52231	0.727	0.264	0	OPC	CHD7
	0	1.47061	0.727	0.408	0	OPC	GPCPD1
	0	1.45908	0.981	0.808	0	OPC	DPP6
	0	1.42863	0.896	0.697	0	OPC	ZSWIM6
	0	1.42167	0.923	0.366	0	OPC	NKAIN3
	0	1.41936	0.746	0.486	0	OPC	PHYHIPL
	0	1.3967	0.893	0.637	0	OPC	BRINP3
	0	1.39314	0.996	0.911	0	OPC	NLGN1
	0	1.35865	0.999	0.921	0	OPC	LRP1B
	0	1.34972	0.983	0.744	0	OPC	GRID2
	0	1.29219	0.75	0.411	0	OPC	MTSS1
	0	1.25843	0.822	0.658	0	OPC	AGAP1
	0	1.24294	0.732	0.295	0	OPC	DOCK1
	0	1.22393	0.938	0.718	0	OPC	KCND2
	0	1.21053	0.921	0.381	0	OPC	DOCK10
	0	1.20531	0.912	0.714	0	OPC	ASTN2
	0	1.20043	0.727	0.45	0	OPC	ZFPM2
	0	1.15285	0.7	0.33	0	OPC	MYO16
	0	1.14725	0.959	0.861	0	OPC	ADGRL3
	0	1.14061	0.952	0.695	0	OPC	SGCZ
	0	1.13613	0.786	0.581	0	OPC	KLF12
	0	1.1284	0.888	0.598	0	OPC	ROBO1
	0	1.08553	0.831	0.501	0	OPC	USP54
	0	1.07124	0.901	0.626	0	OPC	DGKG
	0	1.06281	0.789	0.648	0	OPC	TAOK3
	0	1.05674	0.995	0.873	0	OPC	OPCML
	0	1.02587	0.752	0.617	0	OPC	USP24
	0	1.01834	0.965	0.881	0	OPC	WSB1
	0	0.992275	0.93	0.659	0	OPC	PDE4B
	0	0.977797	0.719	0.568	0	OPC	APBB2
	0	0.961594	0.871	0.762	0	OPC	TJP1
	0	0.94544	0.982	0.831	0	OPC	CSMD3
	0	0.917979	0.993	0.825	0	OPC	LRRTM4
	0	0.909085	0.806	0.515	0	OPC	SLC9A9
	0	0.885085	0.845	0.776	0	OPC	SETD5
	0	0.87868	0.985	0.818	0	OPC	NPAS3
	0	0.876015	0.702	0.583	0	OPC	GLCCI1
	0	0.874117	0.982	0.899	0	OPC	NCAM2
	0	0.872953	0.793	0.564	0	OPC	NFIA
	0	0.871539	0.782	0.387	0	OPC	NCKAP5
	0	0.865831	0.95	0.839	0	OPC	DNM3
	0	0.860138	0.852	0.682	0	OPC	KHDRBS3
	0	0.857924	0.821	0.619	0	OPC	SOX5
	0	0.845196	0.918	0.784	0	OPC	KAZN
	0	0.833345	0.714	0.637	0	OPC	CPEB4
	0	0.825299	0.986	0.892	0	OPC	MDGA2
	0	0.80632	0.999	0.951	0	OPC	NRXN1
	0	0.797968	0.809	0.676	0	OPC	CTTNBP2
	0	0.789702	0.988	0.929	0	OPC	LSAMP
	0	0.782509	0.956	0.914	0	OPC	NCAM1
	0	0.778567	0.865	0.682	0	OPC	TCF12
	0	0.769052	0.869	0.772	0	OPC	PRKCA
	0	0.766096	0.701	0.253	0	OPC	ATP1A4
	0	0.762259	0.931	0.656	0	OPC	CDH20
	0	0.748123	0.974	0.902	0	OPC	NRCAM
	0	0.747008	0.951	0.846	0	OPC	NTM
	0	0.743468	0.781	0.531	0	OPC	PHLPP1
	0	0.728853	0.924	0.832	0	OPC	TANC2
	0	0.701631	0.916	0.703	0	OPC	DCC
	1.15493e-293	0.736427	0.73	0.688	1.93658e-289	OPC	CAMSAP2
	8.23764e-270	0.711347	0.721	0.674	1.38129e-265	OPC	KIF3A
	0	3.49886	0.993	0.375	0	SST	GRIK1
	0	2.61609	0.977	0.269	0	SST	NXPH1
	0	2.42033	0.999	0.824	0	SST	ROBO2
	0	2.11049	0.886	0.311	0	SST	KIF26B
	0	2.10651	0.933	0.325	0	SST	SYNPR
	0	2.02509	0.99	0.639	0	SST	XKR4
	0	2.00536	0.918	0.395	0	SST	CDH9
	0	1.99486	0.93	0.499	0	SST	SLC24A3
	0	1.94721	0.896	0.278	0	SST	RBMS3
	0	1.93256	0.806	0.268	0	SST	GRIN3A
	0	1.84312	0.988	0.585	0	SST	SPOCK3
	0	1.779	1	0.822	0	SST	GRIK2
	0	1.76638	0.963	0.615	0	SST	NETO2
	0	1.75804	0.928	0.592	0	SST	ROBO1
	0	1.73869	0.929	0.693	0	SST	SGCZ
	0	1.68656	0.88	0.462	0	SST	TENM3
	0	1.68624	0.744	0.412	0	SST	TRHDE
	0	1.61787	0.734	0.317	0	SST	COL19A1
	0	1.60084	0.939	0.473	0	SST	RASGRF2
	0	1.57239	0.884	0.401	0	SST	KIAA1217
	0	1.57177	0.849	0.233	0	SST	GAD1
	0	1.56718	0.831	0.33	0	SST	LRP8
	0	1.56105	0.867	0.261	0	SST	SOX6
	0	1.53052	0.929	0.573	0	SST	EPHA6
	0	1.52762	0.838	0.498	0	SST	UNC13C
	0	1.50174	1	0.868	0	SST	NRXN3
	0	1.44897	0.746	0.306	0	SST	TENM1
	0	1.44871	0.91	0.646	0	SST	TMEFF2
	0	1.4376	0.786	0.4	0	SST	MAN1A1
	0	1.42771	0.913	0.429	0	SST	PTPRM
	0	1.41633	0.83	0.351	0	SST	TIAM1
	0	1.40733	0.804	0.295	0	SST	KCNIP1
	0	1.38705	0.865	0.474	0	SST	RPS6KA2
	0	1.37848	0.816	0.403	0	SST	KLHL5
	0	1.37673	0.971	0.742	0	SST	GRID2
	0	1.36848	0.956	0.653	0	SST	GRIA1
	0	1.34718	0.714	0.283	0	SST	SHISA6
	0	1.33412	0.824	0.35	0	SST	ZNF385D
	0	1.32763	0.813	0.443	0	SST	PACRG
	0	1.3225	0.828	0.418	0	SST	GRM1
	0	1.2997	0.81	0.389	0	SST	EPHB6
	0	1.27584	0.702	0.174	0	SST	GAD2
	0	1.27382	0.953	0.807	0	SST	DPP6
	0	1.25955	0.765	0.472	0	SST	NELL1
	0	1.23304	0.887	0.601	0	SST	RUNX1T1
	0	1.18356	0.777	0.457	0	SST	SATB1
	0	1.16311	0.757	0.408	0	SST	BCL11A
	0	1.14792	0.887	0.5	0	SST	GRIP1
	0	1.14583	0.779	0.307	0	SST	PCDH15
	0	1.12561	0.88	0.65	0	SST	PHF20L1
	0	1.11473	0.985	0.872	0	SST	DMD
	0	1.09208	0.892	0.589	0	SST	KCNC2
	0	1.05388	0.987	0.822	0	SST	OXR1
	0	1.04419	0.732	0.498	0	SST	KCTD8
	0	1.04312	0.908	0.711	0	SST	MYRIP
	0	1.04288	1	0.917	0	SST	RBFOX1
	0	1.00088	0.767	0.488	0	SST	PEG3
	0	0.992631	0.718	0.408	0	SST	C8orf34
	0	0.947198	0.995	0.874	0	SST	CCSER1
	0	0.944826	0.839	0.658	0	SST	CNTN5
	0	0.940185	0.836	0.604	0	SST	PAM
	0	0.93917	0.998	0.89	0	SST	CNTNAP2
	0	0.936327	0.975	0.845	0	SST	LIMCH1
	0	0.919675	0.749	0.563	0	SST	PTPRO
	0	0.908339	0.812	0.549	0	SST	NETO1
	0	0.89664	0.862	0.606	0	SST	TMTC1
	0	0.881037	0.955	0.745	0	SST	RAPGEF4
	0	0.879887	0.759	0.485	0	SST	RAB3C
	0	0.870128	0.885	0.733	0	SST	CACNA2D3
	0	0.868275	0.905	0.712	0	SST	ASTN2
	0	0.856095	0.991	0.815	0	SST	CADPS
	0	0.846029	0.763	0.428	0	SST	PTCHD4
	0	0.834649	0.945	0.706	0	SST	SLC8A1
	0	0.828069	0.978	0.766	0	SST	PCLO
	0	0.807639	0.977	0.769	0	SST	GRIA3
	0	0.794309	0.883	0.673	0	SST	HECTD2
	0	0.781726	0.719	0.45	0	SST	CCDC136
	0	0.780269	0.954	0.812	0	SST	PTPRG
	0	0.775064	0.933	0.72	0	SST	GRIN2B
	0	0.769749	0.773	0.632	0	SST	EML5
	0	0.766182	0.965	0.835	0	SST	AAK1
	0	0.763978	0.759	0.478	0	SST	FARP1
	0	0.754819	0.8	0.565	0	SST	ADGRL2
	0	0.745469	0.993	0.849	0	SST	FGF14
	0	0.74313	0.947	0.768	0	SST	THRB
	0	0.741105	0.91	0.783	0	SST	KAZN
	0	0.73516	0.97	0.78	0	SST	SLC4A10
	0	0.727116	0.966	0.833	0	SST	MAGI1
	0	0.716775	0.732	0.555	0	SST	ST6GALNAC5
	0	0.709994	0.853	0.67	0	SST	PKD2
	0	0.709076	0.977	0.902	0	SST	AUTS2
	1.07681e-277	0.75467	0.942	0.885	1.8056e-273	SST	CTNNA2
	0	3.26869	0.984	0.343	0	LAMP5	FGF13
	0	2.99655	0.982	0.267	0	LAMP5	FBXL7
	0	2.95973	0.922	0.089	0	LAMP5	KIT
	0	2.7736	0.874	0.136	0	LAMP5	EYA4
	0	2.67798	0.96	0.367	0	LAMP5	ADARB2
	0	2.61851	0.979	0.588	0	LAMP5	CDH13
	0	2.58736	0.999	0.396	0	LAMP5	GRIK1
	0	2.57349	0.997	0.699	0	LAMP5	SGCZ
	0	2.51885	0.968	0.435	0	LAMP5	PTCHD4
	0	2.5031	0.959	0.282	0	LAMP5	GRIN3A
	0	2.43583	0.948	0.293	0	LAMP5	ALK
	0	2.36774	0.926	0.413	0	LAMP5	C8orf34
	0	2.28929	0.995	0.649	0	LAMP5	GRIA4
	0	2.23421	0.947	0.297	0	LAMP5	RBMS3
	0	2.16826	0.978	0.444	0	LAMP5	PTPRM
	0	2.1614	0.935	0.507	0	LAMP5	UNC13C
	0	2.15469	0.964	0.346	0	LAMP5	SLC6A1
	0	2.05818	0.913	0.475	0	LAMP5	PPFIBP1
	0	2.037	0.906	0.187	0	LAMP5	GAD2
	0	2.01329	0.808	0.123	0	LAMP5	SV2C
	0	2.00959	0.987	0.651	0	LAMP5	MCTP1
	0	1.98913	0.786	0.238	0	LAMP5	COL25A1
	0	1.94681	0.87	0.254	0	LAMP5	DGKD
	0	1.91061	0.988	0.715	0	LAMP5	MYRIP
	0	1.90942	0.731	0.039	0	LAMP5	LAMP5
	0	1.90769	0.957	0.293	0	LAMP5	NXPH1
	0	1.90074	0.811	0.172	0	LAMP5	RAB3IP
	0	1.86654	0.949	0.412	0	LAMP5	KCNAB1
	0	1.85239	0.919	0.252	0	LAMP5	GAD1
	0	1.80501	0.992	0.693	0	LAMP5	GRIN2A
	0	1.78016	0.984	0.606	0	LAMP5	PTPRT
	0	1.75636	1	0.827	0	LAMP5	GRIK2
	0	1.75094	0.853	0.575	0	LAMP5	CHSY3
	0	1.74172	0.851	0.278	0	LAMP5	SPHKAP
	0	1.73657	0.927	0.432	0	LAMP5	FSTL5
	0	1.72156	0.996	0.926	0	LAMP5	MACROD2
	0	1.70337	0.956	0.511	0	LAMP5	GRIP1
	0	1.70097	0.944	0.467	0	LAMP5	NYAP2
	0	1.69614	0.841	0.22	0	LAMP5	EGFR
	0	1.60962	0.872	0.339	0	LAMP5	TOX
	0	1.60464	0.938	0.538	0	LAMP5	RIMBP2
	0	1.60398	0.981	0.651	0	LAMP5	XKR4
	0	1.60216	0.719	0.12	0	LAMP5	CA8
	0	1.5878	0.994	0.786	0	LAMP5	KAZN
	0	1.55457	0.788	0.226	0	LAMP5	CRTAC1
	0	1.54036	0.898	0.325	0	LAMP5	CNTNAP4
	0	1.52815	0.822	0.288	0	LAMP5	UBASH3B
	0	1.52717	0.958	0.6	0	LAMP5	ZMAT4
	0	1.51405	0.985	0.74	0	LAMP5	ATP8A2
	0	1.51352	0.831	0.236	0	LAMP5	TPD52L1
	0	1.50326	0.972	0.652	0	LAMP5	SYN2
	0	1.50191	0.998	0.854	0	LAMP5	FGF14
	0	1.46046	0.854	0.446	0	LAMP5	PID1
	0	1.45191	0.731	0.148	0	LAMP5	TOX2
	0	1.44428	0.763	0.343	0	LAMP5	CCDC85A
	0	1.43354	0.902	0.465	0	LAMP5	RPH3A
	0	1.42568	0.945	0.667	0	LAMP5	EXT1
	0	1.40908	0.954	0.636	0	LAMP5	MTUS2
	0	1.36849	0.879	0.456	0	LAMP5	CNTRL
	0	1.36128	0.993	0.811	0	LAMP5	DPP6
	0	1.35134	0.787	0.257	0	LAMP5	ADRA1A
	0	1.33141	0.793	0.292	0	LAMP5	KIAA1211
	0	1.32309	0.922	0.468	0	LAMP5	SGK1
	0	1.30384	0.955	0.598	0	LAMP5	KCNC2
	0	1.28776	0.948	0.662	0	LAMP5	CNTN5
	0	1.28066	0.999	0.72	0	LAMP5	ERBB4
	0	1.2754	0.958	0.652	0	LAMP5	TMEM132D
	0	1.26893	0.772	0.312	0	LAMP5	KCNIP1
	0	1.25841	0.709	0.17	0	LAMP5	GRIP2
	0	1.23723	0.804	0.325	0	LAMP5	OSBPL3
	0	1.21334	0.847	0.492	0	LAMP5	RAB3C
	0	1.16637	0.803	0.266	0	LAMP5	ZNF536
	0	1.11301	0.932	0.613	0	LAMP5	FNBP1L
	0	1.1103	0.969	0.727	0	LAMP5	GABRB2
	0	1.10802	0.833	0.49	0	LAMP5	BRINP2
	0	1.10635	0.849	0.49	0	LAMP5	EPHA5
	0	1.10158	0.948	0.645	0	LAMP5	GABRG3
	0	1.09021	0.723	0.263	0	LAMP5	NHS
	0	1.08477	0.975	0.769	0	LAMP5	SIPA1L1
	0	1.08461	0.732	0.333	0	LAMP5	DOK5
	0	1.04944	0.789	0.395	0	LAMP5	MAML3
	0	1.0461	0.945	0.673	0	LAMP5	SLC35F1
	0	1.04241	0.995	0.878	0	LAMP5	CCSER1
	0	1.03948	0.94	0.688	0	LAMP5	PRKCE
	0	1.01732	0.954	0.392	0	LAMP5	DOCK10
	0	1.00555	0.7	0.325	0	LAMP5	PIP5K1B
	0	1.0012	0.997	0.834	0	LAMP5	CSMD3
	0	0.998545	0.851	0.513	0	LAMP5	SHISA9
	0	0.988997	0.957	0.663	0	LAMP5	GRIA1
	0	0.985866	0.868	0.517	0	LAMP5	CLSTN2
	0	0.982301	0.863	0.521	0	LAMP5	DAB1
	0	0.975212	0.994	0.902	0	LAMP5	RGS7
	0	0.970449	0.758	0.368	0	LAMP5	TIAM1
	0	0.960179	0.997	0.893	0	LAMP5	IL1RAPL1
	0	0.955296	0.986	0.784	0	LAMP5	SCN1A
	0	0.938502	0.971	0.694	0	LAMP5	KIRREL3
	0	0.937869	0.932	0.721	0	LAMP5	TMEM132B
	0	0.933347	0.725	0.441	0	LAMP5	ENOX1
	0	0.910534	0.987	0.825	0	LAMP5	GRM5
	0	0.884812	0.863	0.636	0	LAMP5	ATP1B1
	0	0.880483	0.971	0.883	0	LAMP5	KIAA1109
	0	0.878606	0.933	0.69	0	LAMP5	KCTD16
	0	0.869579	0.87	0.365	0	LAMP5	ZNF385D
	0	0.858162	0.772	0.408	0	LAMP5	RUNX2
	0	0.851315	0.96	0.737	0	LAMP5	REV3L
	0	0.851062	0.788	0.445	0	LAMP5	NFIB
	0	0.847731	0.826	0.488	0	LAMP5	RPS6KA2
	0	0.831586	0.855	0.58	0	LAMP5	RNF150
	0	0.823394	0.964	0.817	0	LAMP5	PTPRG
	0	0.814939	0.766	0.469	0	LAMP5	FRAS1
	0	0.810115	0.704	0.417	0	LAMP5	RGS7BP
	0	0.800859	0.755	0.459	0	LAMP5	ERO1B
	0	0.789719	0.985	0.863	0	LAMP5	DPP10
	0	0.78718	0.808	0.418	0	LAMP5	MTSS1
	0	0.784181	0.987	0.821	0	LAMP5	CADPS
	0	0.760358	0.811	0.571	0	LAMP5	MSRA
	0	0.755726	0.785	0.504	0	LAMP5	KCTD8
	0	0.747325	0.944	0.741	0	LAMP5	SLC2A13
	0	0.740423	0.719	0.349	0	LAMP5	ZNF462
	0	0.739144	0.994	0.939	0	LAMP5	FRMD4A
	0	0.73898	0.935	0.696	0	LAMP5	CDK14
	0	0.736486	0.859	0.616	0	LAMP5	ANO5
	0	0.729617	0.951	0.708	0	LAMP5	PRKCB
	0	0.728696	0.745	0.441	0	LAMP5	FAM135B
	0	0.727444	0.89	0.636	0	LAMP5	UNC5C
	0	0.725898	0.803	0.529	0	LAMP5	PDE8B
	0	0.724588	0.79	0.545	0	LAMP5	LRRFIP2
	0	0.708437	0.875	0.608	0	LAMP5	GABRA1
	0	0.706048	0.871	0.639	0	LAMP5	DAAM1
	2.86857e-288	0.706515	0.873	0.67	4.81002e-284	LAMP5	ANO4
	4.86332e-275	0.750406	0.815	0.597	8.15481e-271	LAMP5	GALNT18
	4.42101e-268	0.768069	0.842	0.652	7.41316e-264	LAMP5	GALNTL6
	0	2.60401	0.999	0.711	0	PVALB	ERBB4
	0	2.5979	0.972	0.311	0	PVALB	MYO16
	0	2.40644	0.983	0.342	0	PVALB	ZNF385D
	0	2.14277	0.953	0.395	0	PVALB	KCNAB1
	0	2.09411	0.946	0.272	0	PVALB	NXPH1
	0	2.06862	0.933	0.373	0	PVALB	ZNF804A
	0	2.03711	0.983	0.86	0	PVALB	DPP10
	0	1.87238	0.872	0.301	0	PVALB	TENM1
	0	1.83643	0.969	0.586	0	PVALB	KCNC2
	0	1.79605	0.902	0.231	0	PVALB	GAD1
	0	1.76509	0.919	0.373	0	PVALB	SDK1
	0	1.76249	0.885	0.319	0	PVALB	TMEM132C
	0	1.74905	0.793	0.172	0	PVALB	BTBD11
	0	1.7456	0.807	0.336	0	PVALB	SLIT2
	0	1.73977	0.777	0.171	0	PVALB	GAD2
	0	1.70889	0.89	0.387	0	PVALB	ADCY8
	0	1.70408	0.791	0.178	0	PVALB	DOCK11
	0	1.67393	0.855	0.264	0	PVALB	ANK1
	0	1.6546	0.7	0.176	0	PVALB	IL12RB2
	0	1.63846	0.884	0.44	0	PVALB	CALN1
	0	1.62827	0.923	0.43	0	PVALB	PTPRM
	0	1.57547	0.902	0.462	0	PVALB	TENM3
	0	1.57432	0.982	0.639	0	PVALB	GRIA4
	0	1.55926	0.786	0.221	0	PVALB	VWC2
	0	1.55143	0.883	0.4	0	PVALB	KLHL5
	0	1.53374	0.702	0.178	0	PVALB	PLCXD3
	0	1.49742	0.896	0.279	0	PVALB	RBMS3
	0	1.4733	0.842	0.308	0	PVALB	OSBPL3
	0	1.43368	0.726	0.152	0	PVALB	GRIP2
	0	1.42618	0.994	0.779	0	PVALB	SLC4A10
	0	1.35458	1	0.89	0	PVALB	CNTNAP2
	0	1.3528	0.996	0.857	0	PVALB	FGF12
	0	1.33462	0.972	0.658	0	PVALB	ANO4
	0	1.33453	0.915	0.398	0	PVALB	C8orf34
	0	1.3269	0.916	0.476	0	PVALB	RASGRF2
	0	1.32523	0.926	0.575	0	PVALB	EPHA6
	0	1.30461	0.783	0.246	0	PVALB	NHS
	0	1.28113	0.8	0.317	0	PVALB	KIF26B
	0	1.24304	0.802	0.333	0	PVALB	LRP8
	0	1.22965	0.738	0.316	0	PVALB	CNTNAP4
	0	1.20287	0.757	0.259	0	PVALB	ADAMTS17
	0	1.20118	0.864	0.424	0	PVALB	PTCHD4
	0	1.19936	0.936	0.705	0	PVALB	PPIP5K2
	0	1.18077	0.997	0.815	0	PVALB	CADPS
	0	1.15508	0.861	0.263	0	PVALB	SOX6
	0	1.13359	0.937	0.636	0	PVALB	GABRG3
	0	1.10255	0.858	0.476	0	PVALB	RPS6KA2
	0	1.10054	0.966	0.717	0	PVALB	CNTNAP5
	0	1.09375	0.9	0.501	0	PVALB	GRIP1
	0	1.0931	0.714	0.334	0	PVALB	GNAL
	0	1.08684	0.845	0.595	0	PVALB	ZMAT4
	0	1.08077	0.738	0.336	0	PVALB	FGF13
	0	1.07838	0.921	0.624	0	PVALB	SRRM4
	0	1.05962	0.816	0.406	0	PVALB	KIAA1217
	0	1.05164	0.93	0.694	0	PVALB	SGCZ
	0	1.03601	0.95	0.642	0	PVALB	XKR4
	0	1.03518	0.748	0.296	0	PVALB	PLD5
	0	1.0343	0.885	0.508	0	PVALB	SLC9A9
	0	1.02879	0.709	0.258	0	PVALB	PLEKHH2
	0	1.02259	0.711	0.285	0	PVALB	ALK
	0	1.00757	0.974	0.78	0	PVALB	KAZN
	0	1.00757	0.808	0.451	0	PVALB	PLXNC1
	0	0.987354	0.932	0.644	0	PVALB	SYN2
	0	0.979743	0.968	0.587	0	PVALB	SPOCK3
	0	0.954226	0.878	0.609	0	PVALB	CNTN4
	0	0.947763	0.951	0.699	0	PVALB	HCN1
	0	0.947266	0.934	0.71	0	PVALB	MYRIP
	0	0.927087	0.796	0.487	0	PVALB	PEG3
	0	0.918319	0.759	0.431	0	PVALB	FAM135B
	0	0.889308	0.988	0.823	0	PVALB	OXR1
	0	0.876181	0.984	0.788	0	PVALB	MEF2C
	0	0.872644	0.877	0.574	0	PVALB	KLF12
	0	0.868084	0.978	0.833	0	PVALB	MAGI1
	0	0.867012	0.91	0.657	0	PVALB	GRIA1
	0	0.860374	0.957	0.701	0	PVALB	UNC5D
	0	0.857919	0.825	0.527	0	PVALB	TMEM108
	0	0.834412	0.936	0.711	0	PVALB	ASTN2
	0	0.830942	0.801	0.335	0	PVALB	SLC6A1
	0	0.8179	0.713	0.393	0	PVALB	PHACTR2
	0	0.79857	0.907	0.619	0	PVALB	NETO2
	0	0.798102	0.826	0.525	0	PVALB	SLC38A1
	0	0.787845	0.864	0.603	0	PVALB	PAM
	0	0.776928	0.754	0.415	0	PVALB	ADCY1
	0	0.776398	0.707	0.384	0	PVALB	ST8SIA1
	0	0.775471	0.816	0.54	0	PVALB	ARHGAP20
	0	0.770797	0.842	0.581	0	PVALB	TCAIM
	0	0.76911	0.896	0.528	0	PVALB	FCHSD2
	0	0.768205	0.984	0.791	0	PVALB	UNC80
	0	0.761771	0.828	0.577	0	PVALB	ATR
	0	0.748606	0.915	0.691	0	PVALB	NSF
	0	0.74502	0.702	0.462	0	PVALB	SATB1
	0	0.738964	0.71	0.437	0	PVALB	PLXNA4
	0	0.730481	0.776	0.505	0	PVALB	FHOD3
	0	0.72842	0.893	0.382	0	PVALB	GRIK1
	0	0.723174	0.914	0.704	0	PVALB	SETBP1
	0	0.710508	0.902	0.702	0	PVALB	ITSN1
	0	0.709311	0.881	0.599	0	PVALB	GABRA1
	0	0.703515	0.941	0.721	0	PVALB	GABRB2
	0	1.98465	0.926	0.373	0	L45it	POU6F2
	0	1.97113	0.944	0.371	0	L45it	RORB
	0	1.7512	0.993	0.768	0	L45it	TENM2
	0	1.69149	0.807	0.288	0	L45it	NTNG1
	0	1.48672	0.773	0.262	0	L45it	PLCH1
	0	1.36367	0.994	0.704	0	L45it	GRM7
	0	1.34568	0.907	0.431	0	L45it	FAM19A1
	0	1.33949	0.836	0.319	0	L45it	MYLK
	0	1.33673	0.997	0.872	0	L45it	NEGR1
	0	1.3201	0.965	0.684	0	L45it	CNTNAP5
	0	1.30514	0.921	0.533	0	L45it	CADPS2
	0	1.29827	0.727	0.334	0	L45it	VAV3
	0	1.29448	0.945	0.549	0	L45it	PTPRT
	0	1.17623	0.967	0.693	0	L45it	NRG1
	0	1.15929	0.923	0.586	0	L45it	PTPRR
	0	1.14526	0.747	0.3	0	L45it	CPNE4
	0	1.14507	0.941	0.575	0	L45it	MYO1D
	0	1.12698	0.903	0.566	0	L45it	SPOCK1
	0	1.10425	0.745	0.351	0	L45it	RUNX2
	0	1.10289	0.859	0.587	0	L45it	CUX1
	0	1.09954	1	0.881	0	L45it	KALRN
	0	1.09663	0.77	0.363	0	L45it	TRHDE
	0	1.07282	0.718	0.312	0	L45it	CEMIP
	0	1.06036	0.753	0.456	0	L45it	SNTG1
	0	1.05733	0.922	0.568	0	L45it	KCNH7
	0	1.00978	0.977	0.648	0	L45it	NELL2
	0	1.00847	0.994	0.831	0	L45it	R3HDM1
	0	0.993808	0.752	0.319	0	L45it	CAPS2
	0	0.988636	0.94	0.606	0	L45it	ZNF385B
	0	0.987103	0.729	0.319	0	L45it	CUX2
	0	0.971614	0.99	0.732	0	L45it	DCLK1
	0	0.956714	0.979	0.724	0	L45it	CNKSR2
	0	0.95197	0.935	0.676	0	L45it	CSMD2
	0	0.935137	0.969	0.662	0	L45it	HECW1
	0	0.910867	0.962	0.648	0	L45it	GRIN2A
	0	0.903198	0.999	0.836	0	L45it	RIMS2
	0	0.898298	0.721	0.355	0	L45it	KCNH5
	0	0.892589	0.896	0.604	0	L45it	GABRG3
	0	0.892556	0.987	0.761	0	L45it	MEF2C
	0	0.880179	0.874	0.556	0	L45it	GPR158
	0	0.879677	0.942	0.713	0	L45it	IQCJ-SCHIP1
	0	0.872068	0.76	0.426	0	L45it	CNTN3
	0	0.867674	0.741	0.402	0	L45it	PTPRB
	0	0.864493	0.998	0.775	0	L45it	ARPP21
	0	0.861061	0.949	0.697	0	L45it	HDAC9
	0	0.860669	0.901	0.598	0	L45it	BRINP3
	0	0.849898	0.807	0.455	0	L45it	TTC39C
	0	0.842085	0.9	0.602	0	L45it	PDE10A
	0	0.83532	0.997	0.934	0	L45it	KCNIP4
	0	0.832182	0.896	0.595	0	L45it	ATP2B2
	0	0.82065	0.98	0.761	0	L45it	ERC2
	0	0.81597	0.852	0.496	0	L45it	PDZRN3
	0	0.815616	0.802	0.438	0	L45it	NUAK1
	0	0.815032	0.976	0.749	0	L45it	KHDRBS2
	0	0.812116	0.996	0.827	0	L45it	DLGAP1
	0	0.807501	0.933	0.632	0	L45it	FAT3
	0	0.807171	0.942	0.645	0	L45it	KCNH1
	0	0.802255	0.999	0.849	0	L45it	STXBP5L
	0	0.792575	0.897	0.623	0	L45it	CNTN5
	0	0.773894	0.944	0.706	0	L45it	SLC44A5
	0	0.764435	0.856	0.57	0	L45it	SCAI
	0	0.761771	0.915	0.625	0	L45it	GALNT17
	0	0.758279	0.824	0.455	0	L45it	UNC13C
	0	0.753879	0.883	0.614	0	L45it	TMEM132D
	0	0.748586	0.998	0.866	0	L45it	SYT1
	0	0.747932	0.98	0.716	0	L45it	FBXW7
	0	0.746312	0.874	0.614	0	L45it	CDH2
	0	0.740782	0.791	0.469	0	L45it	EPB41
	0	0.739264	0.96	0.724	0	L45it	LRFN5
	0	0.738342	0.722	0.448	0	L45it	RYR3
	0	0.736348	0.902	0.541	0	L45it	OLFM3
	0	0.735055	0.969	0.746	0	L45it	OSBPL6
	0	0.732245	0.939	0.664	0	L45it	DGKI
	0	0.726146	0.929	0.603	0	L45it	MICAL2
	0	0.721908	0.815	0.408	0	L45it	SATB2
	0	0.714896	0.983	0.785	0	L45it	CACNA1A
	0	0.711759	0.827	0.477	0	L45it	FSTL4
	0	0.710103	0.715	0.415	0	L45it	CCDC136
	0	0.708961	0.928	0.663	0	L45it	AHI1
	0	0.706586	0.952	0.659	0	L45it	CACNA2D1
	0	3.28199	0.745	0.073	0	PERI	EBF1
	1.6934e-293	2.71067	0.812	0.112	2.83949e-289	PERI	DAB2
	7.08402e-213	3.14926	0.912	0.228	1.18785e-208	PERI	SYNE2
	6.83686e-209	2.97787	0.803	0.158	1.14641e-204	PERI	LAMA4
	7.47555e-187	2.76385	0.854	0.211	1.2535e-182	PERI	UACA
	2.43876e-158	3.96262	0.762	0.196	4.0893e-154	PERI	LAMA2
	6.57429e-152	2.73931	0.921	0.311	1.10238e-147	PERI	RBMS3
	9.8743e-130	2.77214	0.887	0.353	1.65572e-125	PERI	UTRN
	2.71545e-108	2.03522	0.828	0.286	4.55327e-104	PERI	PARD3B
	4.89787e-86	1.94844	0.908	0.456	8.21275e-82	PERI	PTPRM
	2.69579e-85	2.06696	0.77	0.282	4.5203e-81	PERI	FBXL7
	7.62283e-60	2.35336	0.808	0.555	1.2782e-55	PERI	FOXP1
	7.48812e-57	1.58251	0.774	0.413	1.25561e-52	PERI	PARD3
	8.20962e-57	2.13733	0.812	0.49	1.37659e-52	PERI	ATP6
	1.53644e-53	1.52907	0.849	0.651	2.5763e-49	PERI	TACC1
	5.45759e-52	2.15864	0.72	0.409	9.15129e-48	PERI	PHACTR2
	8.19557e-47	1.84556	0.778	0.551	1.37423e-42	PERI	PLCB4
	2.47688e-45	1.72306	0.732	0.453	4.15323e-41	PERI	LHFPL6
	1.29138e-37	1.09464	0.828	0.574	2.16539e-33	PERI	NFIA
	1.72619e-36	1.22881	0.812	0.618	2.89448e-32	PERI	GMDS
	2.56349e-35	1.32024	0.828	0.674	4.29845e-31	PERI	PCCA
	5.96695e-32	1.46997	0.703	0.487	1.00054e-27	PERI	PDE7B
	2.39581e-29	1.25275	0.736	0.574	4.0173e-25	PERI	APBB2
	3.80637e-29	0.891841	0.866	0.79	6.38251e-25	PERI	SON
	1.74161e-27	1.25976	0.715	0.51	2.92033e-23	PERI	DENND4C
	3.43727e-26	1.42621	0.715	0.579	5.76361e-22	PERI	TSC22D1
	5.51856e-26	1.28615	0.745	0.575	9.25352e-22	PERI	IGF1R
	1.7596e-25	1.17896	0.703	0.555	2.9505e-21	PERI	NBEAL1
	1.05455e-21	1.12741	0.757	0.665	1.76827e-17	PERI	AFDN
	1.42939e-21	0.703675	0.941	0.927	2.39679e-17	PERI	DDX5
	2.06764e-21	0.864039	0.803	0.711	3.46701e-17	PERI	TTC28
	3.30481e-20	0.911201	0.741	0.548	5.54151e-16	PERI	FCHSD2
	1.34484e-19	1.18582	0.736	0.62	2.25503e-15	PERI	TMTC1
	1.79273e-19	0.782672	0.837	0.843	3.00606e-15	PERI	SPTBN1
	2.74911e-17	0.98816	0.745	0.658	4.6097e-13	PERI	CEP112
	4.6258e-16	0.742323	0.736	0.643	7.75655e-12	PERI	SCAF11
	5.27691e-15	0.731671	0.787	0.752	8.84832e-11	PERI	NFAT5
	2.71951e-14	0.832177	0.703	0.603	4.56007e-10	PERI	SETX
	8.94623e-13	1.50698	0.732	0.663	1.5001e-08	PERI	GPC6
	1.79138e-12	1.0904	0.849	0.82	3.00378e-08	PERI	PTPRG
	1.7968e-12	0.72183	0.766	0.701	3.01288e-08	PERI	CDK14
	1.91273e-10	1.02821	0.745	0.702	3.20727e-06	PERI	AHCYL2
	2.55845e-08	0.841796	0.728	0.748	0.000429001	PERI	NEBL
	0.000400978	0.704705	0.699	0.701	1	PERI	ABLIM1
	0	1.92279	0.999	0.793	0	L23it	LRRTM4
	0	1.61159	0.728	0.144	0	L23it	CBLN2
	0	1.58633	0.982	0.566	0	L23it	RGS6
	0	1.5184	0.879	0.311	0	L23it	SLIT3
	0	1.50934	0.997	0.765	0	L23it	ATP2B1
	0	1.48595	0.781	0.195	0	L23it	TESPA1
	0	1.47909	0.932	0.462	0	L23it	PDZD2
	0	1.4375	0.994	0.706	0	L23it	HS6ST3
	0	1.42098	0.956	0.548	0	L23it	CACNA1E
	0	1.39515	0.967	0.7	0	L23it	IQCJ-SCHIP1
	0	1.35449	0.932	0.51	0	L23it	SYN3
	0	1.32439	0.792	0.26	0	L23it	MLIP
	0	1.32028	1	0.931	0	L23it	KCNIP4
	0	1.3133	0.931	0.476	0	L23it	ACTN1
	0	1.30082	0.748	0.3	0	L23it	CFAP43
	0	1.2929	0.856	0.357	0	L23it	PAPSS2
	0	1.18902	0.996	0.788	0	L23it	PPFIA2
	0	1.16972	0.949	0.6	0	L23it	ZNF804B
	0	1.15663	0.983	0.718	0	L23it	AFF3
	0	1.15577	0.907	0.416	0	L23it	FAM19A1
	0	1.13603	1	0.845	0	L23it	STXBP5L
	0	1.13503	0.757	0.339	0	L23it	DPYD
	0	1.12242	0.996	0.741	0	L23it	KCNQ5
	0	1.11014	0.833	0.406	0	L23it	NELL1
	0	1.09494	0.997	0.824	0	L23it	R3HDM1
	0	1.09161	0.882	0.408	0	L23it	RASGRF2
	0	1.09096	0.825	0.389	0	L23it	KCNN2
	0	1.09003	0.934	0.525	0	L23it	CDH12
	0	1.08413	0.936	0.533	0	L23it	CAMK2A
	0	1.07726	0.93	0.521	0	L23it	PCSK2
	0	1.0761	0.934	0.555	0	L23it	ITPR1
	0	1.07591	0.747	0.296	0	L23it	ANO3
	0	1.05735	0.899	0.459	0	L23it	NDST3
	0	1.0533	0.886	0.46	0	L23it	LMO4
	0	1.0447	0.772	0.283	0	L23it	PTK2B
	0	1.0262	0.968	0.585	0	L23it	LDB2
	0	1.0229	0.768	0.302	0	L23it	KIAA1211L
	0	1.02132	0.768	0.35	0	L23it	NECTIN3
	0	1.01879	0.951	0.586	0	L23it	AK5
	0	1.00346	0.904	0.516	0	L23it	WDR17
	0	1.00261	0.833	0.378	0	L23it	NGEF
	0	0.991183	0.999	0.853	0	L23it	CELF2
	0	0.977248	0.816	0.393	0	L23it	LMO7
	0	0.976259	0.921	0.515	0	L23it	EPHA6
	0	0.971306	0.812	0.352	0	L23it	GRM1
	0	0.969125	0.915	0.567	0	L23it	HOMER1
	0	0.967984	0.931	0.6	0	L23it	GPC6
	0	0.967205	0.828	0.353	0	L23it	SV2B
	0	0.964742	0.886	0.508	0	L23it	SORBS2
	0	0.960959	0.714	0.279	0	L23it	LAMB1
	0	0.959983	0.992	0.767	0	L23it	ATRNL1
	0	0.958957	0.856	0.385	0	L23it	SATB2
	0	0.955344	0.965	0.584	0	L23it	GRIA4
	0	0.945171	0.999	0.955	0	L23it	GRIA2
	0	0.941722	0.942	0.548	0	L23it	NECAB1
	0	0.936301	0.939	0.615	0	L23it	GABRB3
	0	0.933168	0.962	0.672	0	L23it	KCND2
	0	0.931056	0.972	0.671	0	L23it	DLGAP2
	0	0.923022	0.751	0.332	0	L23it	EPHX4
	0	0.922087	0.763	0.355	0	L23it	ADCY1
	0	0.917719	0.764	0.31	0	L23it	MYO5C
	0	0.91739	0.985	0.745	0	L23it	RAPGEF5
	0	0.907756	0.754	0.3	0	L23it	CUX2
	0	0.907517	0.906	0.469	0	L23it	CA10
	0	0.906552	0.821	0.42	0	L23it	WASF1
	0	0.898812	0.72	0.328	0	L23it	CDON
	0	0.888028	0.964	0.646	0	L23it	CACNA2D1
	0	0.886363	0.868	0.503	0	L23it	CDC40
	0	0.879226	0.973	0.628	0	L23it	PTPRK
	0	0.873414	0.702	0.305	0	L23it	SIDT1
	0	0.873242	0.832	0.427	0	L23it	FAM81A
	0	0.865857	0.97	0.727	0	L23it	SIPA1L1
	0	0.853647	0.989	0.731	0	L23it	GRIA3
	0	0.850557	1	0.902	0	L23it	RBFOX1
	0	0.849188	0.779	0.382	0	L23it	CAMKK1
	0	0.847419	0.764	0.375	0	L23it	NEK10
	0	0.847265	0.78	0.384	0	L23it	CTDSPL
	0	0.844804	0.975	0.799	0	L23it	ARHGAP32
	0	0.844279	0.957	0.656	0	L23it	PRKCB
	0	0.839287	0.961	0.667	0	L23it	CHN1
	0	0.832789	0.715	0.332	0	L23it	ARHGAP10
	0	0.82777	0.881	0.541	0	L23it	PRICKLE1
	0	0.826668	0.791	0.36	0	L23it	SEC14L5
	0	0.825252	0.83	0.327	0	L23it	CDH9
	0	0.819813	0.96	0.723	0	L23it	EPB41L2
	0	0.80857	0.987	0.783	0	L23it	PLEKHA5
	0	0.805059	0.948	0.673	0	L23it	TMEM178B
	0	0.803923	0.959	0.689	0	L23it	NTRK3
	0	0.80349	0.888	0.593	0	L23it	SLC35F3
	0	0.802419	0.855	0.526	0	L23it	CAMK4
	0	0.80066	0.761	0.375	0	L23it	LMO3
	0	0.79738	0.914	0.621	0	L23it	EML6
	0	0.796213	0.93	0.731	0	L23it	TFDP2
	0	0.793282	0.738	0.367	0	L23it	SNTG2
	0	0.790988	0.842	0.498	0	L23it	KCNJ6
	0	0.790782	0.978	0.708	0	L23it	FBXW7
	0	0.789794	0.887	0.521	0	L23it	CDH18
	0	0.788416	0.941	0.685	0	L23it	ROCK2
	0	0.784292	0.813	0.473	0	L23it	ABLIM2
	0	0.780289	0.87	0.509	0	L23it	ADGRL2
	0	0.779231	0.951	0.713	0	L23it	BTBD9
	0	0.774759	0.967	0.801	0	L23it	ACAP2
	0	0.767501	0.94	0.694	0	L23it	DTNB
	0	0.766361	0.742	0.383	0	L23it	CACNG3
	0	0.763896	0.91	0.573	0	L23it	UGGT2
	0	0.763031	0.984	0.74	0	L23it	KHDRBS2
	0	0.756559	0.891	0.569	0	L23it	DIAPH2
	0	0.749881	0.999	0.877	0	L23it	KALRN
	0	0.74886	1	0.912	0	L23it	CSMD1
	0	0.748302	0.875	0.536	0	L23it	OLFM3
	0	0.747671	0.994	0.801	0	L23it	CSMD3
	0	0.747146	0.988	0.879	0	L23it	STXBP5
	0	0.744839	0.849	0.539	0	L23it	DOK6
	0	0.740887	0.831	0.481	0	L23it	GUCY1A2
	0	0.738384	0.89	0.582	0	L23it	NLK
	0	0.736721	0.708	0.338	0	L23it	PDE2A
	0	0.73608	0.802	0.453	0	L23it	ABCC8
	0	0.735854	0.809	0.475	0	L23it	CELF5
	0	0.73561	0.791	0.445	0	L23it	LNX1
	0	0.735591	0.706	0.323	0	L23it	TMOD1
	0	0.733821	0.97	0.714	0	L23it	LRFN5
	0	0.726596	0.886	0.498	0	L23it	EPHA4
	0	0.718651	0.967	0.719	0	L23it	NAV3
	0	0.715913	0.998	0.916	0	L23it	PHACTR1
	0	0.714149	0.799	0.467	0	L23it	CCDC30
	0	0.707279	0.909	0.58	0	L23it	MTUS2
	0	0.706522	0.845	0.496	0	L23it	NETO1
	0	0.701965	0.986	0.852	0	L23it	PPP3CA
	0	5.47773	0.995	0.414	0	AST	ADGRV1
	0	5.3049	0.998	0.458	0	AST	SLC1A2
	0	4.58192	0.996	0.286	0	AST	SLC1A3
	0	3.87382	0.99	0.315	0	AST	NKAIN3
	0	3.53014	0.955	0.186	0	AST	ATP1A4
	0	3.46689	0.97	0.556	0	AST	GPC5
	0	3.39566	0.978	0.31	0	AST	PREX2
	0	3.27347	0.85	0.033	0	AST	ETNPPL
	0	3.23707	0.998	0.827	0	AST	GPM6A
	0	3.15264	0.915	0.137	0	AST	ATP13A4
	0	3.15038	0.891	0.105	0	AST	SLC15A2
	0	3.13244	0.931	0.381	0	AST	SLC4A4
	0	2.90396	0.811	0.087	0	AST	GRAMD2B
	0	2.88613	0.988	0.678	0	AST	DTNA
	0	2.86803	0.798	0.042	0	AST	F3
	0	2.76173	0.813	0.09	0	AST	SLC25A18
	0	2.64857	0.719	0.07	0	AST	SLC7A11
	0	2.64789	0.785	0.087	0	AST	GRAMD1C
	0	2.638	0.77	0.178	0	AST	HSD17B5
	0	2.60871	0.744	0.123	0	AST	NHSL1
	0	2.54466	0.733	0.044	0	AST	MFGE8
	0	2.51673	0.993	0.863	0	AST	TNIK
	0	2.51395	0.785	0.162	0	AST	FGD6
	0	2.50845	0.935	0.566	0	AST	CPE
	0	2.46116	0.931	0.526	0	AST	CARMIL1
	0	2.42985	0.732	0.175	0	AST	RFX4
	0	2.41342	0.724	0.139	0	AST	RANBP3L
	0	2.40016	0.829	0.179	0	AST	ACACB
	0	2.33302	0.912	0.525	0	AST	GABBR1
	0	2.30829	0.963	0.65	0	AST	PITPNC1
	0	2.28469	0.977	0.682	0	AST	SPARCL1
	0	2.24984	0.779	0.202	0	AST	FGFR1
	0	2.23228	0.785	0.161	0	AST	GLUL
	0	2.22763	0.863	0.474	0	AST	LUZP2
	0	2.19843	0.844	0.317	0	AST	SASH1
	0	2.17959	0.996	0.966	0	AST	MACF1
	0	2.16695	0.704	0.1	0	AST	TP53BP2
	0	2.15636	0.785	0.344	0	AST	FAM184A
	0	2.13457	0.88	0.486	0	AST	MSI2
	0	2.06368	0.735	0.284	0	AST	PHKA1
	0	2.05551	0.761	0.295	0	AST	TRPS1
	0	2.04865	0.992	0.804	0	AST	NPAS3
	0	2.03814	0.817	0.252	0	AST	PLCE1
	0	2.02025	0.757	0.243	0	AST	LIFR
	0	2.00978	0.924	0.674	0	AST	AHCYL2
	0	1.99816	0.957	0.463	0	AST	PTPRZ1
	0	1.96687	0.977	0.629	0	AST	CDH20
	0	1.94496	0.902	0.596	0	AST	RALGAPA2
	0	1.94068	0.985	0.834	0	AST	NTM
	0	1.92599	0.8	0.465	0	AST	CLU
	0	1.91422	0.759	0.367	0	AST	CHPT1
	0	1.91158	0.793	0.433	0	AST	AHCYL1
	0	1.90901	0.805	0.249	0	AST	FGFR2
	0	1.90226	0.739	0.29	0	AST	PCSK5
	0	1.88314	0.837	0.534	0	AST	ZHX3
	0	1.87073	0.813	0.363	0	AST	PARD3
	0	1.81582	0.718	0.21	0	AST	ZBTB20
	0	1.81427	0.936	0.692	0	AST	CADM1
	0	1.81373	0.932	0.601	0	AST	DGKG
	0	1.79734	0.71	0.233	0	AST	PARD3B
	0	1.7902	0.896	0.533	0	AST	NFIA
	0	1.78477	0.78	0.256	0	AST	DAAM2
	0	1.75805	0.764	0.424	0	AST	ARHGAP5
	0	1.74307	0.864	0.623	0	AST	OPHN1
	0	1.73791	0.999	0.993	0	AST	DST
	0	1.73244	0.716	0.374	0	AST	BBS2
	0	1.68515	0.887	0.654	0	AST	CAMK2G
	0	1.67645	0.996	0.984	0	AST	SYNE1
	0	1.66736	0.717	0.435	0	AST	INTU
	0	1.65293	0.888	0.595	0	AST	SOX5
	0	1.60171	0.748	0.468	0	AST	ANTXR1
	0	1.58344	0.96	0.664	0	AST	ITPR2
	0	1.56224	0.744	0.456	0	AST	CKB
	0	1.55336	0.736	0.435	0	AST	FAM171B
	0	1.53821	0.872	0.644	0	AST	ACSL6
	0	1.53074	0.755	0.489	0	AST	ASPH
	0	1.51456	0.856	0.348	0	AST	NCKAP5
	0	1.51108	0.807	0.614	0	AST	ASB3
	0	1.49553	0.942	0.791	0	AST	GABRB1
	0	1.47671	0.79	0.513	0	AST	ADD3
	0	1.47468	0.889	0.664	0	AST	PRKG1
	0	1.47333	0.737	0.261	0	AST	DOCK1
	0	1.45798	0.725	0.467	0	AST	PTPN13
	0	1.45522	0.825	0.617	0	AST	MYO6
	0	1.42874	0.734	0.463	0	AST	FARP1
	0	1.41189	0.961	0.85	0	AST	FMN2
	0	1.40985	0.769	0.357	0	AST	MAML2
	0	1.38926	0.998	0.947	0	AST	NRXN1
	0	1.38343	0.863	0.68	0	AST	ABLIM1
	0	1.37336	0.875	0.715	0	AST	CACNB2
	0	1.34418	0.745	0.533	0	AST	GABRA2
	0	1.34165	0.99	0.924	0	AST	LSAMP
	0	1.33892	0.822	0.506	0	AST	MEIS2
	0	1.31996	0.967	0.839	0	AST	SORBS1
	0	1.30781	0.929	0.831	0	AST	SPTBN1
	0	1.24906	0.836	0.698	0	AST	PARK2
	0	1.21669	0.883	0.681	0	AST	FNBP1
	0	1.19417	0.875	0.779	0	AST	SON
	0	1.19271	0.754	0.596	0	AST	TSPAN7
	0	1.187	0.701	0.512	0	AST	RORA
	0	1.15311	0.717	0.582	0	AST	PPFIA1
	0	1.14879	0.76	0.625	0	AST	REPS1
	0	1.12164	0.824	0.733	0	AST	GPM6B
	0	1.09894	0.774	0.655	0	AST	DOCK7
	0	1.09241	0.804	0.509	0	AST	PHLPP1
	0	1.0816	0.926	0.846	0	AST	DYNC2H1
	0	1.07522	0.799	0.699	0	AST	SPIRE1
	0	1.06953	0.934	0.818	0	AST	DOCK4
	0	1.05528	0.706	0.511	0	AST	SWT1
	0	1.05266	0.704	0.585	0	AST	CHKA
	0	1.05106	0.795	0.702	0	AST	ITSN1
	0	1.04885	0.79	0.481	0	AST	USP54
	0	1.01935	0.846	0.788	0	AST	WDFY3
	0	1.01576	0.857	0.728	0	AST	REV3L
	0	1.00714	0.978	0.945	0	AST	HNRNPA2B1
	0	0.984568	0.727	0.636	0	AST	POU2F1
	0	0.967253	0.805	0.736	0	AST	MKLN1
	0	0.964415	0.76	0.636	0	AST	BAZ2B
	0	0.958586	0.882	0.835	0	AST	KMT2C
	0	0.931825	0.96	0.927	0	AST	KIF1B
	0	0.929765	0.844	0.797	0	AST	SPAG9
	0	0.918722	0.802	0.741	0	AST	CNTN1
	0	0.907992	0.773	0.676	0	AST	MED12L
	0	0.901715	0.908	0.83	0	AST	NTRK2
	0	0.897193	0.713	0.644	0	AST	APPL2
	0	0.892262	0.783	0.498	0	AST	THSD7A
	0	0.88674	0.986	0.955	0	AST	CTNND2
	0	0.875837	0.705	0.644	0	AST	BTAF1
	0	0.872604	0.811	0.773	0	AST	APC
	0	0.872466	0.855	0.783	0	AST	MAP4K4
	0	0.849805	0.792	0.743	0	AST	NEBL
	0	0.821253	0.707	0.635	0	AST	DMTF1
	0	0.811828	0.818	0.782	0	AST	MFN1
	0	0.811572	0.804	0.646	0	AST	GPC6
	0	0.803947	0.773	0.739	0	AST	ARHGEF12
	0	0.788067	0.88	0.865	0	AST	PHIP
	0	0.772809	0.867	0.862	0	AST	NKTR
	0	0.769933	0.978	0.97	0	AST	CDC42BPA
	0	0.737684	0.761	0.699	0	AST	ZSWIM6
	0	0.728712	0.948	0.94	0	AST	DDX17
	0	2.31461	0.849	0.312	0	L5it	IL1RAPL2
	0	1.69791	0.957	0.565	0	L5it	CADPS2
	0	1.57246	0.883	0.44	0	L5it	PDE1A
	0	1.51293	0.935	0.488	0	L5it	CLSTN2
	0	1.33253	0.812	0.339	0	L5it	HS3ST4
	0	1.31852	0.737	0.316	0	L5it	TOX
	0	1.28915	0.917	0.501	0	L5it	FSTL4
	0	1.28811	0.917	0.425	0	L5it	POU6F2
	0	1.24861	0.753	0.34	0	L5it	CPNE4
	0	1.20378	0.924	0.426	0	L5it	RORB
	0	1.15782	0.942	0.68	0	L5it	CDK14
	0	1.12734	0.969	0.664	0	L5it	KHDRBS3
	0	1.12428	0.966	0.718	0	L5it	NRG1
	0	1.07067	0.992	0.795	0	L5it	AGBL4
	0	1.06719	0.99	0.772	0	L5it	KCNQ5
	0	1.05366	0.957	0.635	0	L5it	ZNF385B
	0	1.04503	0.997	0.796	0	L5it	RYR2
	0	1.04463	0.726	0.325	0	L5it	CHN2
	0	1.04172	0.996	0.796	0	L5it	ARPP21
	0	1.03846	0.727	0.374	0	L5it	CNTN6
	0	1.00956	0.833	0.446	0	L5it	NYAP2
	0	0.999922	0.997	0.926	0	L5it	PHACTR1
	0	0.99065	0.976	0.69	0	L5it	HECW1
	0	0.975912	0.992	0.87	0	L5it	CCSER1
	0	0.927108	0.895	0.544	0	L5it	EPHA4
	0	0.917903	0.984	0.759	0	L5it	PCLO
	0	0.909597	1	0.939	0	L5it	KCNIP4
	0	0.904157	0.957	0.632	0	L5it	LDB2
	0	0.895733	0.998	0.878	0	L5it	SYT1
	0	0.88893	0.884	0.554	0	L5it	CHSY3
	0	0.8826	0.907	0.627	0	L5it	SORCS1
	0	0.872978	0.982	0.757	0	L5it	DCLK1
	0	0.871822	0.838	0.488	0	L5it	KCNB2
	0	0.867237	0.809	0.471	0	L5it	NUAK1
	0	0.856284	0.702	0.386	0	L5it	NWD2
	0	0.853242	0.705	0.384	0	L5it	GRM8
	0	0.843569	0.7	0.373	0	L5it	ELAVL4
	0	0.843484	0.711	0.363	0	L5it	CAPS2
	0	0.84205	0.835	0.443	0	L5it	SATB2
	0	0.832456	0.938	0.709	0	L5it	LRRFIP1
	0	0.819936	0.728	0.459	0	L5it	CNTN3
	0	0.815041	0.895	0.63	0	L5it	PDE10A
	0	0.81144	0.974	0.795	0	L5it	NKAIN2
	0	0.809655	0.759	0.475	0	L5it	EPHA5
	0	0.805859	0.961	0.753	0	L5it	SNAP25
	0	0.799533	0.956	0.762	0	L5it	THRB
	0	0.792513	0.837	0.507	0	L5it	CDH10
	0	0.782074	0.995	0.868	0	L5it	OPCML
	0	0.765437	0.781	0.414	0	L5it	SV2B
	0	0.764001	0.76	0.415	0	L5it	FSTL5
	0	0.763565	0.961	0.739	0	L5it	RAPGEF4
	0	0.75826	0.826	0.54	0	L5it	SH3GL2
	0	0.737903	0.736	0.401	0	L5it	KCNT2
	0	0.733406	0.759	0.426	0	L5it	PAPSS2
	0	0.729668	0.766	0.485	0	L5it	PLCL2
	0	0.727693	0.852	0.56	0	L5it	FMN1
	0	0.720328	0.932	0.678	0	L5it	MMP16
	0	0.716861	0.976	0.77	0	L5it	KHDRBS2
	0	0.711363	0.99	0.879	0	L5it	CTNNA2
	0	0.708592	0.7	0.406	0	L5it	TRHDE
	0	0.70564	0.995	0.871	0	L5it	CELF2
	7.36675e-253	2.4948	0.785	0.227	1.23526e-248	ENDO	SYNE2
	3.69521e-188	2.44089	0.833	0.352	6.19613e-184	ENDO	UTRN
	2.29751e-163	1.99888	0.802	0.31	3.85247e-159	ENDO	RBMS3
	2.14314e-120	1.61227	0.708	0.286	3.59362e-116	ENDO	PARD3B
	2.13224e-89	1.35634	0.82	0.455	3.57534e-85	ENDO	PTPRM
	2.83867e-87	1.75692	0.791	0.49	4.75989e-83	ENDO	ATP6
	2.49119e-66	0.924256	0.736	0.384	4.17723e-62	ENDO	PREX2
	1.669e-63	1.40667	0.712	0.452	2.79858e-59	ENDO	LHFPL6
	2.15418e-63	0.997117	0.908	0.842	3.61213e-59	ENDO	SPTBN1
	5.72715e-56	1.37703	0.76	0.551	9.60329e-52	ENDO	PLCB4
	1.14437e-48	1.27428	0.743	0.555	1.91888e-44	ENDO	FOXP1
	1.11484e-46	0.945066	0.789	0.574	1.86937e-42	ENDO	NFIA
	2.09458e-46	1.09595	0.888	0.82	3.51219e-42	ENDO	PTPRG
	8.95678e-40	1.03387	0.789	0.701	1.50187e-35	ENDO	ABLIM1
	2.23859e-37	1.05378	0.747	0.651	3.75367e-33	ENDO	TACC1
	4.26459e-37	0.941881	0.714	0.555	7.15086e-33	ENDO	NBEAL1
	1.85661e-23	0.884473	0.776	0.748	3.11316e-19	ENDO	NEBL
	3.51189e-22	1.27204	0.732	0.722	5.88874e-18	ENDO	DOCK9
	1.79231e-21	0.762448	0.796	0.767	3.00535e-17	ENDO	TJP1
	1.14288e-20	0.710856	0.862	0.851	1.91638e-16	ENDO	RALGAPA1
	1.05063e-18	0.86419	0.703	0.665	1.7617e-14	ENDO	AFDN
	1.19196e-05	0.932786	0.657	0.709	0.199868	ENDO	TSPAN5
	0	4.09725	0.929	0.064	0	L56np	HTR2C
	0	3.03187	0.96	0.247	0	L56np	TSHZ2
	0	2.88156	0.937	0.165	0	L56np	RXFP1
	0	2.80973	0.995	0.773	0	L56np	ASIC2
	0	2.44482	0.956	0.371	0	L56np	CPNE4
	0	2.34669	0.978	0.375	0	L56np	HS3ST4
	0	2.15517	0.981	0.495	0	L56np	EPHA5
	0	2.05977	0.894	0.213	0	L56np	VWC2L
	0	2.00514	0.807	0.124	0	L56np	NXPH2
	0	1.94006	0.93	0.426	0	L56np	KCNT2
	0	1.8927	0.704	0.057	0	L56np	QRFPR
	0	1.81482	0.992	0.599	0	L56np	OLFM3
	0	1.75586	0.8	0.17	0	L56np	CDH6
	0	1.74295	0.929	0.348	0	L56np	TOX
	0	1.73203	0.941	0.446	0	L56np	FAM135B
	0	1.71911	0.915	0.405	0	L56np	PRR16
	0	1.6947	0.982	0.333	0	L56np	LHFPL3
	0	1.66888	0.987	0.373	0	L56np	ZNF385D
	0	1.62809	0.884	0.355	0	L56np	CHN2
	0	1.53267	0.833	0.215	0	L56np	TLE4
	0	1.51005	0.789	0.214	0	L56np	ETV1
	0	1.33274	0.713	0.217	0	L56np	GHR
	8.63597e-294	1.3092	0.767	0.261	1.44808e-289	L56np	DPY19L1
	1.65955e-287	1.62091	0.965	0.579	2.78274e-283	L56np	CHSY3
	2.73076e-279	1.22388	0.722	0.232	4.57894e-275	L56np	ST6GAL2
	6.8266e-278	1.35882	0.761	0.271	1.14468e-273	L56np	KIAA1456
	2.21006e-277	1.27702	0.726	0.228	3.70583e-273	L56np	MGAT4C
	4.98915e-276	1.22579	0.829	0.295	8.3658e-272	L56np	GRIN3A
	5.05679e-267	1.30478	1	0.924	8.47922e-263	L56np	LRP1B
	8.28889e-265	1.4418	0.922	0.475	1.38988e-260	L56np	NYAP2
	3.37321e-264	1.32557	0.832	0.332	5.6562e-260	L56np	PCDH17
	1.93413e-261	1.15741	0.997	0.812	3.24315e-257	L56np	RYR2
	4.19316e-245	1.48664	0.924	0.515	7.03109e-241	L56np	KCNB2
	1.11302e-244	1.15041	0.879	0.371	1.86632e-240	L56np	MCC
	1.63566e-243	1.11343	0.832	0.322	2.74267e-239	L56np	COL11A1
	3.28551e-243	1.18584	0.788	0.319	5.50915e-239	L56np	ABLIM3
	2.87977e-235	1.2364	0.804	0.342	4.82879e-231	L56np	SEL1L3
	9.25294e-234	1.23199	0.888	0.428	1.55153e-229	L56np	TRHDE
	2.89348e-228	1.30722	0.948	0.6	4.85179e-224	L56np	CAMK2D
	2.68941e-216	1.19825	0.811	0.377	4.50961e-212	L56np	ASXL3
	8.04074e-214	1.12346	1	0.808	1.34827e-209	L56np	NKAIN2
	5.54826e-213	1.05491	0.991	0.83	9.30333e-209	L56np	DOCK4
	1.66877e-211	1.05977	0.997	0.865	2.79819e-207	L56np	DPP10
	1.10659e-209	1.21477	0.849	0.399	1.85553e-205	L56np	SDK1
	3.28591e-207	1.25556	0.873	0.473	5.50982e-203	L56np	SATB1
	1.03914e-205	1.10031	0.743	0.29	1.74243e-201	L56np	STARD13
	1.69444e-205	1.22381	0.858	0.419	2.84123e-201	L56np	MAN1A1
	1.67371e-204	1.4679	0.82	0.415	2.80648e-200	L56np	TRPM3
	1.19995e-203	1.12185	0.991	0.655	2.01208e-199	L56np	GRIA4
	9.68673e-203	1.12972	0.984	0.659	1.62427e-198	L56np	ZNF385B
	1.39294e-197	1.19649	0.948	0.622	2.33569e-193	L56np	CNTN4
	4.19248e-195	1.12943	0.897	0.521	7.02994e-191	L56np	EPB41
	2.01598e-194	1.10622	0.898	0.585	3.3804e-190	L56np	DIP2A
	5.14733e-194	1.07222	0.899	0.497	8.63104e-190	L56np	ANTXR1
	4.89958e-192	1.03512	0.974	0.756	8.21561e-188	L56np	RAPGEF4
	2.60766e-189	0.996351	0.988	0.774	4.37252e-185	L56np	DCLK1
	1.28627e-187	1.12828	0.806	0.396	2.15681e-183	L56np	FAM189A1
	2.56344e-187	1.02366	0.961	0.723	4.29838e-183	L56np	ERC1
	2.29947e-182	1.01933	0.96	0.744	3.85575e-178	L56np	PBX1
	9.87442e-182	0.969317	0.991	0.77	1.65574e-177	L56np	SLC24A2
	4.05426e-178	1.19266	0.911	0.587	6.79818e-174	L56np	CAMK4
	3.29352e-174	1.01153	0.901	0.52	5.52258e-170	L56np	GRIP1
	1.92045e-172	1.02665	0.984	0.72	3.22021e-168	L56np	MYRIP
	1.12713e-169	0.889582	0.999	0.811	1.88997e-165	L56np	ARPP21
	5.89338e-169	1.02793	0.711	0.297	9.88201e-165	L56np	PHLDB2
	4.25777e-168	0.962207	0.999	0.81	7.13943e-164	L56np	AGBL4
	3.29852e-167	1.12234	0.793	0.407	5.53095e-163	L56np	PHACTR2
	5.07706e-167	1.26824	0.863	0.486	8.51322e-163	L56np	NELL1
	7.41274e-167	1.03765	0.833	0.455	1.24297e-162	L56np	ASAP2
	5.22694e-166	0.740242	1	0.944	8.76454e-162	L56np	NRG3
	5.55961e-165	1.02774	0.974	0.657	9.32235e-161	L56np	LDB2
	3.12321e-164	0.815142	0.995	0.814	5.23699e-160	L56np	DSCAM
	2.71293e-161	0.987481	0.933	0.696	4.54904e-157	L56np	NAALAD2
	3.68592e-161	0.9738	0.749	0.356	6.18055e-157	L56np	TBC1D1
	4.45582e-159	0.881213	0.743	0.316	7.47152e-155	L56np	PDZRN4
	1.37944e-158	0.891553	0.87	0.491	2.31305e-154	L56np	FARP1
	1.17582e-157	0.930411	0.943	0.7	1.97161e-153	L56np	ABLIM1
	8.73328e-156	0.97867	0.807	0.423	1.4644e-151	L56np	CRIM1
	2.3922e-154	1.4535	0.807	0.509	4.01125e-150	L56np	KCTD8
	1.45601e-149	0.770756	0.996	0.896	2.44145e-145	L56np	MDGA2
	4.3889e-149	0.909795	0.766	0.384	7.35931e-145	L56np	GALNT7
	6.84438e-148	0.948041	0.795	0.419	1.14767e-143	L56np	EPB41L4B
	1.18954e-144	0.947376	0.961	0.769	1.99462e-140	L56np	ADCY2
	1.80543e-144	0.911673	0.92	0.664	3.02734e-140	L56np	AFDN
	8.94953e-140	0.968523	0.827	0.49	1.50066e-135	L56np	PGM2L1
	2.50307e-139	1.0174	0.81	0.453	4.19714e-135	L56np	SPAG16
	2.72738e-136	0.936367	0.743	0.397	4.57327e-132	L56np	IFT57
	1.78963e-134	0.763968	0.963	0.711	3.00085e-130	L56np	DCC
	2.5937e-134	0.940856	0.726	0.382	4.34912e-130	L56np	ARNTL2
	1.16209e-131	0.749549	0.994	0.824	1.9486e-127	L56np	CADPS
	6.39811e-126	0.770627	0.952	0.718	1.07283e-121	L56np	CSMD2
	3.59424e-125	0.755163	0.992	0.831	6.02682e-121	L56np	OXR1
	5.94575e-125	0.866077	0.711	0.367	9.96984e-121	L56np	CORO6
	5.40503e-123	0.866652	0.774	0.409	9.06315e-119	L56np	GRM8
	9.44926e-122	0.715719	1	0.921	1.58445e-117	L56np	RBFOX1
	3.15512e-115	0.720542	0.982	0.828	5.29051e-111	L56np	GRM5
	4.40939e-113	0.721371	0.801	0.422	7.39367e-109	L56np	CDH9
	5.95997e-105	0.785197	0.765	0.43	9.99368e-101	L56np	FBN1
	3.45888e-104	0.724745	0.917	0.689	5.79985e-100	L56np	STRBP
	3.99457e-104	0.801017	0.922	0.641	6.69809e-100	L56np	PTPRR
	4.5707e-104	0.825528	0.873	0.624	7.66416e-100	L56np	CERS6
	5.50147e-104	0.736784	0.904	0.597	9.22486e-100	L56np	CHL1
	1.07494e-103	0.803047	0.712	0.398	1.80246e-99	L56np	ELAVL4
	1.70271e-103	0.831287	0.87	0.597	2.85511e-99	L56np	XKR6
	1.88969e-102	0.748885	0.939	0.655	3.16863e-98	L56np	AK5
	2.86023e-97	0.722324	0.718	0.379	4.79603e-93	L56np	SIDT1
	3.37564e-97	0.819806	0.815	0.541	5.66028e-93	L56np	PRICKLE2
	1.48656e-94	0.770462	0.797	0.502	2.49267e-90	L56np	PEG3
	2.66895e-93	0.734969	0.725	0.401	4.4753e-89	L56np	ZNF704
	2.66729e-92	0.784338	0.757	0.469	4.47251e-88	L56np	RAP1GAP2
	1.31734e-91	0.754864	0.901	0.634	2.20892e-87	L56np	GALNT13
	1.33098e-87	0.729454	0.829	0.548	2.23179e-83	L56np	MAGI3
	2.79962e-87	0.769016	0.779	0.518	4.6944e-83	L56np	PDE7A
	8.13392e-87	0.742732	0.806	0.533	1.3639e-82	L56np	ANXA5
	4.36748e-86	0.72624	0.711	0.411	7.32339e-82	L56np	RANBP17
	7.4403e-86	0.749464	0.859	0.621	1.24759e-81	L56np	SPOCK1
	2.27315e-82	0.71281	0.819	0.547	3.81162e-78	L56np	GUCY1A2
	4.79749e-57	0.770635	0.911	0.738	8.04444e-53	L56np	NRG1
	0	1.49934	0.837	0.393	0	L6it	CNTN6
	0	1.27685	0.964	0.589	0	L6it	CADPS2
	0	1.24916	0.997	0.922	0	L6it	LRP1B
	0	1.21639	0.903	0.516	0	L6it	CLSTN2
	0	1.1032	1	0.943	0	L6it	KCNIP4
	0	1.10162	0.822	0.43	0	L6it	SNTG2
	0	1.08121	0.905	0.555	0	L6it	NETO1
	0	1.07206	0.933	0.644	0	L6it	SLC35F3
	0	1.07041	0.944	0.596	0	L6it	CDH12
	0	0.991479	0.995	0.809	0	L6it	RYR2
	0	0.9891	0.905	0.527	0	L6it	FSTL4
	0	0.954381	0.951	0.661	0	L6it	ZNF804B
	0	0.924964	0.965	0.683	0	L6it	KHDRBS3
	0	0.91668	0.909	0.624	0	L6it	EFNA5
	0	0.913454	0.992	0.805	0	L6it	ATP2B1
	0	0.893846	0.846	0.435	0	L6it	SV2B
	0	0.891676	0.875	0.456	0	L6it	POU6F2
	0	0.884378	0.99	0.785	0	L6it	KCNQ5
	0	0.883191	0.99	0.807	0	L6it	AGBL4
	0	0.882273	0.973	0.707	0	L6it	HECW1
	0	0.872409	0.995	0.863	0	L6it	DPP10
	0	0.852796	0.966	0.688	0	L6it	PTPRK
	0	0.849645	0.998	0.886	0	L6it	SYT1
	0	0.848123	0.892	0.534	0	L6it	LMO4
	0	0.845105	0.938	0.693	0	L6it	MMP16
	0	0.833403	0.969	0.766	0	L6it	SNAP25
	0	0.823467	0.738	0.416	0	L6it	SNTB2
	0	0.820971	0.916	0.592	0	L6it	PCSK2
	0	0.80967	0.88	0.577	0	L6it	FMN1
	0	0.808332	0.967	0.786	0	L6it	RIMS1
	0	0.807865	0.826	0.492	0	L6it	NUAK1
	0	0.8071	0.968	0.762	0	L6it	NAV3
	0	0.806556	0.998	0.872	0	L6it	STXBP5L
[truncated: 489 more rows]

## Sheet: Supp Data 3
	SupplementaryTable 3. Differentially expressed genes and differentially accessible peaks for layer/projection-defined 9 EX subtypes
[truncated: 155,695 more rows]

[truncated: 2 more sheets: Supp Data 4, Supp Data 5]
