# Supplementary material for: Spatially resolved gene regulatory and disease-related vulnerability map of the adult Macaque cortex
Source: Nat Commun. 2022 Nov 8;13:6747. doi: 10.1038/s41467-022-34413-3 (PMC9643508; doi:10.1038/s41467-022-34413-3)
Supplement: Supplementary file 5 — Supplementary Data 10 - 12 [file 41467_2022_34413_MOESM5_ESM.xlsx]

## Sheet: Supp Data 10
	Supplementary Table 10. Differentially expressed genes between PFC, M1 and V1 in excitatory neuron subtypes of snRNA-seq also area-enriched in Stereo-seq sections.
	*Unpaired two-samples one-sided Wilcoxon test and Bonferroni correction was used to perform inter-regional comparison.
	Genes	rna_avg_logFC	rna_pct.1	rna_pct.2	rna_p_val_adj	spa_pct.1	spa_pct.2	spa_p_val_adj	region	celltype
	GLRA3	0.776883	0.798	0.484	0	0.68	0.483	0.00132406	PFC	l23it
	SLIT1	0.501366	0.555	0.31	0	0.97	0.724	9.89322e-05	PFC	l23it
	NKAIN2	1.34788	0.996	0.646	0	0.991	0.728	1.99677e-19	PFC	l45it
	GALNTL6	1.12562	0.944	0.612	0	1	1	4.38141e-16	PFC	l45it
	ROBO1	1.08899	0.787	0.376	0	0.682	0.365	0.00035491	PFC	l45it
	DMD	1.08602	0.992	0.793	0	0.964	0.897	6.46167e-09	PFC	l45it
	GRIA1	1.0635	0.852	0.441	0	0.818	0.662	4.69133e-05	PFC	l45it
	SLIT3	0.928966	0.765	0.356	0	0.827	0.408	1.57371e-11	PFC	l45it
	SHISA9	0.925389	0.792	0.395	0	0.673	0.29	4.72556e-06	PFC	l45it
	SNTG2	0.902036	0.937	0.576	0	0.645	0.351	1.32166e-05	PFC	l45it
	PDE1A	0.855021	0.616	0.265	0	0.864	0.713	1.51037e-07	PFC	l45it
	GABRB1	0.819236	0.937	0.753	0	0.818	0.635	0.00139055	PFC	l45it
	CACNB2	0.763212	0.931	0.7	0	0.909	0.603	1.38648e-09	PFC	l45it
	TMEFF2	0.747589	0.862	0.557	0	0.545	0.328	0.00241514	PFC	l45it
	SYN2	0.691652	0.875	0.599	0	1	0.999	1.647e-18	PFC	l45it
	KCNB2	0.662273	0.898	0.603	0	0.655	0.367	3.41192e-05	PFC	l45it
	LARGE1	0.628339	0.897	0.776	0	0.964	0.686	1.01733e-14	PFC	l45it
	FRMD4A	0.602507	0.993	0.967	0	0.982	0.976	4.2176e-12	PFC	l45it
	GALNT18	0.571582	0.782	0.531	0	0.636	0.338	0.000316734	PFC	l45it
	AK5	0.565758	0.913	0.675	0	0.991	0.938	6.89072e-13	PFC	l45it
	PDE4D	0.562031	0.988	0.912	0	1	1	7.63186e-09	PFC	l45it
	NRXN3	0.547708	0.999	0.958	0	1	0.995	1.45448e-13	PFC	l45it
	CNTNAP2	0.538061	0.999	0.999	0	1	0.99	7.39741e-09	PFC	l45it
	ZNF804B	0.53383	0.942	0.747	0	0.873	0.715	3.70419e-06	PFC	l45it
	TNNT2	0.514478	0.416	0.125	0	1	0.195	1.39984e-35	PFC	l45it
	KHDRBS2	0.416914	0.99	0.972	0	0.818	0.654	0.000136021	PFC	l45it
	PRKCG	0.411699	0.263	0.051	0	0.609	0.16	3.92763e-11	PFC	l45it
	LMO4	0.466057	0.895	0.781	2e-293	1	1	9.06951e-18	PFC	l45it
	KCNQ5	0.406432	0.978	0.815	4.4e-273	1	0.965	8.87882e-17	PFC	l45it
	LRRTM4	0.432099	0.966	0.837	5.57e-267	1	0.996	3.26643e-09	PFC	l45it
	PCDH17	0.493331	0.382	0.152	1.18e-250	0.836	0.584	1.61053e-10	PFC	l45it
	NCAM2	0.451977	0.959	0.867	5.14e-241	0.982	0.909	9.3043e-07	PFC	l45it
	GRID2	0.440895	0.943	0.737	1.42e-240	0.982	0.948	2.4237e-13	PFC	l45it
	CACNA1E	0.443246	0.859	0.764	1.73e-209	0.991	1	0.00455145	PFC	l45it
	KIRREL3	0.550975	0.747	0.568	4.27e-203	0.955	0.576	7.1746e-16	PFC	l45it
	ROBO2	0.462048	0.832	0.753	2.92e-128	0.991	1	6.85159e-13	PFC	l45it
	CELF4	0.422978	0.544	0.4	2.9e-115	0.6	0.371	0.000674639	PFC	l45it
	SULF2	0.679465	0.622	0.281	7.75e-55	0.701	0.58	2.90842e-06	PFC	l6it
	RASGRF2	0.62192	0.59	0.314	4.26e-36	0.924	0.854	3.01543e-09	PFC	l6it
	SNTG1	0.460899	0.754	0.523	1.36e-24	0.984	0.946	3.46891e-18	PFC	l6it
	ASIC2	0.949506	1	0.978	3.06e-36	1	0.987	0.000107725	PFC	l6ct
	LMO3	0.496217	0.64	0.427	0.00030319	1	0.981	4.36032e-08	PFC	l6ct
	CADPS2	0.442345	0.924	0.742	0	0.959	0.828	1.34148e-06	M1	l23it
	KCTD8	0.44202	0.78	0.551	0	0.838	0.637	0.00188793	M1	l23it
	SLC24A2	0.413049	0.85	0.652	0	0.955	0.717	3.34287e-16	M1	l23it
	ROBO21	1.1515	0.971	0.719	0	1	0.999	2.3497e-26	M1	l45it
	NKAIN21	1.03598	0.997	0.635	0	1	0.719	3.97809e-27	M1	l45it
	ZNF804B1	1.03533	0.985	0.731	0	0.971	0.695	3.88715e-16	M1	l45it
	IL1RAPL2	1.02734	0.722	0.341	0	0.725	0.451	0.000294133	M1	l45it
	NDST3	0.936397	0.794	0.26	0	0.645	0.278	3.74573e-07	M1	l45it
	CNTN6	0.92449	0.834	0.232	0	0.536	0.197	0.000316085	M1	l45it
	DPP10	0.820819	0.967	0.877	0	1	0.891	3.79648e-23	M1	l45it
	DMD1	0.794009	0.992	0.787	0	0.986	0.892	1.47126e-18	M1	l45it
	TMTC1	0.773574	0.865	0.493	0	0.717	0.309	3.56242e-09	M1	l45it
	SOX5	0.749975	0.908	0.503	0	0.761	0.519	0.00187714	M1	l45it
	KCNQ51	0.711639	0.995	0.806	0	1	0.964	1.4522e-21	M1	l45it
	KCNAB1	0.70599	0.738	0.246	0	0.609	0.361	0.00480699	M1	l45it
	GRID21	0.705347	0.987	0.721	0	0.993	0.945	3.82812e-23	M1	l45it
	TMSB10	0.681886	0.484	0.093	0	1	1	3.50637e-22	M1	l45it
	KCNB21	0.66268	0.942	0.584	0	0.754	0.343	5.82118e-12	M1	l45it
	ANO3	0.658948	0.845	0.449	0	0.464	0.183	3.78754e-05	M1	l45it
	TMEFF21	0.628526	0.89	0.541	0	0.616	0.311	6.09417e-05	M1	l45it
	SLIT11	0.600933	0.741	0.195	0	0.935	0.374	2.21396e-17	M1	l45it
	MAN2A1	0.568082	0.763	0.385	0	0.761	0.455	0.000116761	M1	l45it
	CHSY3	0.558729	0.825	0.524	0	0.783	0.464	7.27795e-07	M1	l45it
	CBLN2	0.544701	0.472	0.102	0	0.696	0.428	0.00292834	M1	l45it
	CACNB21	0.544595	0.941	0.691	0	0.942	0.589	5.66825e-20	M1	l45it
	CLSTN2	0.523257	0.948	0.721	0	0.841	0.469	6.88471e-12	M1	l45it
	PDE4D1	0.507014	0.995	0.908	0	1	1	3.1389e-10	M1	l45it
	KIRREL31	0.506971	0.855	0.538	0	0.913	0.571	1.81027e-16	M1	l45it
	GRIA11	0.49629	0.776	0.446	0	0.833	0.656	0.00659318	M1	l45it
	EPHB6	0.466601	0.781	0.44	0	0.964	0.966	0.000912615	M1	l45it
	JPH1	0.461707	0.607	0.239	0	0.37	0.119	0.0021817	M1	l45it
	ISPD	0.455265	0.74	0.422	0	0.667	0.332	1.64656e-05	M1	l45it
	PLD5	0.43884	0.442	0.146	0	0.565	0.251	0.00287758	M1	l45it
	KCNC2	0.42975	0.902	0.706	4.71e-297	0.862	0.716	2.80334e-07	M1	l45it
	DCC	0.438983	0.928	0.682	4.13e-285	0.942	0.662	3.0173e-15	M1	l45it
	LHFPL6	0.413159	0.778	0.457	3.29e-284	0.674	0.359	0.000180966	M1	l45it
	PID1	0.41863	0.75	0.451	1.47e-279	0.514	0.269	0.000569154	M1	l45it
	PDE1A1	0.608193	0.54	0.272	2.55e-277	0.899	0.703	5.3608e-09	M1	l45it
	CA10	0.429704	0.918	0.655	1.3e-267	0.739	0.436	0.000365532	M1	l45it
	TFDP2	0.442843	0.914	0.788	6.22e-216	0.935	0.532	4.21712e-19	M1	l45it
	EPHA6	0.463809	0.781	0.628	2.69e-146	0.761	0.502	2.04954e-05	M1	l45it
	OLFM3	0.736056	0.857	0.475	9.17e-137	0.769	0.669	7.55658e-05	M1	l6it
	ROBO11	0.628618	0.791	0.351	6.43e-110	0.734	0.594	3.06146e-06	M1	l6it
	ITPR2	0.584	0.839	0.668	6.32e-75	0.757	0.569	6.97456e-18	M1	l6it
	COL25A1	0.465054	0.392	0.11	5.83e-69	0.387	0.261	0.00175318	M1	l6it
	NPAS3	0.487419	0.859	0.624	1.77e-66	0.971	0.884	5.04155e-14	M1	l6it
	SPOCK3	0.508461	0.551	0.252	6.77e-62	0.874	0.738	7.96955e-22	M1	l6it
	NEFM	0.472548	0.481	0.222	2.05e-50	0.998	0.999	8.98338e-20	M1	l6it
	KCNIP4	0.897721	0.997	0.992	1.52e-93	1	1	4.36045e-06	M1	l6ct
	GPR155	0.530914	0.914	0.732	2.78e-32	1	0.989	0.000368016	M1	l6ct
	KAZN	0.463962	0.942	0.746	8.95e-25	1	0.934	0.000319906	M1	l6ct
	ZFPM2	0.911567	0.684	0.21	0	0.984	0.865	1.54742e-05	V1	l23it
	FGF13	0.81857	0.669	0.293	0	0.984	0.678	1.38304e-09	V1	l23it
	ESRRG	0.712027	0.716	0.338	0	0.976	0.506	1.50183e-22	V1	l23it
	SEMA6D	0.70485	0.791	0.462	0	0.96	0.64	7.87263e-09	V1	l23it
	FSTL1	0.665107	0.55	0.102	0	0.944	0.285	1.33719e-31	V1	l23it
	MSRB3	0.580468	0.543	0.216	0	0.651	0.332	8.64723e-05	V1	l23it
	COL12A1	0.577523	0.617	0.33	0	0.738	0.239	1.07872e-11	V1	l23it
	ZNF385B	0.565768	0.974	0.873	0	0.944	0.733	0.0056991	V1	l23it
	GPCPD1	0.541253	0.691	0.369	0	1	0.696	2.05591e-12	V1	l23it
	CAMK2D	0.533468	0.8	0.504	0	0.976	0.785	5.99648e-07	V1	l23it
	PPIP5K2	0.500153	0.955	0.834	0	0.817	0.47	0.00753449	V1	l23it
	NCALD	0.464214	0.514	0.197	0	1	0.608	1.29259e-34	V1	l23it
	CTNNA3	0.490396	0.859	0.699	2.17e-267	1	0.964	0.00114647	V1	l23it
	PSME4	0.477148	0.807	0.617	1.15e-248	0.873	0.53	9.18688e-07	V1	l23it
	EDIL3	0.41478	0.864	0.69	1.01e-210	0.992	0.938	5.46609e-06	V1	l23it
	PHYHIPL	0.467134	0.632	0.404	7.37e-202	0.968	0.807	1.31113e-07	V1	l23it
	SLC38A11	0.424784	0.436	0.235	8.08e-159	0.619	0.162	1.01812e-09	V1	l23it
	KCNH8	1.52038	0.532	0.1	0	0.805	0.371	0.000316332	V1	l45it
	TRPC3	0.8995	0.575	0.1	0	0.946	0.262	1.40076e-16	V1	l45it
	RSPO2	0.887097	0.522	0.067	0	0.877	0.427	1.13058e-06	V1	l45it
	SPON1	0.854472	0.418	0.1	0	0.938	0.544	1.50037e-06	V1	l45it
	PTPRR	0.852542	0.964	0.834	0	0.964	0.617	0.00501287	V1	l45it
	MET	0.804194	0.357	0.045	0	0.974	0.339	7.77044e-19	V1	l45it
	ST8SIA4	0.800541	0.472	0.173	0	0.959	0.399	1.28446e-17	V1	l45it
	SLC17A6	0.589284	0.433	0.057	0	0.989	0.476	3.14555e-15	V1	l45it
	PPP3CA	0.589025	0.989	0.95	0	1	1	5.08013e-09	V1	l45it
	SPOCK1	0.573044	0.94	0.815	0	1	0.988	7.26233e-17	V1	l45it
	TIAM1	0.547946	0.549	0.233	0	0.993	0.601	2.02164e-22	V1	l45it
	STAMBPL1	0.53546	0.677	0.399	0	0.948	0.593	0.00225483	V1	l45it
	RORB	0.52316	0.967	0.889	0	0.998	0.714	1.05764e-13	V1	l45it
	MEF2A	0.522897	0.969	0.906	0	1	0.871	1.93024e-16	V1	l45it
	CCDC136	0.512281	0.776	0.561	0	1	0.867	3.47746e-13	V1	l45it
	CAMK2N1	0.495425	0.612	0.344	0	1	1	2.54774e-31	V1	l45it
	CTTNBP2	0.491957	0.851	0.683	0	0.955	0.625	2.14814e-05	V1	l45it
	ATP1B1	0.490349	0.87	0.654	0	1	1	2.72193e-14	V1	l45it
	TSHZ3	0.486277	0.494	0.228	0	0.908	0.411	1.12676e-05	V1	l45it
	KIAA1109	0.483222	0.981	0.932	0	0.994	0.742	1.96988e-18	V1	l45it
	KLHL32	0.467598	0.796	0.554	0	0.873	0.556	0.000639897	V1	l45it
	RASA1	0.461524	0.917	0.797	0	0.998	0.855	2.91218e-08	V1	l45it
	ATP2B2	0.457729	0.934	0.807	0	1	0.996	9.07764e-16	V1	l45it
	HIVEP2	0.45576	0.574	0.315	0	1	0.944	3.4138e-12	V1	l45it
	CDK19	0.447815	0.57	0.303	0	0.987	0.786	3.71795e-10	V1	l45it
	CAMTA1	0.422219	0.89	0.763	0	1	0.996	3.65761e-05	V1	l45it
	ECE2	0.412825	0.498	0.21	0	0.983	0.73	2.77999e-07	V1	l45it
	ZNF462	0.408453	0.449	0.223	4.98e-266	0.802	0.375	2.88418e-05	V1	l45it
	RASSF6	0.537142	0.243	0.058	1.7e-256	0.547	0.145	7.39829e-06	V1	l45it
	RHOBTB3	0.40751	0.507	0.285	3.87e-256	0.988	0.794	2.99456e-06	V1	l45it
	PTPRZ1	0.437611	0.632	0.43	3.84e-254	0.994	0.891	0.00107664	V1	l45it
	ANK1	0.443554	0.406	0.205	9.54e-232	0.987	0.597	2.14911e-09	V1	l45it
	TENM2	0.953311	0.995	0.957	0	0.993	0.917	1.01017e-06	V1	l5it
	VAV3	0.893713	0.871	0.441	0	0.844	0.54	3.58277e-05	V1	l5it
	LAMA4	0.867762	0.434	0.075	0	0.478	0.159	3.81804e-09	V1	l5it
	NEGR1	0.771363	1	0.976	0	0.993	0.937	7.37062e-05	V1	l5it
	SPARCL1	0.660914	0.945	0.767	0	1	1	3.47208e-51	V1	l5it
	TSHZ1	0.525037	0.397	0.085	0	0.985	0.368	1.05944e-66	V1	l5it
	PDE9A	0.479967	0.385	0.095	9.78e-280	0.622	0.319	4.54703e-05	V1	l5it
	EPB41	0.518645	0.894	0.682	1.13e-255	0.804	0.53	0.00462764	V1	l5it
	MKX	0.607307	0.584	0.289	5.86e-209	0.852	0.369	4.41644e-27	V1	l5it
	DPP4	0.493919	0.361	0.11	2.28e-205	0.207	0.049	0.000116593	V1	l5it
	CPNE4	0.590993	0.86	0.704	1.91e-201	0.948	0.783	9.98912e-08	V1	l5it
	DOK5	0.583551	0.583	0.37	1.01e-133	0.948	0.518	2.97286e-32	V1	l5it
	MEIS2	0.835101	0.653	0.229	1.08e-131	0.848	0.49	1.20488e-24	V1	l6it
	LRRTM3	0.748626	0.887	0.692	1.98e-113	0.273	0.131	0.000402386	V1	l6it
	CDH2	0.557347	0.907	0.755	3.72e-85	0.984	0.878	1.39838e-05	V1	l6it
	PRKACB	0.510838	0.913	0.741	4.2e-85	1	0.999	2.88182e-101	V1	l6it
	SGCG	0.484449	0.284	0.037	2.32e-83	0.348	0.118	9.32916e-12	V1	l6it
	HPSE2	0.672779	0.723	0.456	6.36e-72	0.619	0.364	1.39941e-08	V1	l6it
	GULP1	0.585264	0.558	0.263	8.38e-67	0.372	0.18	5.29677e-06	V1	l6it
	NR2F1	0.446099	0.538	0.26	1.38e-58	1	0.887	2.06704e-114	V1	l6it
	TMOD1	0.470495	0.7	0.433	2.48e-56	0.877	0.434	4.31719e-48	V1	l6it
	MAP3K5	0.528203	0.818	0.646	4.59e-53	0.941	0.632	4.16806e-47	V1	l6it
	STARD13	0.406525	0.692	0.476	2.12e-41	0.682	0.485	0.00219838	V1	l6it
	FAP	0.47637	0.449	0.235	3.67e-37	0.453	0.116	8.05369e-25	V1	l6it
	CUX1	0.423404	0.74	0.558	7.24e-37	0.986	0.899	1.22656e-15	V1	l6it
	NECAB1	0.753625	0.8	0.627	0.00972088	1	0.953	0.001874	V1	l6b
	CSGALNACT1	0.826381	0.643	0.148	1.42e-66	0.964	0.487	6.96512e-05	V1	l6ct
	SYT1	0.407938	0.999	1	1.09e-64	1	1	3.26813e-08	V1	l6ct
	SEZ6L	0.543058	0.874	0.639	3.59e-37	1	0.838	5.39413e-05	V1	l6ct
	BCL11A	0.450263	0.897	0.678	1.32e-31	1	0.88	6.5856e-05	V1	l6ct
	SATB1	0.454889	0.82	0.603	2.03e-22	1	0.872	1.15061e-05	V1	l6ct
	TPD52L1	0.451553	0.564	0.269	1.41e-21	0.937	0.538	0.00694592	V1	l6ct

## Sheet: Supp Data 11
		Supplementary Table 11. Well-concordance set of genes in expression-activity score pairs along oligodendrocyte pseudotime trajectory in macaque monkey and human.
		*Genes overlaped between macaque and human in the same stage were red colored.
		*Two-sided Pearson correlation was performed
	Monkey		I (OPC)				II (intermediate)				III (mature)						Human		I (OPC)				II (intermediate)				III (mature)
		gene	Pvalue	R		gene	Pvalue	R		gene	Pvalue	R						gene	Pvalue	R		gene	Pvalue	R		gene	Pvalue	R
		CPEB4	2.93647634563569e-06	0.207325		IQCA1	3.22791e-08	0.244108		EFR3B	3.19396e-08	0.244187						ITCH	1.95662e-20	0.398078		DHRS2	4.347e-10	0.274418		LGI4	3.41213e-07	0.225657
		ZCCHC24	9.62728784199855e-48	0.587589		KNDC1	4.09013e-06	0.204354		IQSEC1	2.02852e-13	0.320651						SORL1	5.51238e-23	0.421773		FRY	2.89042e-21	0.406005		STX4	1.65486e-07	0.231484
		LITAF	2.11234131307189e-10	0.279144		CNTN5	1.20666e-06	0.215094		SLC6A6	4.55112e-11	0.288907						DRAIC	4.46462e-08	0.241658		PRKD1	5.56592e-22	0.412667		GIP	2.75229e-06	0.207901
		LEMD2	7.21818445200315e-07	0.219454		2021-03-04	2.1138e-08	0.247266		ABHD17A	1.15695e-12	0.310854						TOX3	3.04376e-10	0.276763		NFIB	2.49006e-09	0.262597		DHCR24	1.16164e-07	0.234278
		NUDCD3	3.9424622019178e-09	0.259387		SHANK2	9.81718e-09	0.252879		SLC22A15	1.15472e-15	0.347809						PALM	3.76489e-09	0.259711		HMX1	1.65643e-14	0.33415		TRAFD1	4.22615e-08	0.242074
		SEPT8	1.5979404117416e-22	0.417616		PDE1B	4.8154e-07	0.222828		AKAP6	2.85114e-14	0.33128						PLEKHA6	3.80785e-08	0.242863		NTRK2	1.21438e-25	0.444611		LURAP1	5.52941e-08	0.240028
		CHKA	4.17731134217706e-20	0.394874		ACTN1	1.37855e-07	0.232931		VPS50	1.37385e-18	0.379648						AFF3	6.81903e-10	0.271424		NLGN1	2.02007e-14	0.333105		FAM171A1	8.06889e-07	0.218516
		LRPAP1	1.49513652999212e-16	0.357856		CNNM1	1.32171e-09	0.266954		MOB3B	8.22823e-27	0.454136						RBFOX1	7.19124e-10	0.271068		PTPRM	8.04514e-20	0.392077		PFKL	4.44447e-08	0.241692
		ETV5	1.70488760916732e-10	0.28053		RIMBP2	5.35339e-11	0.287892		LGI4	6.32545e-40	0.544415						TANC1	7.80259e-07	0.218799		ERBB4	7.8108e-07	0.218791		CPD	3.72546e-12	0.304064
		MACF1	3.05038225429072e-16	0.354392		PACSIN1	1.20311e-14	0.335826		PDGFA	1.45983e-07	0.232478						JAZF1	6.75174e-07	0.220015		CTNNA2	3.17122e-11	0.291151		GIPC1	1.64848e-11	0.295165
		DISP3	2.06702358013567e-06	0.210427		CARMIL1	4.6993e-07	0.223029		RPS6KA2	3.23427e-09	0.260775						COG2	1.22016e-07	0.233892		C8orf34	6.30435e-06	0.200407		SNX29	3.50184e-36	0.521279
		PDIA6	2.85474386331359e-26	0.449772		CELF4	7.59973e-21	0.402024		SIRT2	3.09674e-06	0.206851						POMGNT2	5.04782e-06	0.202444		BAALC	2.99152e-20	0.396289		MYO9B	4.12067e-19	0.384987
		CCNI2	2.35351970724978e-07	0.228667		SYN3	1.80758e-18	0.378417		SCN1B	2.48102e-21	0.406629						PRKN	7.30858e-27	0.454549		SLC38A1	3.48915e-10	0.275867		GPBP1L1	1.26321e-06	0.214701
		NRXN2	2.04967786683157e-62	0.654282		RBFOX1	8.64908e-07	0.21793		SOBP	6.22189e-06	0.200528						MTOR	3.34958e-11	0.290812		TMEM220	9.86957e-08	0.235553		C16orf70	2.09006e-12	0.307442
		CGNL1	4.29911687019737e-06	0.203903		PCSK2	3.90236e-11	0.289865		GPD1	1.1387e-07	0.234434						SMURF2P1-LRRC37BP1	2.36355e-07	0.228633		JCAD	3.2983e-07	0.225934		ZDHHC20	1.82778e-10	0.280081
		TANC1	8.23224240253602e-16	0.349497		MEF2C	4.83531e-14	0.32846		SALL1	3.5544e-19	0.385636						ASCC2	4.01616e-12	0.303622		BICC1	1.7536e-12	0.308459		DTNB	1.79612e-10	0.280194
		MMD2	1.89255586049463e-46	0.580871		GABBR2	1.46031e-07	0.232475		EPB41L2	9.38941e-38	0.531212						SMARCC1	2.98273e-06	0.207186		VWA5A	4.15516e-08	0.242203		MARK2	1.17583e-11	0.297214
		C6H5orf15	2.71805637781898e-11	0.292103		NREP	2.80467e-09	0.26177		DTNBP1	6.97365e-09	0.25534						STX8	1.7207e-08	0.248785		PTBP3	9.36125e-10	0.269294		SLC25A13	8.22314e-12	0.299365
		COL16A1	1.88370746388249e-14	0.333473		UNC5D	3.42466e-06	0.205951		GRIP1	2.06563e-26	0.450913						COG7	7.67025e-08	0.237511		FAR2	6.29507e-07	0.220601		ARHGEF1	5.07017e-09	0.25761
		ARHGAP12	2.45773699371629e-13	0.319588		PRKCB	2.55663e-10	0.277903		NEDD4L	6.58992e-18	0.372545						DNAJC15	1.07508e-07	0.234885		ADAMTS5	1.76933e-20	0.3985		AGPAT4	1.66196e-31	0.489629
		ODF2	4.80075052420006e-06	0.202901		TMEM63C	2.06824e-07	0.229705		SEMA4D	6.97815e-33	0.499297						2021-09-09	2.36772e-08	0.246424		TSPAN9	8.45913e-14	0.325441		CD164	3.50624e-09	0.26021
		PACSIN2	1.30283932644996e-25	0.444358		SLIT1	2.42721e-12	0.306572		RGL1	1.53209e-16	0.357739						LINC00951	1.32437e-06	0.214294		LHFPL2	1.89461e-28	0.466995		STARD3	1.10206e-09	0.26819
		RAMP1	3.65354355636966e-69	0.68015		PRKAG2	4.69608e-07	0.223035		OVCH1	8.37033e-07	0.218207						GSX1	2.3181e-14	0.332378		MYO7A	2.6399e-10	0.277694		PLIN3	9.50314e-15	0.337056
		LIMA1	2.90824691157607e-33	0.501912		SHANK1	1.78307e-11	0.294687		SPTBN1	2.60984e-10	0.277769						MYT1L-AS1	2.09453e-07	0.229604		IRF8	2.84836e-07	0.227126		KIF1A	3.31543e-09	0.260602
		BBS2	2.04736922570264e-07	0.229786		JPH3	1.90254e-13	0.321005		RALGAPA2	8.85673e-13	0.312381						NEBL-AS1	1.04894e-12	0.311415		ESRRG	2.07856e-15	0.344852		KIAA0355	7.69741e-07	0.218914
		MGME1	4.98205040531437e-14	0.328299		ADCY1	9.66849e-07	0.216985		FLII	3.62386e-09	0.259979						C9	9.93832e-08	0.235499		RFTN1	9.20797e-07	0.217399		PACS2	8.11932e-32	0.49184
		PSD2	5.61189432172662e-65	0.664413		LDB2	2.89579e-14	0.331198		FOXP1	3.51472e-11	0.290514						LINC01532	6.92887e-08	0.238296		2021-03-03	4.96766e-11	0.28836		SESN1	2.3594e-06	0.209263
		S100A1	1.18016299088671e-19	0.390429		HTR2A	8.07934e-07	0.218506		ITPR1	7.78828e-07	0.218815						ZC3HAV1L	5.14858e-06	0.202264		MAF	5.28456e-06	0.202026		GRID1	4.21864e-07	0.223919
		MTSS1	8.76032262491466e-20	0.391712		CLEC5A	9.38406e-09	0.253206		IQCJ-SCHIP1	1.91982e-22	0.416893						MYC	4.02832e-06	0.204491		PTCHD4	2.07697e-08	0.247396		CECR2	1.35595e-06	0.214091
		SLC38A3	6.15012018880412e-18	0.372862		ATP1A3	1.18069e-06	0.21528		TTC23L	5.69935e-06	0.201334						C11orf58	2.14998e-06	0.210081		BCAT1	2.92012e-13	0.31863		MARCKSL1	1.0028e-14	0.336776
		MRAP2	4.95826754980737e-08	0.24086		GRIN2A	2.51647e-08	0.24597		FAR1	2.04631e-17	0.367301						ESR2	2.02029e-06	0.210627		LINC00906	1.31537e-07	0.233301		TM7SF2	4.06062e-07	0.224233
		RNF112	2.00440607100851e-46	0.58074		GALNT17	1.18242e-06	0.215268		GRK4	3.04112e-13	0.318404						SNRK	1.31317e-08	0.250766		KCNAB1	3.57214e-07	0.225283		SLC4A8	1.37523e-30	0.483009
		TRAF3IP2	9.0560372496577e-74	0.696393		FMN1	1.87951e-06	0.211259		ZZEF1	9.92477e-08	0.235509						DISC1	3.94873e-29	0.472186		DISC1FP1	3.54525e-07	0.225345		CA14	1.90992e-10	0.279797
		GAREM2	5.98827439263061e-33	0.499755		DLGAP2	8.97243e-09	0.253529		TSC2	2.56839e-12	0.306243						PCMTD2	3.06697e-06	0.206937		TLR7	2.63919e-06	0.208273		LMF1-AS1	8.83912e-07	0.217746
		LCN9	1.65359166772937e-82	0.72448		ADGRL2	1.52198e-08	0.249687		RASSF8	2.92196e-07	0.226919						LARGE1	1.34226e-16	0.358377		ARHGAP24	1.33353e-10	0.28211		JAKMIP3	8.51233e-23	0.420083
		ADAM12	7.82828927656808e-29	0.469932		MAN1A1	3.03413e-07	0.226613		RNH1	4.9745e-09	0.257745						TBC1D1	2.71001e-08	0.245417		BAALC-AS1	5.56894e-10	0.272775		SLC13A3	1.60711e-38	0.53594
		HAS2	4.38502212180343e-37	0.527022		KCNB1	1.84884e-47	0.58613		SPECC1	2.38455e-29	0.473837						GABBR1	1.2413e-34	0.511154		TMTC1	1.99074e-13	0.320755		FAAH	2.23896e-12	0.307042
		FCGRT	1.24659475213995e-11	0.296861		GRIA4	1.8779e-23	0.425921		SCOC	3.57771e-08	0.243333						CPLX2	8.34686e-07	0.218231		SOX21-AS1	1.16221e-08	0.251656		EPB41L1	5.65059e-09	0.256841
		SDC3	3.40971229131428e-101	0.774701		SYN2	2.6995e-42	0.558186		FBXO32	7.06952e-18	0.372223						SYT16	2.0516e-21	0.407403		ST3GAL6	6.59692e-07	0.220209		TCF20	3.71113e-11	0.290177
		HAPLN3	6.98366126127489e-63	0.65616		2021-09-05	1.33876e-33	0.504212		DGKZ	9.94371e-26	0.445329						MAP1LC3B2	1.26507e-16	0.358662		ABHD12B	3.98325e-06	0.204593		NRBP2	4.18439e-06	0.204148
		SH2D4A	3.33781214709289e-46	0.579574		OSBPL10	3.26834e-06	0.206369		RCAN2	1.29617e-33	0.504307						JAG1	5.66672e-08	0.23984		CDKN2B-AS1	1.25855e-11	0.296803		CHADL	2.68067e-20	0.396752
		FERMT1	3.89622892315961e-75	0.701011		SLC37A1	6.69315e-07	0.220088		NUAK1	2.04122e-59	0.641912						ANTXR2	1.09678e-09	0.268222		KCNK10	9.28934e-17	0.360145		LMF1	5.44223e-28	0.463452
		SPRY4	9.23146683988455e-89	0.742645		UBASH3B	8.07219e-14	0.325695		DIS3L2	1.65946e-12	0.308778						FHL1	3.33915e-06	0.206178		SIGLEC9	5.75606e-07	0.221347		DNMT3A	1.70746e-10	0.28052
		TNFRSF1A	6.72107026026479e-11	0.286463		RARB	7.27977e-07	0.219383		SMARCA5	3.57007e-08	0.24335						FAM92A	8.97623e-07	0.217615		ITPR1	1.83889e-14	0.3336		CASTOR3	6.52004e-09	0.255821
		DBX2	2.01254791195915e-25	0.44279		LDLRAD4	3.8258e-07	0.224721		EZH1	2.08862e-10	0.279217						PEBP4	1.05334e-28	0.468949		PDGFD	2.75561e-16	0.354889		SLC45A3	3.82387e-33	0.501096
		CCDC180	1.52732645769056e-26	0.451974		CDKL1	9.19041e-14	0.32499		RAPGEF5	3.11092e-106	0.786349						AMOTL1	3.62134e-11	0.290329		CDKN2A	1.19643e-09	0.267632		PRCD	4.38288e-11	0.289142
		DSC2	3.12069238537709e-17	0.365323		ARMC9	2.2188e-22	0.416322		LIMCH1	4.91435e-97	0.764531						STK17A	4.62708e-08	0.241386		LINC00382	8.21733e-07	0.218363		LLGL2	2.14658e-16	0.356105
		BMP7	2.99387955774362e-87	0.738391		FYN	5.08182e-07	0.222382		PTPN11	1.48497e-11	0.2958						QPRT	2.02857e-08	0.247571		WWOX	2.28918e-11	0.293159		DNAH17	5.98091e-35	0.513254
		PDE9A	3.68148293331485e-42	0.55742		TMEM108	7.22904e-13	0.313536		CYTH1	2.41385e-45	0.575004						KCNIP3	2.70421e-09	0.262024		CDH19	3.46403e-11	0.290604		SERAC1	4.61366e-12	0.302803
		GSG1L	5.77151099246025e-57	0.631356		CYTH3	3.03236e-07	0.226618		RGS3	2.88599e-21	0.406011						CHRM1	8.54954e-13	0.312582		SLIT2	9.41725e-10	0.269254		SLC5A11	8.99212e-46	0.577294
		LINGO1	2.34323384632855e-16	0.355679		PNPLA3	6.22288e-09	0.256154		NIPA1	1.06689e-18	0.380777						ALDH5A1	2.20489e-10	0.278866		RORB	1.01715e-12	0.311591		CHST6	1.88787e-06	0.21122
		EMID1	2.60146943361519e-51	0.605341		CIT	1.10049e-08	0.252052		LRRFIP2	1.23862e-14	0.335674						COL12A1	2.58089e-07	0.227924		HEXB	2.42719e-07	0.228419		RASGRF2	1.94139e-28	0.466914
		CREB3L1	9.04498574736453e-57	0.630498		LGALSL	1.82358e-07	0.230711		ARID5B	7.91758e-14	0.325799						LRRC4	1.18839e-07	0.234099		LAMA2	2.96539e-10	0.276934		CCNY	4.64585e-06	0.2032
		ITM2C	8.36350669836918e-78	0.70978		PTPRO	1.73846e-17	0.368061		COQ5	3.32679e-09	0.260578						PTMS	1.32484e-09	0.266938		EPHA3	2.59695e-14	0.331776		MICALL1	1.35602e-17	0.369216
		NECTIN2	8.05162315734837e-24	0.429143		CACNB3	2.69506e-12	0.305962		ARHGAP21	4.71526e-59	0.640372						PAPPA	5.86165e-15	0.339558		TENM3	1.12055e-08	0.251921		IZUMO4	1.53155e-09	0.265947
		MYO10	1.30693604503803e-38	0.536489		GNB4	3.94531e-14	0.329549		PRKCSH	5.06124e-26	0.447741						GALNT17	1.71854e-06	0.212039		QDPR	6.39814e-06	0.200271		PLA2G4C	2.6473e-10	0.277676
		SHD	1.23838398114769e-25	0.444541		BMPER	1.18197e-26	0.452872		KCTD7	2.52681e-06	0.208658						TRIL	1.36135e-12	0.30992		IFNG-AS1	6.41235e-08	0.238892		CTNNBIP1	1.94801e-08	0.24787
		CMYA5	1.26572180304144e-28	0.468339		C16orf45	8.81492e-18	0.371208		RAB40B	2.6432e-35	0.515585						CHST7	6.09224e-17	0.362159		SLC6A15	1.6912e-18	0.378716		COL9A2	5.15795e-12	0.302143
		RAB31	4.25729840632216e-105	0.783785		MICALL2	1.86405e-17	0.367736		CHN2	1.06591e-111	0.798206						LRP1	1.05449e-47	0.587386		TRHR	1.85681e-06	0.211365		NTNG2	2.76244e-14	0.331448
		CDH3	1.66275886138244e-30	0.482407		TRIB1	1.69269e-06	0.212171		BAIAP2	2.19899e-35	0.516108						DLGAP4	3.45205e-39	0.539999		TTC24	6.62541e-10	0.271616		SLC6A9	8.59598e-13	0.312551
		NT5E	1.36414682281027e-103	0.780332		RASGEF1B	7.48827e-11	0.285781		MOBP	8.49622e-98	0.766434						WLS	2.55084e-25	0.441931		LOX	2.33405e-06	0.209359		TTLL5	1.64701e-17	0.368313
		NEDD9	2.31960280046811e-39	0.54104		RAB3C	1.37172e-13	0.322804		CLDN11	5.24948e-114	0.802985						LHX2	1.6471e-31	0.489657						SNX1	1.23874e-06	0.214869
		GALNT3	4.27539922562702e-63	0.657012		PLEKHO1	1.97766e-15	0.345103		GCA	1.61522e-31	0.489717						CAMK4	1.47372e-13	0.32241						EML1	2.09948e-15	0.344801
		C1QL1	6.89398523228767e-135	0.840897		SLC6A11	3.72799e-36	0.521104		GAS7	4.27243e-85	0.732179						RAB9B	1.668e-08	0.249014						DNAH17-AS1	3.32948e-11	0.29085
		VSIR	2.28560839056196e-31	0.48864		RNF144B	2.24633e-11	0.293275		HELB	4.52364e-11	0.288945						FRMD6	1.86942e-11	0.294398						PI16	6.5488e-10	0.271694
		MAP3K15	4.19702708774915e-06	0.20412		TARBP1	5.21886e-08	0.24047		RELN	3.17445e-71	0.687552						SLC7A5	1.05297e-09	0.268498						PLXND1	1.58188e-14	0.334392
		APCDD1	4.95846439255932e-123	0.820487		RHOBTB2	7.12665e-18	0.372186		NKAIN2	1.29436e-51	0.606799						CD81-AS1	9.84394e-07	0.216832						ADCY3	6.54429e-07	0.220276
		EHD4	2.58234810934213e-105	0.784278		SGSM2	8.11572e-10	0.270256		MBP	7.39381e-125	0.823812						CDC14A	9.22916e-09	0.253326						NASP	1.3112e-06	0.21438
		TTC24	1.5644986305435e-06	0.212855		ATP2B2	1.46803e-21	0.408763		TSPAN5	1.80628e-38	0.535629						FAM184B	1.17976e-25	0.444715						MEIS1	2.87931e-16	0.354674
		SOX7	5.68889421323079e-13	0.314892		LHX2	3.28653e-13	0.317972		STMN1	1.90206e-24	0.434555						EIF4EBP1	8.75288e-07	0.217829						DPYSL5	2.84836e-46	0.579937
		S100A13	4.4091336416955e-07	0.223555		FAM19A1	2.27322e-07	0.228946		OSBP2	8.72466e-20	0.391729						PCSK5	6.13677e-10	0.272128						EPHB2	1.84267e-32	0.496368
		USP3	5.78199618561011e-60	0.644216		PLEKHA5	2.61673e-06	0.208349		SCARB1	5.67287e-16	0.351343						ITM2C	9.41447e-20	0.391402						HAGLR	3.50504e-11	0.290531
		NCALD	2.52184147685742e-07	0.228111		ARHGEF25	4.52774e-11	0.288939		TANGO2	6.22204e-09	0.256155						LINC01503	2.76524e-06	0.207859						MGAT5	1.37057e-06	0.213999
		TRIM25	7.4958611246419e-10	0.27079		BCL11B	1.15491e-23	0.427775		FAM178B	1.13087e-11	0.297449						ASAP1	5.33676e-18	0.373511						RASGRF2-AS1	4.27824e-06	0.203947
		PCDH19	6.36798913762484e-06	0.200315		UNC13A	3.43991e-13	0.317717		NKX6-2	9.79734e-11	0.284078						LHFPL6	6.19266e-12	0.301058						HIP1	3.83102e-06	0.204944
		TLE3	1.78000558476539e-50	0.601284		ARRB1	9.41078e-16	0.348831		HYDIN	5.96592e-14	0.327329						HELZ	2.11956e-19	0.387893						CRB2	2.79862e-11	0.291923
		ZMIZ1	1.17648129991513e-17	0.369875		GRM7	1.5335e-08	0.249631		RAB33A	6.83206e-12	0.300472						MFHAS1	4.67789e-06	0.203137						COL9A3	1.18132e-08	0.251537
		ZNF618	1.68777136699371e-20	0.398698		PITPNM2	2.0178e-11	0.293932		RHOBTB1	3.32514e-20	0.395841						BMPR2	1.97511e-10	0.279579						TSSK3	7.09984e-07	0.219593
		FADS2	5.76287599757615e-49	0.593798		STXBP5L	2.4006e-13	0.319719		TUBA1B	5.79019e-45	0.572959						NLGN4X	7.66993e-11	0.28563						FLNC	3.57442e-06	0.205567
		NOVA1	2.23924222817598e-89	0.744353		KCNMA1	3.52034e-47	0.584684		SRPK2	2.50612e-18	0.376945						GOLM1	7.7912e-34	0.505806						PDE6B	2.72669e-12	0.305893
		PLEKHA2	3.57699733588686e-71	0.687368		AZIN2	2.35001e-10	0.278452		STRN	2.91829e-29	0.473177						GPR158	3.26689e-10	0.2763						POM121	1.44935e-06	0.213517
		FAM155A	2.82256311392515e-28	0.465661		PDE10A	2.36945e-13	0.319791		DIXDC1	1.1435e-39	0.542882						ITPKA	2.70542e-06	0.208053						RASAL1	2.65174e-11	0.292255
		PDPN	7.24298450914257e-22	0.411612		C14H11orf49	1.26474e-15	0.347353		CTBP2	2.22656e-16	0.355927						LINC00511	6.09035e-76	0.703694						BCAR1	1.88906e-06	0.211215
		TEAD3	2.23997234759522e-25	0.442402		ITSN1	5.54449e-06	0.201587		CAST	4.60668e-27	0.45615						RBMS1	3.38324e-18	0.375587						CIRBP	5.29051e-10	0.273116
		GLRX	3.05809828732054e-18	0.376045		PCDH7	3.16959e-81	0.720564		MINK1	6.12492e-13	0.314475						RBFOX2	6.02423e-07	0.220968						HMOX2	4.61852e-10	0.274018
		NOTCH2	1.66069424596944e-61	0.650594		NRG3	2.08115e-16	0.356255		SUN1	3.31836e-15	0.342476						TRAF3IP2-AS1	5.09093e-19	0.384057						PVALEF	4.15667e-08	0.2422
		RFX4	3.96106777599197e-50	0.599579		SLC8A1	3.67039e-08	0.243141		SCARB2	1.8573e-53	0.615506						USP24	5.82305e-15	0.339592						TMEM98	3.78852e-30	0.479783
		NUP210	2.15503289261394e-13	0.320316		TMEM132D	1.81537e-12	0.308259		RSRP1	2.42878e-06	0.209008						WNT5A	6.60844e-18	0.372532						S1PR5	1.86135e-12	0.308114
		TSPAN12	1.41909017518853e-10	0.281711		SLC29A1	5.29069e-07	0.222048		AGPAT4	7.57957e-92	0.751078						CELF2	4.50136e-39	0.539303						TMEM151A	1.88825e-24	0.434582
		CDC14A	1.91548547996021e-35	0.516499		GALNT14	1.73769e-07	0.231095		GSS	1.76218e-20	0.398517						GRIK2	1.36401e-11	0.296316						ADAMTS14	3.97409e-18	0.374855
		FBN2	2.3750089245312e-26	0.450421		HECW1	1.13497e-57	0.63444		SH3PXD2A	1.955e-22	0.416822						XYLT1	2.23176e-51	0.605662						GJC2	5.26748e-09	0.257339
		NHSL1	1.96092875126026e-28	0.46688		ATP2B1	1.25679e-16	0.358694		NLN	2.99551e-53	0.614538						TMEM241	7.05922e-12	0.300277						TPPP3	5.36851e-06	0.201882
		OXTR	1.00224590809665e-06	0.216679		GRIN2B	1.45446e-45	0.576181		CABCOCO1	2.43156e-14	0.332125						KIF3C	3.96339e-09	0.259349						SRCIN1	7.09618e-76	0.703474
		TNFAIP3	2.55659531916108e-11	0.29248		HK1	2.85998e-06	0.20756		AP1S2	6.42786e-15	0.339082						GYPC	6.67419e-27	0.454864						UNC5B	8.16063e-40	0.543757
		SEC14L2	1.32851170323128e-60	0.646877		BTBD9	4.83557e-13	0.315808		CLTA	3.30935e-27	0.457292						CSMD3	2.1322e-06	0.210154						ELOVL1	1.35906e-09	0.266764
		ILDR2	5.06706537922011e-72	0.690355		SARM1	3.5313e-06	0.205676		RECQL5	2.65615e-30	0.480917						RAB20	8.44275e-21	0.401588						TMEM63A	1.02541e-45	0.57699
		SYT6	6.28878856429633e-16	0.350833		BICD1	9.12946e-14	0.325026		ATP1B1	2.30768e-35	0.515971						ST6GAL1	1.73643e-38	0.535734						CEP85	6.17373e-20	0.39321
		PKDCC	5.75795467553756e-18	0.373163		CELF1	4.62879e-06	0.203233		UBL3	3.50391e-07	0.22544						LHFPL3	2.26332e-38	0.535028						CARNS1	5.94244e-48	0.588662
		LTBP1	2.31123604702919e-09	0.263114		PTPRN2	4.42249e-45	0.573591		ARID4B	1.08199e-09	0.268314						AXL	1.95968e-06	0.210894						AFMID	3.48084e-23	0.423551
		VAT1L	5.36360891674222e-07	0.221934		GABRB3	1.19144e-31	0.490658		DNM2	8.46133e-55	0.621676						ATRNL1	1.02059e-06	0.216525						RCAN3	1.7089e-07	0.231228
		ATP1A4	3.25272238285129e-116	0.807438		MYRIP	1.60176e-13	0.321953		C9orf3	4.21499e-21	0.404458						TRIO	2.36383e-28	0.466256						RERE	1.1165e-10	0.283246
		APOE	5.50473716288501e-38	0.53265		HLCS	2.01088e-06	0.210668		TMEM123	2.11704e-16	0.356172						DBN1	2.95366e-08	0.244774						WSB1	1.08408e-06	0.21601
		ETV1	1.23781346555578e-18	0.380114		CAP2	2.74077e-09	0.261931		DEPTOR	6.49546e-52	0.608232						EMX2	2.80138e-08	0.24517						PAOX	4.85929e-07	0.222753
		ITGA9	3.39943201167065e-75	0.701209		SV2A	8.17682e-10	0.270205		TMEFF2	2.399e-46	0.58033						WNK2	3.13154e-07	0.226356						DAPK2	4.33354e-31	0.486645
		MEGF11	8.48051358470335e-164	0.880781		JPH4	1.54654e-44	0.570647		TTLL7	5.10024e-66	0.66842						N4BP2	6.75111e-12	0.300543						AZIN2	2.02956e-09	0.264013
		TPM2	3.41063358366616e-07	0.225661		CELF3	4.28959e-33	0.500753		SRP54	1.47123e-09	0.266222						SYN1	3.39595e-09	0.260434						TRAPPC10	5.08568e-38	0.532863
		FBN3	1.19800779228757e-71	0.689044		PRR16	1.00808e-21	0.410282		ARAP2	6.38757e-50	0.598556						OSBPL3	7.69659e-15	0.338151						ABL1	3.48982e-07	0.225473
		NTN1	9.17375319741238e-90	0.745422		MAST1	4.60843e-17	0.363483		ANK2	2.89846e-39	0.540457						HK1	4.45747e-12	0.303007						NCBP3	7.34397e-11	0.285904
		SLC12A8	5.75027585981108e-44	0.567527		REEP2	3.00106e-23	0.424122		SNX30	1.30172e-18	0.379889						LBH	7.72031e-16	0.349816						FOXK1	2.44515e-07	0.22836
		NRM	3.03028013234745e-46	0.579795		MMP17	2.41799e-26	0.450358		CFAP43	1.74417e-19	0.38874						FAM13A	3.88458e-06	0.204819						MAP4K5	5.67183e-10	0.272653
		ETS1	1.72028764645464e-56	0.629266		HMGCR	6.42651e-06	0.20023		MAP3K11	1.19629e-08	0.251445						TOM1L1	1.48927e-07	0.23232						ZNF609	2.6904e-13	0.319086
		SCRG1	2.26735171322469e-55	0.624265		RIPOR2	1.03424e-07	0.235188		KIRREL3	1.74668e-71	0.688468						GCNT2	6.01367e-21	0.402993						RHBDL2	2.56229e-18	0.376845
		PDPK1	1.14587437728401e-85	0.733844		PLXNC1	3.75419e-11	0.290105		SNX8	3.80507e-10	0.275297						SNAP25	4.17265e-10	0.274689						PTPRF	1.59517e-30	0.482539
		SESN2	2.09694172881571e-08	0.247325		BOC	4.00905e-06	0.204534		AUTS2	7.09085e-15	0.338575						HVCN1	1.25064e-08	0.251122						SAMMSON	5.46373e-06	0.201721
		ACAP3	7.92790736321957e-11	0.285421		RAPGEFL1	1.94882e-06	0.210942		TLL2	1.47227e-14	0.334769						TRAF3IP2	6.69073e-27	0.454856						GALNT6	4.2842e-37	0.527085
		FKBP9	1.17541791944276e-54	0.621025		SPEG	2.48584e-22	0.415873		FRMD5	1.18851e-11	0.297149						RSAD2	1.37259e-09	0.266696						A1BG-AS1	1.15761e-07	0.234305
		GPR156	1.46635614015643e-15	0.346611		CHSY3	2.24114e-10	0.27876		BZW2	2.11634e-08	0.247257						SLC35G2	1.75081e-15	0.345718						BACE1	1.91285e-12	0.307956
		NKAIN4	6.72999620565497e-113	0.800707		LRRFIP1	3.69066e-12	0.304119		PLEKHA1	5.86911e-33	0.499816						ASTN1	1.57173e-13	0.322057						SH3GLB2	2.01623e-19	0.388111
		SLC22A2	6.65906289397135e-85	0.731615		SNX10	3.57458e-14	0.330076		PROX1	2.97956e-19	0.386408						FLJ33534	5.69095e-07	0.221442						ULK2	2.59815e-10	0.277798
		FAM184B	1.31806181767554e-99	0.770881		ADD2	1.01471e-13	0.324451		SLC7A14	5.53379e-53	0.613292						OSBPL6	3.19736e-11	0.2911						PADI2	1.64398e-28	0.467469
		CACNG4	3.65094091625711e-170	0.888024		CD276	1.73343e-08	0.248731		LRRC8C	1.01826e-23	0.428253						PLSCR1	2.87419e-07	0.227053						DNM2	5.0093e-45	0.573299
		ATP13A4	5.85140572209953e-97	0.76434		SYBU	9.01085e-23	0.419861		SEC14L1	2.67236e-28	0.465845						HFM1	8.67801e-07	0.217902						TMC6	2.90792e-47	0.585114
		SLC22A3	2.91390594575367e-98	0.767586		ARHGAP26	2.57071e-20	0.396929		MBLAC2	6.7813e-08	0.238462						SNX7	1.44929e-10	0.281576						TTLL11	4.55502e-34	0.507378
		GALNT10	6.02975413223702e-35	0.51323		PRICKLE1	8.98008e-39	0.537482		SLC24A2	4.01825e-119	0.813131						GSAP	2.39896e-13	0.319723						PRKCZ	9.061e-21	0.401294
		NPR2	6.66873471834242e-07	0.220118		ARHGAP44	2.21744e-12	0.307098		USP6NL	3.98729e-26	0.448588						ANXA6	1.57269e-16	0.357612						GAL3ST1	2.64397e-09	0.262181
		SUSD5	2.48293650371911e-103	0.779729		VAV2	1.08393e-09	0.268302		EVA1C	6.55437e-06	0.200049						WSCD2	2.7032e-06	0.20806						SBF1	2.21708e-10	0.27883
		ROR2	5.877070762052e-26	0.447209		2021-09-11	1.22197e-11	0.296981		C18orf8	1.69463e-11	0.294997						TRIM25	2.72296e-15	0.343482						MED27	6.40333e-16	0.350744
		IGDCC3	1.4839173714363e-61	0.650794		THY1	4.46601e-06	0.203558		ARHGAP5	1.15345e-07	0.234333						RHOBTB2	1.88006e-34	0.509953						ADAP1	1.2299e-33	0.504462
		ATP2B4	3.33181529225054e-32	0.494568		AK5	2.34857e-11	0.293001		ORC2	1.56971e-09	0.265779						HAS2-AS1	2.2531e-11	0.293256						SORCS2	4.05151e-20	0.395004
		CSPG5	3.09883321359034e-92	0.752116		ADCY2	9.70636e-10	0.269049		WDR5	7.71659e-08	0.237465						NR2F1	1.23814e-26	0.452709						LDB3	8.35095e-37	0.525253
		ARHGEF26	7.1852863340336e-70	0.682711		CLSTN3	1.99522e-06	0.210737		GARNL3	1.45421e-92	0.75299						TRIM14	1.98574e-11	0.29403						ZEB2-AS1	3.88867e-06	0.204809
		FGFR1	5.29085660582286e-84	0.72896		GABRB2	2.68871e-13	0.31909		MAGI2	6.81387e-69	0.679162						TRNP1	9.21553e-12	0.298681						TF	8.81966e-17	0.360394
		TCTN3	1.3562876184334e-23	0.427163		SYT1	3.73464e-14	0.329843		ZEB2	8.50404e-113	0.800496						GPR85	1.27916e-06	0.214593						ACSL1	3.28749e-11	0.290928
		SERPINE2	6.54975570274788e-16	0.350632		SYN1	1.60448e-07	0.231729		VPS51	1.20702e-06	0.215091						PXYLP1	4.72689e-10	0.273864						FIS1	2.99525e-08	0.244669
		ZDHHC22	2.25054450706473e-108	0.791086		NT5C1A	2.91968e-09	0.26149		DLG1	5.3135e-06	0.201976						ZFP36L1	1.56932e-39	0.542059						INF2	1.19251e-21	0.409604
		ASIC4	1.5695452192484e-97	0.765771		CELF5	1.74348e-17	0.368048		RBL2	2.94477e-17	0.365595						RAB31	2.5511e-45	0.574875						RAB11FIP4	3.34543e-43	0.56329
		TSHZ1	3.2351281005694e-33	0.501595		NDRG4	2.02306e-29	0.474373		TRPV1	2.12688e-06	0.210176						CRTAC1	7.87258e-08	0.23731						MOBP	5.24028e-39	0.538903
		SAPCD2	2.25449181157613e-30	0.48144		LARGE1	3.71746e-10	0.275451		ADCY5	6.60242e-21	0.402607						LRCH1	7.7098e-30	0.4775						SEMA4D	1.45974e-53	0.615992
		RHBDF1	3.92690750936556e-13	0.316976		BSN	4.13138e-06	0.204263		TBC1D22A	1.70613e-07	0.231241						RASSF5	2.10545e-10	0.279165						FAM124A	8.02717e-40	0.543799
		NKD1	2.85769353018618e-82	0.723759		PLCB1	2.93428e-19	0.386475		PLEKHM2	2.78154e-06	0.207807						PRTG	9.24672e-19	0.381414						MYO1E	5.20666e-56	0.627129
		SNX22	3.36193043674893e-49	0.594971		PGBD5	4.24302e-17	0.363874		FRMD4B	4.21312e-52	0.609128						PRKAR1B	4.02098e-07	0.224313						MAP7D1	1.18919e-14	0.335887
		FZD6	1.23359371416715e-28	0.468424		PDE4A	2.24239e-08	0.246828		AGO2	2.28302e-19	0.38757						FHDC1	8.66011e-14	0.325313						RAPGEF3	7.12159e-20	0.392599
		TRAF4	6.64081781673359e-53	0.61292		SND1	3.07563e-07	0.226503		PLXNB3	1.69979e-40	0.547791						LPL	5.94461e-11	0.287235						LSS	1.37886e-21	0.409016
		ANGEL1	4.6097665268321e-08	0.241415		RHBDL3	6.05886e-23	0.421406		LPCAT3	1.36692e-06	0.214022						UBASH3B	1.76279e-11	0.294757						POGZ	2.09271e-07	0.22961
		SPATA6	1.13425106334546e-28	0.468703		CHGB	5.19946e-12	0.302096		OSBPL1A	5.64031e-84	0.728877						ANKDD1A	5.89699e-06	0.201021						BCAS3	8.35863e-10	0.270057
		WSCD1	6.63479382799752e-109	0.792241		AFF3	5.77199e-09	0.256689		SLC4A8	2.19922e-09	0.263458						EPHB1	3.65591e-21	0.405042						FAM13C	2.9652e-45	0.574524
		RCN2	3.59467219665587e-06	0.205517		OLFM1	3.14997e-13	0.318208		IQGAP1	1.25667e-32	0.497526						MKNK1	1.91462e-10	0.279781						UVRAG	3.29876e-20	0.395875
		MTA1	7.91235564966167e-07	0.218682		ABR	8.52854e-18	0.37136		MAP7D1	3.45157e-12	0.304513						ARHGAP44	7.71445e-12	0.299747						DENND5A	5.10599e-10	0.273352
		USP24	1.6512599999296e-53	0.615743		PRKCE	2.58693e-29	0.473571		PTP4A2	6.07403e-40	0.54452						GOLGA8A	1.76041e-22	0.417235						SPTLC2	6.04043e-14	0.327262
		RAB5A	6.80589541895398e-07	0.219948		KALRN	1.73873e-08	0.248708		BCL2L1	3.55205e-38	0.533825						RAB6B	6.7614e-10	0.27148						PLXNB1	9.42823e-11	0.284322
		WNT2B	8.53225315051094e-13	0.312594		ASIC2	3.11862e-34	0.508483		SLC44A1	7.87807e-132	0.835891						MAST4	1.08527e-15	0.348119						TFEB	3.33074e-42	0.557667
		CDH1	4.3002846343149e-08	0.241943		CELF2	2.55392e-31	0.488295		FNBP1	5.25745e-120	0.814823						BCR	1.21046e-21	0.409543						PSEN1	3.13885e-28	0.465305
		EPN2	1.02949956869608e-90	0.74802		CRTAC1	6.42929e-10	0.271817		KAT8	6.91427e-08	0.238312						CLSTN2	7.82336e-11	0.285505						TMC7	3.92032e-32	0.494072
		TLDC1	9.3696101646108e-15	0.337129		MAP3K9	5.56848e-11	0.287645		VMP1	8.43724e-26	0.445917						TMEM100	7.97198e-72	0.689666						LHPP	2.19881e-08	0.246973
		HMG20A	2.96389946320769e-27	0.457672		WNK2	3.62408e-14	0.330003		FNIP2	6.32791e-36	0.519623						GNA12	5.38013e-31	0.485967						ANAPC5	9.54554e-16	0.34876
		ASB3	1.42092947027972e-22	0.418077		HCN1	5.60649e-09	0.256896		TJP2	4.4355e-48	0.589311						TMEM178B	1.90811e-32	0.496262						CYTH1	6.6617e-36	0.519479
		ZC3H7A	1.91383724149269e-19	0.388337		CDH22	2.53948e-08	0.245902		SAMD5	4.79249e-58	0.636061						KCNMA1	1.66449e-43	0.564977						GIPR	1.19942e-08	0.251426
		DGCR2	3.01169533032564e-24	0.432842		RAP1GAP2	6.02244e-30	0.478296		LGI3	2.27233e-48	0.590789						PTP4A3	6.99009e-19	0.382656						FAM178B	2.715e-24	0.433229
		PROZ	7.63007517697715e-15	0.338195		AGBL4	3.13034e-06	0.206755		SGTA	1.27623e-24	0.436034						AKAP13	3.55647e-46	0.579428						ALKBH1	4.07534e-06	0.204386
		RSPRY1	6.19208985407185e-09	0.256189		ROBO2	2.31103e-06	0.209446		PLP1	3.76095e-120	0.815099						INHA	1.54295e-23	0.426671						MAN2A2	2.93439e-11	0.291631
		NPAS3	9.48338602834635e-59	0.63908		KLRK1	1.82475e-07	0.230706		SHTN1	5.26953e-124	0.822268						MRTFB	1.90143e-09	0.264462						ACER3	5.04618e-08	0.240726
		RSAD1	4.48104649918721e-08	0.24163		PKP4	2.47071e-11	0.29269		EPS15	3.192e-52	0.609701						CDK14	7.39794e-11	0.285858						GAMT	4.97071e-08	0.240841
		GPCPD1	1.8171148155014e-38	0.535613		LUC7L3	3.87278e-06	0.204846		TMTC2	5.57791e-152	0.865967						HOMER1	1.37518e-12	0.309862						PIK3C2B	2.77605e-37	0.528271
		THSD1	9.91492289545371e-12	0.298242		IPO9	1.28724e-07	0.233471		MYO1D	1.87223e-29	0.474625						PCDH19	1.00239e-17	0.370615						TECPR2	2.15626e-41	0.553017
		GCGR	2.3849164193951e-31	0.488508		ARHGAP35	6.3002e-10	0.271953		SPSB1	1.14591e-21	0.409765						TMEM51	2.24535e-14	0.332546						ACSS2	5.53934e-12	0.30172
		PRKG2	8.70261417083421e-75	0.69984						APLP1	2.42864e-99	0.770235						LINC00092	1.26157e-29	0.475908						RGS3	1.95883e-19	0.388236
		PXDN	8.99096653104547e-29	0.469474						SRCIN1	1.61422e-130	0.833691						LINC01561	2.02841e-09	0.264016						STARD9	1.32277e-08	0.250713
		BAALC	9.63398982595964e-102	0.776005						PIR	4.95611e-12	0.30238						FGFR1	1.01498e-19	0.391079						TJAP1	5.49042e-16	0.351505
		CPA4	3.28406473840149e-16	0.354031						PARP3	3.72671e-12	0.304062						DZIP1L	2.65267e-06	0.208228						KIF1B	1.37709e-14	0.33512
		KIF19	3.31855055421428e-19	0.385937						ITGA2	1.06643e-132	0.83733						TIMP1	4.47309e-08	0.241644						FOXN2	1.02256e-06	0.216508
		CXXC4	5.74359677161209e-33	0.49988						RNF220	1.73813e-169	0.887276						CACNB2	2.03026e-09	0.26401						PPP1R16B	1.833e-28	0.467106
		EYA2	2.39552796583086e-06	0.209129						ST18	6.25441e-90	0.745879						CPE	6.21881e-13	0.314389						OLMALINC	6.40271e-08	0.238904
		SLC40A1	1.3854627107459e-21	0.408997						ROGDI	1.20746e-49	0.597187						CMTM3	3.09187e-07	0.22646						GARNL3	1.66977e-34	0.510297
		P3H4	2.90416044123757e-33	0.501916						BOK	6.42541e-21	0.402719						EXTL1	9.09046e-12	0.298763						BTBD16	2.67695e-07	0.227628
		IL17RC	1.23293162804941e-11	0.296927						POLE4	2.28887e-13	0.319983						OLFM1	1.23861e-29	0.475967						SYNGR2	3.02842e-07	0.226628
		SLITRK4	2.92799318168441e-09	0.26147						CPM	5.89379e-59	0.639961						FMN2	1.01321e-08	0.252651						HPN-AS1	2.24926e-29	0.474028
		CHST11	2.33416028421389e-133	0.838414						KCNJ2	7.43633e-31	0.48495						CAMK1D	2.22028e-18	0.377492						LINC00877	5.0252e-29	0.471394
		COLEC11	1.19287574527854e-09	0.267652						ERMN	1.20512e-125	0.825225						SOX5	4.26618e-27	0.456416						SH3TC2	1.38914e-07	0.23287
		KLHL23	9.92861410821922e-28	0.461414						RASGRP3	1.53402e-142	0.852703						CHST15	2.30445e-70	0.684487						IPO13	2.13197e-35	0.516196
		DSC3	3.40061330147025e-41	0.551872						CCDC150	4.48572e-40	0.545302						PDGFC	1.97411e-23	0.42573						PPP1R14A	1.66588e-29	0.475005
		NR6A1	1.8423923921328e-14	0.33359						TRIM36	3.7299e-71	0.687304						ARHGEF10L	2.23722e-08	0.246845						TSPAN15	3.01456e-19	0.386357
		NRROS	4.1791661542231e-47	0.584297						TESK2	2.32918e-68	0.677201						DMXL2	1.07785e-13	0.324122						PRKCSH	1.96816e-08	0.247794
		PYGO1	3.31971052548114e-22	0.414726						CNP	7.04852e-66	0.667883						LUZP2	3.09437e-09	0.261084						FAM222A	9.23756e-20	0.391484
		MPPED2	4.69423664739551e-135	0.841165						EFHD1	5.28636e-44	0.567728						ABAT	3.96499e-28	0.46452						YPEL2	2.71874e-54	0.61936
		TMEM196	1.44056229850595e-39	0.542282						SYNJ2	9.10272e-120	0.814368						PLPPR5	1.17438e-31	0.490703						GLDN	2.9241e-32	0.494966
		AMZ1	1.47208950747181e-69	0.681585						RHOU	7.97959e-09	0.254373						INHBB	7.9984e-11	0.285365						SPNS2	5.34524e-34	0.506911
		ZNF711	7.67898175287846e-18	0.371843						IGSF11	1.82837e-91	0.750051						PLCB1	6.14042e-13	0.31446						SEMA3B	3.65296e-52	0.609423
		MAP3K1	1.30745622280711e-82	0.724788						FGFR2	6.4193e-120	0.814657						FHOD3	7.31979e-10	0.270949						LZTS2	3.58679e-19	0.385596
		PARVA	2.38073557719204e-15	0.344164						TIE1	1.9794e-07	0.230056						ARHGAP42	9.56574e-24	0.42849						ASPA	4.64699e-35	0.513976
		ZNF219	4.05945669540921e-31	0.486849						AATK	1.09444e-74	0.699505						TMEM108	2.42021e-27	0.458369						LLGL1	1.04174e-11	0.297944
		AKAP12	1.82284481040694e-44	0.570258						PEX5L	2.16785e-108	0.791121						PTPRE	1.40686e-16	0.35815						ARHGEF37	2.02113e-12	0.307637
		LRTM2	1.04363703002231e-31	0.491067						CNKSR2	5.70335e-27	0.45541						NKD1	2.78543e-09	0.261818						KLK6	1.65915e-12	0.308779
		FAM114A1	3.27573320400604e-09	0.260686						IMPAD1	3.3371e-10	0.27616						ABLIM3	6.11913e-15	0.339336						DNAJC22	3.52434e-06	0.205694
		AAR2	1.73713622668424e-06	0.211946						RANGAP1	4.45015e-13	0.316275						CCDC88C	3.3727e-13	0.317827						LRP2	3.40322e-30	0.480126
		RNF213	1.35653278894523e-11	0.296349						FA2H	2.66663e-69	0.680648						LRRC34	2.95153e-07	0.226837						ADAMTS4	5.00554e-27	0.455862
		TNK2	4.14209052895248e-118	0.81117						DPYSL2	7.2749e-81	0.71945						STK38L	9.77267e-12	0.298329						LDLRAP1	7.70287e-23	0.420472
		ARHGEF19	5.48285979511928e-09	0.257055						SMURF1	1.82191e-44	0.570259						KLHL29	2.62113e-08	0.245666						TNRC6C-AS1	4.71873e-19	0.384391
		ST6GAL1	1.33760227259682e-91	0.750416						KIF13B	1.80299e-134	0.840223						RAD18	1.53131e-07	0.232099						KCNK15-AS1	1.54869e-07	0.23201
		KCNIP1	1.57640113285628e-87	0.739182						PIP4K2A	3.14175e-136	0.843039						SAMD4A	1.12939e-26	0.453031						GXYLT2	6.84422e-12	0.300462
		TSPAN13	2.05238870118516e-32	0.496041						MSANTD3-TMEFF1	2.43663e-123	0.821053						PTCHD1	9.1108e-08	0.236176						SEC14L5	3.15414e-42	0.557802
		DPYSL3	9.12496953135371e-44	0.566422						HMOX2	9.71867e-21	0.401003						FBXW8	7.56733e-10	0.270726						RASGRP3	1.03133e-19	0.39101
		GRIK3	2.98834625367363e-15	0.343009						CEP104	9.1682e-83	0.725254						SPPL2B	1.02565e-07	0.235253						ANLN	3.60495e-08	0.243276
		IL1RAP	2.35790509429566e-115	0.805717						AIG1	6.74083e-113	0.800705						GGA2	1.07012e-07	0.234921						RFFL	5.61383e-33	0.499949
		SMAD1	3.45732068961738e-11	0.290616						HECW2	1.45036e-52	0.611323						COX10	4.58829e-07	0.223227						SYNJ2	1.99292e-49	0.596104
		FIP1L1	8.19075432733612e-18	0.371546						MYO5A	1.61029e-59	0.642347						EMILIN2	3.17135e-09	0.260913						CNTNAP4	1.071e-09	0.268383
		CALCRL	5.42610189923669e-53	0.613332						EPB41L4A	1.87104e-29	0.474628						CACNB4	2.46482e-10	0.278141						NDE1	2.61907e-38	0.534639
		KIF3C	2.25942557140368e-19	0.387615						DIP2B	3.0198e-67	0.673064						NEDD4	5.18346e-08	0.240522						MFSD12	8.27515e-13	0.312768
		RNF43	1.33915677563253e-66	0.670627						CINP	1.41816e-23	0.426993						AGBL1	2.17982e-07	0.229283						SHROOM1	1.23102e-10	0.282622
		PPP1R18	1.18995287590032e-51	0.606974						ENPP2	1.73789e-141	0.851135						LAMA5	9.87897e-07	0.216802						HPN	1.64007e-14	0.334202
		MTSS1L	2.36944799052604e-110	0.795355						TMC7	7.46135e-141	0.850185						TUBB2B	3.84146e-13	0.317099						FRK	2.31239e-06	0.209441
		FABP7	3.46054338045514e-75	0.701184						QDPR	3.60944e-109	0.792814						BCAS4	9.02791e-07	0.217567						RAB11B-AS1	7.66097e-08	0.237521
		ADGRB2	1.73898143730786e-19	0.388753						C10orf90	1.97475e-127	0.828382						LRRC61	1.29897e-15	0.347219						SMIM5	2.30045e-10	0.27859
		C1QL2	1.97086148010371e-38	0.535397						PLA2G16	3.31773e-53	0.614331						SLC25A43	3.56725e-19	0.38562						AMPD3	6.7611e-12	0.300535
		MSI1	1.2539338765067e-25	0.444496						PLEKHH1	5.56047e-95	0.759311						PDGFRB	4.59213e-15	0.340813						HCN2	3.28106e-15	0.342533
		PPP1R17	1.26769157759327e-24	0.436059						TSPAN15	1.17958e-30	0.483495						SOX11	1.19813e-47	0.587101						CPEB1	3.69668e-12	0.30411
		PLPPR1	5.79195310303171e-90	0.745971						SMC4	1.37878e-08	0.25041						TMEM163	2.04432e-30	0.481751						ST3GAL4	1.59398e-23	0.426547
		KIAA1522	2.01813666113865e-58	0.637677						PPP1R16B	2.84077e-36	0.521862						ARHGEF26-AS1	1.50684e-24	0.435419						ITGA2	1.71168e-19	0.388821
		FMNL3	3.07352935151682e-61	0.649499						KIAA1324L	7.90023e-84	0.728442						SLC35F3	3.60443e-12	0.304258						SLC26A9	2.13813e-06	0.21013
		FKBP10	7.72913348068217e-19	0.38221						SH3GL3	2.09914e-70	0.684632						DCLK2	8.03151e-14	0.325722						NIPAL4	3.63464e-10	0.275599
		TOM1L1	3.96472893617216e-34	0.507784						KIF1B	4.07889e-68	0.676302						SLC39A14	7.45509e-07	0.219183						SH3PXD2A	3.51172e-47	0.584689
		SULF2	1.33220425265002e-167	0.885167						B3GLCT	1.70931e-22	0.417351						SCUBE2	2.22597e-07	0.229115						PAQR6	1.96888e-10	0.2796
		WASF3	2.63261102983801e-11	0.2923						FUT8	1.3221e-25	0.444305						GALNT8	3.48379e-12	0.304458						NUAK1	8.54315e-37	0.52519
		XKR5	6.82613292929182e-09	0.255493						MYRF	6.7504e-73	0.693398						CDH6	1.26426e-06	0.214694						TESK2	4.18817e-25	0.440127
		TOX3	3.21354686473768e-06	0.206521						TMTC1	1.9084e-83	0.7273						PYGO1	8.36773e-22	0.411032						MPP2	6.77105e-15	0.338814
		ARHGEF6	4.49248543239208e-22	0.413522						ZNF536	6.24212e-87	0.737482						EHD4	2.47654e-16	0.355409						SLF2	2.86222e-10	0.277166
		PDGFRA	7.81161817074183e-166	0.88315						C9orf85	7.29164e-48	0.588207						RHPN2	2.65696e-09	0.262147						RILPL1	9.36335e-20	0.391426
		PRRX1	1.53757446201787e-93	0.755565						ACYP2	2.12228e-51	0.605767						RGS7	4.10344e-14	0.329339						MGAT3	2.22193e-11	0.293341
		FKBP6	1.60198868795157e-88	0.741977						PDE8A	1.67765e-106	0.78695						DIAPH2	1.02661e-07	0.235245						BPTF	5.65303e-06	0.201409
		SEMA6C	4.31249333022922e-09	0.258755						DAAM2	1.84337e-130	0.833594						CD276	5.97535e-08	0.239434						NDST1	4.75038e-09	0.258071
		LAMA4	1.84704468506521e-112	0.799797						MOG	4.31419e-132	0.836326						CYP1B1-AS1	1.04425e-06	0.21633						UBE2G1	2.10411e-10	0.279169
		TBC1D14	3.23428916786259e-102	0.777123						FOLH1	1.73688e-138	0.846573						NEK6	2.01889e-16	0.356403						TYRO3	5.86362e-07	0.221193
		ZNF85	4.19526821492327e-32	0.493865						COL4A5	1.43915e-41	0.55403						2021-03-01	1.59e-06	0.212715						ZKSCAN1	5.79252e-11	0.287398
		APOD	1.01612214845078e-79	0.715879						MAG	5.03556e-113	0.800967						NUDT11	5.06196e-13	0.31555						KCTD2	5.41829e-12	0.301851
		TACC2	2.97750266574797e-71	0.68765						TMEM235	1.38084e-19	0.389751						CADPS	2.65499e-09	0.262152						MYH9	1.13969e-17	0.370022
		TPCN2	1.90781719787307e-117	0.809873						CD22	2.8687e-70	0.684146						KCTD16	3.28231e-18	0.375724						correlationO2B	3.76564e-75	0.701061
		GLDC	3.84438908389302e-11	0.289958						DUSP16	2.03477e-14	0.333067						RXRA	2.44659e-23	0.424907						CLCN2	1.66488e-07	0.231436
		LRP3	5.80006023793066e-27	0.455352						FAM241A	1.09958e-44	0.571452						PRKAA2	7.04076e-07	0.219663						MGC16275	1.66236e-06	0.212328
		MN1	6.92360844885361e-43	0.561522						MFAP3L	4.53581e-21	0.404156						CACNA1D	3.43401e-18	0.375519						CPEB1-AS1	1.08622e-09	0.268288
		RCN1	2.15431668968639e-10	0.279016						ZBTB17	8.58366e-13	0.312559						CDYL2	6.54065e-10	0.271702						TANGO2	1.69927e-13	0.321628
		P3H3	2.38012001895025e-20	0.397253						PTGDS	3.51025e-93	0.754622						PPARGC1B	5.08698e-40	0.544978						EEPD1	8.58258e-12	0.299108
		LNX1	6.14653449609354e-39	0.538483						CPPED1	4.25582e-30	0.47941						MOXD1	1.5014e-07	0.232256						RNF144A	2.14596e-15	0.34469
		ELAVL1	1.8233991197064e-08	0.248358						TYRO3	4.77852e-06	0.202944						SLC45A4	8.60343e-25	0.437489						BRF1	3.09265e-09	0.261088
		CLASP1	6.92307942755286e-46	0.577897						EVI2A	3.66155e-29	0.472434						GNG12	3.82203e-49	0.594692						TEF	9.00184e-13	0.312288
		EIF2AK4	1.52689056306385e-10	0.28124						PGAP2	1.37329e-09	0.266693						RGS17	4.44656e-06	0.203597						MVB12B	3.62764e-74	0.697745
		LMO1	5.06002684832804e-18	0.373754						DCLRE1C	2.78288e-23	0.424412						PTPN14	5.51704e-10	0.272838						PCSK6	4.43598e-37	0.52699
		PDE1C	3.01002359809537e-06	0.207105						TERF2IP	2.31617e-07	0.228796						MAP3K9	2.94728e-06	0.207292						NOL4L	1.18128e-20	0.40019
		NR4A1	2.67175804146578e-24	0.433289						SLC2A12	1.73908e-42	0.559268						CLDN10	1.4683e-21	0.408762						PPP1R12B	9.53474e-38	0.53117
		FGF2	4.59821250532989e-17	0.363494						POLR2F	2.4879e-16	0.355387						SNPH	4.472e-35	0.514086						INSR	1.77132e-25	0.443251
		TMEM132C	2.61948524898435e-114	0.803601						CAPN3	2.41626e-32	0.495546						CX3CL1	9.35998e-18	0.370931						CLASRP	4.73218e-19	0.384379
		ACVR2A	9.13278781082998e-08	0.236157						TMCC3	2.47301e-28	0.466104						JAM2	2.07132e-10	0.279271						PRR5L	8.04856e-20	0.392075
		MOV10	2.88592525743318e-23	0.424273						TRPM1	6.10134e-26	0.447075						TMEM35A	7.56009e-07	0.219065						UBE2Z	2.98283e-13	0.318512
		HAP1	4.62613855428021e-21	0.404075						ERBB3	3.67368e-56	0.627804						BLM	3.14895e-14	0.330752						GSN	3.95286e-41	0.551493
		CAPN2	8.31890566273273e-35	0.512307						RALGDS	3.03538e-29	0.473048						SFRP4	1.92419e-08	0.247961						ABHD17A	1.38327e-14	0.335096
		ZFR2	1.22341296525687e-09	0.26748						PI4K2A	5.47408e-63	0.656583						KIAA1671	1.57426e-07	0.23188						LIPE	1.01521e-12	0.311602
		ZMAT3	1.15310130701772e-18	0.380431						SCD	1.00857e-77	0.709517						LAMP5	3.92221e-20	0.395141						SGTA	1.45351e-11	0.29593
		ARSDR1	1.37565897976561e-07	0.232947						GLUL	4.38235e-83	0.726219						SUSD5	1.95642e-13	0.320851						CDK18	3.0621e-49	0.595174
		PPP3CB	6.19262917052524e-16	0.35091						RYBP	3.45287e-78	0.711016						KLHDC8A	5.44748e-06	0.201748						USP31	4.44856e-20	0.394607
		MOGAT1	8.66367871350293e-07	0.217916						RNF125	2.64344e-45	0.574792						VAX2	7.10758e-12	0.300236						GFI1	3.99739e-06	0.204561
		XPNPEP1	4.85554994354993e-22	0.413212						FAXDC2	7.60847e-26	0.446287						VAC14-AS1	1.09209e-08	0.252108						ARRDC2	4.36392e-06	0.203767
		KIF3A	2.93682118222687e-46	0.579867						DNM3	1.06049e-10	0.283574						SLC29A2	2.07177e-12	0.307493						RALGPS1	3.47379e-07	0.225511
		GAN	3.90871598457002e-32	0.494081						CLIP4	1.5455e-47	0.586531						BHLHE40-AS1	7.63522e-10	0.270666						RNF130	5.31274e-17	0.362809
		HSF5	1.24013858964158e-23	0.427504						STXBP3	3.52389e-24	0.432254						BEGAIN	5.55567e-10	0.272791						ATP11A	5.77815e-11	0.287414
		C3orf70	4.7467244326953e-68	0.676058						PPM1K	1.80196e-08	0.248445						SCG3	1.53387e-15	0.346384						USP32	2.18219e-17	0.367
		SMARCC1	2.90320826527825e-68	0.676848						GTF2F2	2.388e-07	0.22855						ASAH2B	3.61974e-07	0.225175						SYNDIG1	6.83718e-07	0.219909
		NTM	2.14302015579137e-20	0.397695						INF2	5.02948e-07	0.222468						CUX2	1.35825e-07	0.233048						SPECC1	1.38901e-09	0.266615
		TDRD7	1.13364966678511e-07	0.234469						MYH7B	7.30781e-63	0.656081						NCEH1	1.00534e-09	0.268812						FMNL2	1.04633e-41	0.554826
		SOX13	9.07978458037444e-29	0.469441						LPGAT1	5.06688e-81	0.719936						PDE8B	1.9545e-26	0.451107						RECQL5	2.36351e-06	0.209248
		NOTCH1	1.09412466657553e-47	0.587303						SYT9	2.36105e-37	0.528712						VAT1L	3.4945e-37	0.527643						OTUD7B	1.17594e-16	0.359014
		PELI2	2.50133510218057e-29	0.473681						VRK2	9.01586e-17	0.360288						MAPK4	5.66058e-10	0.272667						TMEM184B	6.30448e-12	0.300951
		COTL1	4.06558503501413e-49	0.594558						SPEN	1.93701e-09	0.264334						HUNK	5.7436e-11	0.287451						SLC27A1	3.64266e-17	0.364594
		GAL3ST4	2.99329444300731e-16	0.354485						FOXO1	7.25691e-09	0.255055						BMPER	2.57932e-22	0.415727						MAP4	3.08984e-08	0.244436
		VWA5A	6.25741412160842e-10	0.271998						SLCO1A2	2.83803e-80	0.717613						EHD3	5.14185e-08	0.240583						MAN2A1	2.90563e-11	0.291691
		TIMP4	1.79715097988719e-36	0.523135						CNDP1	1.21207e-93	0.755835						MGST1	9.97383e-07	0.216721						RAPGEF5	6.87197e-34	0.506174
		BTG2	1.85984715562172e-24	0.434638						AIFM1	5.60741e-08	0.239921						SLC12A8	7.69269e-14	0.325956						LCNL1	2.64764e-06	0.208244
		SEZ6L	2.39417892428784e-89	0.744273						CDK19	3.74511e-29	0.47236						THRB	7.21413e-22	0.411628						RPS6KA5	3.46421e-09	0.260295
		IL4R	1.92883695593861e-55	0.624581						SEMA6A	2.14417e-15	0.344694						AGBL4	8.96184e-12	0.298849						SLC39A11	5.23196e-25	0.439314
		REV3L	2.25349576982453e-63	0.658119						MGAT4A	1.43616e-12	0.309612						AFAP1	1.04861e-51	0.607237						GNAZ	5.77062e-09	0.256691
		LHFPL3	1.54647373598515e-131	0.835402						PRAG1	9.24018e-33	0.498453						HIF3A	3.08156e-23	0.42402						CPPED1	3.76873e-08	0.242941
		KDELC2	1.92835066041456e-28	0.466936						SLC38A9	2.32442e-33	0.502578						SHC3	4.48454e-44	0.56812						MTURN	2.64113e-18	0.376708
		LAMC1	1.55908665539316e-64	0.662687						PHLPP1	5.77457e-72	0.690156						ST5	7.9382e-13	0.313004						TIMP2	1.00564e-21	0.410292
		MEST	1.09091356176624e-56	0.630139						TCF12	5.05935e-39	0.538996						HAS2	3.15455e-24	0.432668						TTC7A	3.12443e-11	0.291243
		ST8SIA1	1.90455048264153e-95	0.760505						MTMR6	1.66094e-42	0.559381						ADCY2	6.09841e-16	0.350985						SPAG9	5.49612e-18	0.373376
		IL20RA	1.42740014308471e-10	0.281673						SLK	1.24777e-09	0.267346						RNF150	5.28923e-19	0.383888						SLC22A15	2.66184e-19	0.386901
		PDGFC	6.16921814853304e-32	0.492684						HTATIP2	1.79655e-06	0.211653						EGFR	3.35253e-15	0.342423						ATP8A1	9.41248e-15	0.337106
		ARHGAP42	1.22761158955468e-47	0.587046						LAMP2	2.50837e-25	0.441992						NOL4	2.50216e-17	0.36636						ELAVL3	2.58168e-25	0.441888
		ACAN	1.76245992169244e-40	0.547698						ITCH	6.81277e-10	0.27143						CNTN4	7.57152e-12	0.299859						ARIH2	3.63677e-06	0.205412
		LIMD1	3.7660555467679e-64	0.661187						CLASP2	4.29449e-14	0.329096						NXN	1.15362e-06	0.215479						P2RX7	2.06465e-06	0.210437
		KLHL7	3.61295552069159e-09	0.26						CSRP1	4.69633e-26	0.448007						SORBS2	9.69858e-25	0.437048						ACTN4	4.30662e-27	0.456383
		FRMD6	8.38943413444962e-16	0.349403						ANKIB1	3.41582e-57	0.632355						PRICKLE1	7.36669e-23	0.420646						FEZ1	1.2491e-20	0.399957
		TEX9	4.07488575345663e-07	0.224204						ENO4	4.07747e-14	0.329373						ATP1A2	2.29833e-31	0.488623						MINK1	7.03369e-14	0.32644
		SWAP70	6.71930103068553e-61	0.648101						ABHD3	1.43193e-27	0.460166						SCN2A	1.09154e-06	0.215952						TALDO1	1.10919e-07	0.23464
		FGF10	1.29138132222758e-24	0.435991						APP	5.39436e-35	0.513549						ATP2B2	2.03395e-20	0.397915						ARHGEF2	5.77722e-22	0.412518
		ANKRD55	1.69528098177855e-21	0.408179						WWP1	1.87733e-16	0.356755						AKAP12	1.05544e-21	0.410097						MTUS1	1.00835e-35	0.518313
		CA8	7.77085646851036e-49	0.593145						GPR37	9.05417e-101	0.773687						BCL11B	7.44408e-58	0.635234						RAB30	1.0465e-11	0.297917
		DUSP6	1.5405329054808e-65	0.666581						ADAMTS1	7.67446e-35	0.512538						SUSD1	1.05813e-17	0.370365						PTPN11	1.71864e-12	0.308576
		ASCL1	8.01673050683243e-89	0.742816						GRM3	1.66054e-75	0.702248						SLIT1	6.99291e-38	0.532006						CBFA2T2	1.26849e-11	0.296755
		ADGRL3	4.53788120468061e-06	0.203413						MYBPHL	3.62804e-15	0.34202						ATP1B2	1.9965e-20	0.397993						ANP32A	8.29076e-15	0.337765
		BTNL9	4.33275085618123e-32	0.493766						ZCCHC7	2.75185e-41	0.552405						ACAN	3.806e-15	0.341775						CATSPERG	3.63909e-07	0.225131
		SLC9A7	3.74421644704952e-32	0.494212						AKTIP	3.1394e-12	0.305069						SEMA3E	1.17612e-07	0.234181						VAC14	1.95924e-08	0.247828
		AFAP1L2	8.73876476392552e-158	0.873477						RERE	3.86247e-06	0.20487						GABRB3	5.56035e-07	0.221635						DNAJB2	4.82836e-19	0.38429
		AKT2	1.78172689639589e-35	0.516704						PIGU	3.39525e-14	0.330351						C4orf19	2.7771e-08	0.245235						TMEM59	1.16543e-07	0.234252
		CACHD1	5.5223169780279e-09	0.257004						ERAP1	3.61876e-09	0.259988						DRAM1	1.34249e-08	0.250605						MIR100HG	1.17658e-11	0.29721
		PCOLCE2	1.43916023509373e-09	0.266373						ITGA1	3.28077e-11	0.290941						ADD2	5.55596e-06	0.201568						PRMT2	4.54624e-06	0.203396
		TCF7L1	2.25531295148641e-51	0.60564						CFL2	7.10681e-32	0.49225						TSPAN13	5.18812e-12	0.302109						STMN1	3.57338e-14	0.330078
		ARHGAP24	1.17598352753822e-20	0.400209						TMPRSS5	7.48533e-52	0.607938						FAM84A	2.29076e-15	0.34436						SMURF1	1.19076e-09	0.267664
		NTNG1	1.8767325173664e-43	0.564688						CA2	1.00163e-47	0.5875						GRIA1	1.45623e-06	0.213476						HAPLN2	4.00884e-09	0.259269
		NXPH1	1.03645783686581e-87	0.739697						SLCO3A1	1.93145e-111	0.797663						TMEM200C	2.32059e-33	0.502583						C1orf198	1.3583e-12	0.309933
		LRP1	6.68930656363407e-171	0.888832						MBNL2	3.14395e-82	0.723633						HRH1	3.7408e-10	0.275409						PRIMA1	1.43615e-14	0.334899
		OPHN1	2.18965176950513e-42	0.558702						NFE2L2	1.84623e-42	0.559121						ITGA9	3.87358e-28	0.464598						ADA	5.56607e-07	0.221626
		ZMYM4	1.60629714828772e-19	0.389097						ABCA8	1.10254e-63	0.659349						2021-03-02	7.66173e-07	0.218953						SVEP1	6.22492e-09	0.256151
		SCFD2	3.73589889610257e-21	0.404953						DICER1	3.10533e-63	0.657565						RAVER2	9.07238e-23	0.419834						ROR1	2.99035e-06	0.207163
		LPIN1	5.15831302484274e-92	0.751525						MAST4	1.52113e-47	0.586567						JPH4	7.77687e-53	0.612598						OPALIN	3.99282e-07	0.224371
		ZDHHC2	3.33697099205854e-43	0.563296						PSEN1	1.50756e-49	0.596708						ATP13A4	3.29351e-23	0.423764						CDH1	2.55949e-07	0.227991
		ZC3HAV1L	1.06673104632623e-08	0.252278						PLCL1	2.81709e-126	0.826349						ALK	7.07331e-53	0.612791						LINC01608	5.9519e-12	0.301293
		ATP1B2	2.64863063190931e-18	0.376695						MTMR2	1.80677e-53	0.615561						GRM7	7.4789e-19	0.382356						TPPP	1.85668e-17	0.367755
		MSI2	1.19468571442816e-79	0.715658						MAT2A	1.89307e-08	0.248081						KIF26B	7.7147e-29	0.46998						INSYN2B	1.20492e-06	0.215106
		MPP3	2.4362236604612e-27	0.458346						SPNS2	1.01775e-48	0.592554						SOX6	9.92208e-20	0.391176						CSRP1	4.13944e-06	0.204245
		TRIB2	3.88519010844641e-57	0.63211						TPPP	1.01521e-08	0.252637						NTRK3	9.30145e-53	0.612232						HHIP	3.28826e-12	0.304797
		COL4A2	2.59828974970584e-16	0.355175						2021-03-08	2.72429e-09	0.261973						DGKG	1.07747e-41	0.554753						PALM2-AKAP2	2.5589e-06	0.208546
		SCUBE2	5.9759062017057e-46	0.578236						REEP3	2.68509e-37	0.528362						PTK7	1.34826e-07	0.233106						HSPA2	7.86888e-07	0.218728
		UGDH	2.13731598713123e-21	0.407237						TMCC2	5.00305e-54	0.618142						RAPGEF4	8.39215e-27	0.454067						FAT4	1.93372e-07	0.230243
		CHD9	7.7975312214564e-26	0.4462						NPC2	3.75287e-15	0.341847						FAM19A2	4.08917e-07	0.224175						TPRN	7.65618e-07	0.218959
		TUBB2A	6.89052050512813e-49	0.593407						ARHGAP15	7.91001e-08	0.237273						MTSS1L	5.07828e-12	0.302235						SLC48A1	1.66295e-09	0.265383
		SAMHD1	1.62849463321146e-19	0.389037						GANC	5.06586e-28	0.463694						CCDC50	5.0594e-19	0.384084						TMTC4	8.4567e-23	0.420108
		DDAH1	1.33696697114995e-66	0.67063						BORCS5	8.47424e-50	0.597949						KCNMB2-AS1	5.216e-42	0.556557						CDC42EP1	4.24717e-12	0.303292
		LPP	6.72056711244391e-15	0.338852						LIMS1	1.15427e-26	0.452955						CERS6	1.54839e-17	0.3686						LPAR1	2.03416e-17	0.367328
		ZNF708	4.64180695483641e-09	0.258235						PICALM	1.45131e-79	0.715392						SERPINE2	5.73587e-14	0.327541						TMEM123	4.22362e-07	0.223909
		RIN2	9.17467894323709e-147	0.858806						HPF1	2.8393e-53	0.614647						C1orf21	8.59439e-48	0.587841						ATG13	6.28699e-13	0.314327
		ZNF462	1.70498591167131e-44	0.570416						TPRN	3.04189e-17	0.365443						MAP3K5	3.06136e-56	0.628156						TULP4	5.80136e-12	0.301446
		BCL6	4.52824552842645e-06	0.203432						TMEM144	1.08003e-92	0.753333						PAM	2.29041e-16	0.355789						CLDND1	4.87585e-08	0.240988
		RGCC	1.60431060240907e-56	0.6294						KIF6	1.36995e-107	0.789364						SPON1	2.15128e-06	0.210076						HS3ST5	6.4324e-16	0.350721
		ASAP3	2.54851204248039e-22	0.415774						FCHO1	2.71732e-35	0.515506						TRERF1	1.78998e-23	0.426104						HDAC2-AS2	7.52025e-14	0.326078
		GHR	6.38399596545845e-18	0.372691						PLS3	3.17927e-27	0.45743						ARHGEF4	4.32701e-16	0.352678						CLMN	3.11655e-12	0.305112
		PHF21B	1.27184057742853e-37	0.530391						IGSF8	2.03368e-40	0.547332						MEG8	6.25559e-22	0.412199						BIN1	2.93585e-21	0.405941
		TSPAN11	1.33449371500184e-07	0.233187						SEMA6D	3.3776e-15	0.342385						STK32B	3.93256e-21	0.404743						RHOBTB1	2.62624e-09	0.262228
		TAOK3	1.64326260963731e-22	0.417506						STOX2	5.35038e-14	0.327916						DAB1	5.70811e-48	0.588751						EFHD1	6.72367e-16	0.350502
		CACNG7	1.32604648259488e-11	0.296487						TTYH2	1.89548e-49	0.596213						NUPL2	5.98998e-07	0.221015						MYRF	4.47463e-28	0.464112
		SCUBE3	2.29634111610544e-19	0.387545						CDK17	8.99221e-36	0.518636						PLPP4	4.60987e-25	0.439777						NECAB1	2.58833e-14	0.331794
		TSPAN3	3.95982995974229e-22	0.414025						RIF1	1.36967e-64	0.662906						TSHZ1	3.51545e-27	0.457084						GPR37	1.3628e-13	0.32284
		SH3RF1	1.16490569592528e-26	0.452923						CEP89	2.0616e-56	0.628918						FAXC	6.93829e-07	0.219786						NKAIN1	7.02803e-07	0.219678
		KDELC1	3.64793298110443e-12	0.304188						SPART	6.06618e-15	0.339381						ITPRIPL1	3.90272e-11	0.289864						NKX6-2	1.15556e-06	0.215465
		CHST9	2.19434722343833e-77	0.708425						SPOCK3	5.46459e-99	0.769374						CELF3	4.16392e-10	0.274703						SLC35D2	3.80231e-06	0.205012
		TCEA3	4.25119557894164e-11	0.289332						PTBP2	1.65954e-42	0.559383						NGB	8.10658e-16	0.349573						SPP1	9.68798e-07	0.216968
		CHDH	9.28166183163177e-31	0.484252						TXNIP	6.8169e-10	0.271426						TSPAN7	2.48294e-09	0.262617						NCOA7	1.56576e-11	0.295478
		ARHGEF40	9.2527953323538e-38	0.531251						ATG4C	5.64651e-69	0.67946						LINC00173	1.39745e-22	0.418143						PPP2R2B	1.14825e-07	0.234369
		ATOH8	6.34411419988697e-30	0.478128						ATP8A1	1.51332e-43	0.565206						ARHGAP20	4.22333e-25	0.440097						PIP4K2A	2.46674e-06	0.208871
		COL18A1	4.53026136526528e-07	0.223332						ZBTB8OS	1.03516e-12	0.311491						UTRN	9.7319e-08	0.235663						DIP2B	1.99319e-10	0.27952
		DISC1	1.85146248696568e-124	0.823092						ZNF24	5.75366e-09	0.256712						STK17B	4.46052e-18	0.374329						AKAP6	6.3311e-29	0.470633
		PDLIM5	3.33909229022303e-24	0.432456						USP30	1.13067e-29	0.476263						LZTS1	7.32089e-30	0.477667						MAGI2	6.54965e-18	0.372573
		CST3	6.43979280041364e-112	0.798665						TFEB	6.3214e-40	0.544417						PLEKHA2	1.97772e-25	0.442853						2021-09-08	7.88224e-07	0.218714
		ANKDD1B	1.08290548304598e-07	0.234828						TK1	2.7015e-20	0.396719						CDC7	1.62514e-08	0.249205						TMEM165	6.14437e-10	0.27212
		NUPL2	1.90621010418674e-53	0.615453						ENDOU	5.82613e-06	0.201132						ZC3HAV1	1.13831e-24	0.436457						CRTC3	4.66929e-07	0.223082
		TMEM155	9.61853960712256e-13	0.31191						DDX3X	4.96903e-20	0.394136						ZNRF3	1.00461e-13	0.324506						PEX5L	1.16966e-29	0.476153
		NRG2	1.56807955622186e-52	0.611163						SLC35D2	1.39299e-44	0.570894						CHST11	1.9054e-94	0.757929						ADCY5	2.10797e-06	0.210255
		ALPL	2.19312803540385e-52	0.610474						HID1	8.14835e-66	0.667642						DLGAP1	2.64008e-21	0.406375						FRYL	4.87342e-19	0.384249
		FBLN2	6.84148067890005e-66	0.667932						WDFY2	1.48387e-42	0.559658						OPHN1	8.30524e-07	0.218273						UBE4B	1.26377e-09	0.267259
		COL27A1	8.13230807514895e-55	0.621754						Ndrg1	3.39323e-70	0.683884						CREM	1.76808e-14	0.333807						ELMO1	5.42165e-12	0.301848
		CCND1	1.52333402920543e-91	0.750264						KDM6A	1.51862e-15	0.346434						KLHL23	6.04328e-19	0.3833						C12orf76	4.74797e-12	0.302634
		MASP1	9.63502499092727e-22	0.410464						SHROOM4	6.27193e-08	0.239062						MAP3K1	1.0343e-10	0.283733						DICER1	8.51191e-14	0.325407
		GPR139	2.06204866430733e-07	0.229729						SLC31A2	7.20718e-80	0.716347						BCAN	1.08597e-14	0.336361						ERMN	4.01919e-17	0.36413
		INHBB	6.08745430167268e-31	0.485579						CRYAB	9.89139e-54	0.616775						TMEM132D	9.4195e-28	0.461593						TMCC2	6.78943e-27	0.454805
		B3GAT2	9.65764293889662e-39	0.53729						PPP1R14A	1.39184e-32	0.497217						ADAMTS17	5.96063e-26	0.447159						SLC31A2	1.98568e-19	0.388177
		GP1BB	1.52812143023288e-06	0.213059						PPA1	4.83375e-56	0.627273						NCALD	1.21621e-09	0.26752						IQGAP1	4.63122e-31	0.486437
		EPAS1	1.20649299850799e-60	0.64705						CCDC88A	7.88204e-45	0.572235						FGF12	9.96994e-13	0.311705						RNF141	6.26334e-08	0.239073
		RARG	3.56598968836997e-51	0.604679						SCG5	3.49222e-22	0.414525						SLC35F1	5.82329e-23	0.42156						RANGAP1	3.55039e-07	0.225333
		ALDH1A3	6.97363343330604e-33	0.499298						FAM126A	1.84502e-15	0.345454						SLC8A1	1.82519e-31	0.489338						FAM107B	3.64092e-22	0.414359
		GDF11	2.45893718093963e-13	0.319586						FAM13B	2.60527e-22	0.415687						GPM6A	1.67114e-40	0.547834						MAP3K11	1.29893e-11	0.296612
		ITIH5	3.26882233192538e-26	0.449292						PAK2	1.01788e-30	0.483961						PITPNC1	5.42769e-57	0.631473						PICK1	6.42298e-07	0.220432
		TFPI	5.96107006965536e-06	0.200922						ELF2	2.96691e-16	0.354528						LRRN1	6.30078e-37	0.526028						FGF1	2.73598e-13	0.318993
		DDAH2	2.3479727068003e-11	0.293003						SYNE3	1.45601e-13	0.322477						KCTD15	6.45874e-13	0.314174						SLCO1A2	9.60843e-08	0.235762
		VEGFA	1.74998197771128e-78	0.711961						FAM107B	2.42265e-23	0.424945						KIAA1211	1.91739e-08	0.247987						ABCA8	4.94732e-21	0.403798
		STAG3	2.82510390650475e-86	0.735602						TMEM87B	1.29196e-13	0.323132						SPARCL1	1.99989e-33	0.503024						BCL2L1	4.08395e-15	0.341415
		SPSB4	1.9408688030705e-87	0.738926						MEGF10	2.74654e-65	0.665613						OPCML	1.76025e-58	0.637932						POLR2F	5.00285e-40	0.545021
		CSPG4	6.02115843358052e-62	0.652389						ZNF277	1.52925e-11	0.295622						DSCAM	8.7846e-41	0.549472						TECR	1.85368e-07	0.23058
		UHRF1	1.26205059272416e-20	0.399914						ELOVL5	2.83497e-40	0.546481						FGF14	1.11293e-26	0.453082						RYBP	4.11774e-25	0.440189
		IL17RB	5.50502064026831e-39	0.538773						ACER3	1.71142e-08	0.248825						FAM155A	1.05354e-07	0.235043						BORCS5	8.22277e-07	0.218357
		LGR5	5.30798500602831e-49	0.593977						CPEB2	8.69833e-35	0.512178						NRG3	4.13102e-12	0.303455						MYO18A	1.09915e-10	0.283345
		GPNMB	5.34378681581032e-57	0.631503						UBE2R2	1.13222e-06	0.215639						CACNA1A	8.98786e-27	0.453828						CAMK2N1	9.53146e-14	0.324792
		IGFBPL1	1.32944083638046e-95	0.760904						DST	9.9555e-29	0.469136						CSGALNACT1	2.72087e-54	0.619358						EPS15	7.60946e-15	0.338209
		USP43	4.71417575891963e-100	0.771963						TRIM59	2.47852e-19	0.387212						ACOT11	1.3767e-07	0.232941						MAST3	7.22989e-18	0.37212
		COL5A3	3.95110908124443e-110	0.794881						RHBDL2	2.14229e-31	0.488841						TNFSF13B	4.46468e-06	0.203561						PLD1	2.40849e-24	0.433676
		EMP2	6.85569758132593e-22	0.411832						PXK	9.64131e-26	0.44544						CNTN3	2.4154e-07	0.228458						GRM3	1.07568e-31	0.490974
		CD8A	5.49675498835168e-07	0.221731						POLA2	4.49913e-10	0.274191						PGM1	4.14971e-08	0.242213						PLA2G16	5.03825e-25	0.439452
		ZFP36L1	4.47663633846662e-94	0.756965						FSCN1	6.14914e-39	0.538482						RPH3AL	9.99162e-12	0.298195						TUBB4A	9.55082e-09	0.253078
		BTBD17	2.11001642872293e-34	0.509619						MINDY1	3.37203e-08	0.243779						OAS1	1.32053e-09	0.26696						DOCK10	9.08292e-10	0.269498
		SLC5A7	6.69524105103227e-23	0.421018						HDLBP	4.67725e-06	0.203138						LRRFIP1	5.79034e-36	0.519872						CCDC88A	1.92352e-12	0.307924
		DAB2	2.74544183381591e-60	0.645567						CPNE2	1.98174e-14	0.333206						TRANK1	1.21436e-09	0.267531						DDX17	4.16466e-06	0.20419
		ST5	3.31851864797905e-20	0.39585						CBR1	6.82499e-55	0.6221						KLF12	3.55072e-20	0.395563						PLCL1	7.18641e-32	0.492216
		STX8	7.72099758874239e-15	0.338134						ENDOD1	5.38582e-23	0.421863						MAP2	2.48314e-32	0.495463						C10orf90	3.38312e-41	0.551885
		TEAD1	6.7329227039066e-18	0.372447						PIGT	2.21132e-71	0.688106						MEF2C-AS1	5.60028e-08	0.239931						GAB1	5.00399e-23	0.422148
		MRAS	7.89316913876778e-35	0.512458						CERS2	1.07542e-22	0.419169						PKNOX2	3.72156e-34	0.507968						AGTPBP1	1.29407e-14	0.335445
		TP53	3.34177053931754e-06	0.206171						WASHC5	4.24525e-31	0.486709						SYN2	1.48224e-31	0.489983						MEGF10	1.46325e-14	0.334801
		KAT2B	1.05509041378338e-48	0.592475						PLEKHB1	4.73652e-25	0.439678						SLC41A2	7.43043e-17	0.361213						KIF13B	1.72222e-17	0.368105
		NEU4	1.37284567180858e-97	0.765915						ADAM10	1.75329e-32	0.496519						HAP1	5.8963e-08	0.239536						SORT1	3.98826e-17	0.364167
		PEAK1	1.01755224587966e-25	0.445246						CDR2L	8.15395e-14	0.32564						DIRC3	2.26933e-31	0.488662						PXK	9.35757e-27	0.453688
		C2orf72	5.21508073602995e-10	0.273212						CEP295NL	7.62499e-15	0.338199						THSD7A	1.67437e-08	0.248986						WNK1	1.24728e-12	0.310423
		GRIN2C	6.98466235186671e-15	0.338653						ABHD6	1.76622e-48	0.591344						IGSF21	2.09481e-76	0.705224						HNRNPL	7.41205e-07	0.219232
		GCOM1	6.22310172277146e-20	0.393176						CCDC82	2.76041e-06	0.207874						KCND3	6.28378e-28	0.462966						QKI	5.94518e-21	0.40304
		RAPH1	2.01395633698981e-06	0.210655						ELAVL3	1.32007e-53	0.616194						TOGARAM2	2.07695e-14	0.332958						DOCK5	5.24502e-22	0.412904
		RCAN1	3.31880987052252e-29	0.472756						NFE2L3	5.28689e-09	0.257313						DNAH11	1.10938e-13	0.323965						TMEM144	4.10481e-36	0.520835
		FHL3	7.77095604796782e-08	0.23741						THTPA	1.17075e-26	0.452905						NIPAL2	9.73017e-08	0.235664						PLEKHB1	4.40792e-08	0.241755
		CCDC50	6.01862254853133e-06	0.200834						FTH1	1.14582e-26	0.45298						SLC4A4	1.30635e-07	0.233355						ADIPOR2	1.05188e-14	0.336527
		KIF13A	7.92802594722913e-19	0.382098						ZNF32	2.76138e-09	0.261878						GLIS3	3.42238e-06	0.205957						MAP7	3.29541e-31	0.4875
		ABHD2	2.09241477651495e-07	0.229612						CARNS1	4.76534e-32	0.493475						KNDC1	2.01274e-09	0.26407						IGSF11	3.11866e-07	0.22639
		SNX5	1.00886300893159e-07	0.235382						UNC5B	6.15424e-60	0.644102						ADCYAP1R1	5.92998e-36	0.519805						MOB3B	8.64933e-26	0.445829
		P2RX7	5.18438605034097e-19	0.383976						BEST1	1.21102e-09	0.267549						DENND1B	3.21661e-07	0.226138						SRRM1	1.57152e-16	0.357616
		FOXP4	4.16330949917243e-08	0.242188						POLR3G	3.07459e-50	0.60012						CAMK2B	1.30679e-12	0.310155						ELL2	9.01201e-10	0.26955
		RAB34	1.24066181720436e-19	0.390214						BCO2	2.94953e-24	0.43292						CDH22	4.70446e-13	0.315962						MTMR10	5.35663e-10	0.273034
		KCNJ16	2.03707563840962e-43	0.56449						MCUB	4.54665e-64	0.660866						NHSL1	2.32032e-15	0.344295						TOB2	6.76516e-09	0.255557
		HEY1	3.48023223111941e-40	0.545955						HOOK3	7.05765e-13	0.313672						SCG2	3.61382e-26	0.448937						SPOCK3	1.38667e-11	0.296216
		SFRP4	6.23178854056421e-14	0.327094						UBE4B	2.0259e-63	0.658303						LINC01948	5.30054e-15	0.340076						ACYP2	1.58602e-11	0.2954
		RHOJ	6.99890012052195e-28	0.462601						ZNF652	1.27945e-08	0.250956						FGD3	3.07036e-14	0.330887						2021-09-07	1.09054e-08	0.252118
		FAM89A	6.70472607066291e-49	0.593467						WNK1	9.67002e-49	0.592666						SLC16A9	6.30919e-13	0.314307						TJP1	1.20963e-13	0.323492
		CHAD	4.13851442118095e-36	0.520812						KIF1A	1.04385e-12	0.311443						PPARG	6.33964e-08	0.23898						JAM3	1.7479e-14	0.333868
		HES1	3.01503975200629e-15	0.342964						DENND4B	7.70516e-29	0.469984						CTSC	4.64833e-06	0.203195						SAMD4B	1.6381e-09	0.265487
		MMP15	6.15068179138969e-12	0.301098						LZTS2	2.00761e-55	0.624503						NCAN	1.2307e-19	0.390248						TOM1L2	5.48198e-15	0.339903
		SALL2	3.32880650552876e-13	0.3179						RNF13	5.92257e-38	0.532453						SLC30A10	1.01862e-12	0.311583						TRPC4AP	1.06098e-08	0.252317
		LMO2	4.2143870747769e-36	0.520762						SNX6	4.64292e-06	0.203205						CST3	5.49298e-51	0.603771						VPS35L	8.51326e-09	0.253908
		EDNRB	4.94397529189124e-27	0.455905						HBP1	2.38021e-40	0.546929						TCF7L1	3.97306e-11	0.289753						TTLL7	6.40809e-14	0.326944
		TMEM100	2.24356426403209e-14	0.332551						ADSS	2.82448e-10	0.277252						GLRB	6.62524e-07	0.220173						PDE8A	1.44774e-34	0.51071
		GSDMD	1.21974081990057e-14	0.335754						USP14	1.5166e-07	0.232176						NMNAT2	1.5965e-06	0.212679						TCF12	5.84593e-08	0.239602
		NR0B1	3.92152486582625e-12	0.303762						VLDLR	5.69494e-28	0.463299						ZBTB7C	2.79094e-23	0.424401						C9orf3	9.05445e-20	0.39157
		MAML2	3.305291175525e-12	0.304767						NUP214	1.91743e-09	0.264404						PLPPR4	3.66224e-19	0.385505						PHLPP1	1.17564e-12	0.310762
		TRAM2	1.76144733528171e-07	0.230987						MBNL1	1.70917e-13	0.321596						NOTCH2	4.95198e-15	0.340426						ANK2	4.97984e-11	0.288345
		PROM1	1.92249336666127e-22	0.416888						TRPM8	7.44499e-45	0.572369						ZDHHC22	8.19321e-33	0.498814						PPM1H	1.9899e-14	0.333184
		BIRC7	2.63522208145032e-20	0.396824						SPP1	2.54326e-89	0.7442						ONECUT1	1.6971e-08	0.248887						SHTN1	7.84531e-29	0.469925
		SLC7A5	5.23088613005934e-26	0.447624						LDB3	6.50989e-81	0.719599						NRN1	4.77265e-07	0.222901						SLCO3A1	2.02823e-33	0.502982
		INHBA	5.43801782056621e-20	0.393752						ADAMTS4	9.89506e-47	0.582347						FGD1	7.305e-07	0.219354						GNAI1	1.62009e-12	0.308917
		WNT7A	8.97141209867844e-10	0.269581						CLCA2	6.02178e-83	0.725804						KCNC1	3.9318e-12	0.303747						RGL1	6.62626e-07	0.220172
		OLIG2	1.02095516420019e-25	0.445234						ASPA	5.82312e-95	0.759259						UNC13C	2.69768e-06	0.208078						KIRREL3	5.37953e-19	0.383813
		PRG3	3.18493010072888e-09	0.260883						GALNT5	7.68443e-20	0.392274						PCSK2	3.32415e-07	0.22587						PLP1	2.15248e-09	0.263606
		FZD9	7.83264478517593e-10	0.270494						NIPAL4	3.99284e-40	0.545601						RAMP1	2.92743e-40	0.546399						TMTC2	1.67261e-45	0.575857
		SPG7	4.77880318772966e-22	0.413276						HPN	2.87011e-71	0.687706						ACTN1	1.05145e-11	0.297888						ZNF536	9.52042e-34	0.505217
		ACACB	2.67879061818842e-09	0.26209						TGIF1	7.71428e-33	0.498995						CNR1	3.78572e-09	0.259672						DYNLRB1	1.49276e-08	0.249829
		SMOC1	4.43393363424894e-15	0.340993						SH3TC2	1.82917e-82	0.724347						RTN4RL2	9.18518e-09	0.25336						CPB2-AS1	4.00474e-06	0.204544
		FAM212B	1.70593972664371e-16	0.357219						CEP85	3.48091e-95	0.759834						SNAP25-AS1	4.90345e-12	0.302443						FUT8	8.7618e-07	0.21782
		DENND2A	1.63395971526157e-10	0.280804						LPCAT2	3.7373e-24	0.432034						COL11A1	2.44467e-07	0.228361						PPP1R21	2.18764e-07	0.229255
		GPSM2	1.59262986034624e-11	0.295375						TJAP1	5.55036e-19	0.383676						SLC1A2	7.58554e-35	0.512572						NIPAL3	1.72201e-06	0.212022
		CRIPT	4.79283488643232e-06	0.202916						FANCB	3.21167e-13	0.3181						TPCN2	4.4699e-16	0.352518						MFSD6	4.94268e-08	0.240884
		XRCC4	1.7368311573211e-06	0.211947						PIGA	7.39054e-50	0.598243						GHR	3.83976e-11	0.289965						SLC44A1	1.1807e-22	0.418804
		ZBTB20	1.1133498831825e-53	0.616537						ARHGAP23	1.30172e-95	0.760928						PTPRN2	9.97469e-37	0.524763						SSH2	2.19888e-16	0.355988
		ZSWIM6	1.86994739246646e-07	0.230511						JOSD2	1.30126e-11	0.296601						RALYL	1.55402e-07	0.231983						SEMA6A	3.61497e-07	0.225185
		INTS10	2.42169178432102e-10	0.278256						CNTN2	3.68104e-109	0.792796						TNFRSF1A	2.49127e-13	0.319513						ZNF638	2.57299e-06	0.208498
		COL9A3	4.61429281690453e-66	0.668586						CLDND1	7.58014e-56	0.626401						GPRIN3	1.58323e-10	0.281007						FRMD5	1.46471e-22	0.417958
		TGFA	2.53188660780081e-25	0.441958						DOCK5	1.1148e-104	0.782833						BASP1	4.63673e-11	0.288791						SLC24A2	8.74302e-36	0.518715
		UNG	1.0389026135768e-07	0.235152						KCNK1	2.01278e-31	0.489035						ABLIM1	3.29271e-11	0.290918						MIRLET7BHG	6.69864e-16	0.350521
		LRRC74A	8.50906258822345e-09	0.253911						TECR	6.10685e-37	0.526114						PRKAG2	3.40444e-28	0.465032						SRPK2	1.21825e-06	0.215012
		AKAP13	8.98001982270471e-17	0.360307						TCP11L2	3.03199e-24	0.432817						CGNL1	7.97519e-15	0.337966						IGSF8	4.51285e-18	0.374276
		LAPTM4A	1.64561450672295e-06	0.212416						SLC12A2	5.35607e-83	0.725957						OBSL1	1.92623e-29	0.474533						HID1	5.99205e-18	0.372981
		PCMTD2	2.19408374048116e-13	0.320217						CNTRL	8.29134e-10	0.270112						PPP1R18	1.17006e-08	0.251607						SLC35E4	1.06039e-06	0.216199
		MTCH2	5.50333468955837e-23	0.421779						UGT8	2.63329e-82	0.723867						GNG12-AS1	1.2611e-16	0.358677						MAG	6.07294e-26	0.447092
		SCD5	1.54247490227576e-18	0.379129						SORT1	2.12693e-33	0.502841						ARHGAP6	2.06005e-06	0.210456						DEPTOR	7.53536e-23	0.420558
		GSAP	1.57227845723203e-07	0.23189						LRIG1	7.61535e-09	0.254709						WASF3	2.1411e-07	0.229427						TP53TG5	6.27996e-34	0.506439
		HTRA1	1.63177829038577e-09	0.265513						CAVIN4	1.50453e-65	0.66662						LMTK2	5.23799e-08	0.240442						KIF6	2.03725e-35	0.516324
		ACSF2	3.60463375905451e-10	0.275653						MAST3	2.41545e-86	0.735798						TMEM132C	7.25703e-45	0.57243						GAS7	1.98431e-28	0.466841
		ADGRG1	4.01912998474789e-07	0.224317						DDX4	5.23135e-40	0.544906						GALNT10	1.9064e-06	0.211135						HDAC11	1.81061e-06	0.211585
		SMAP2	2.78577488460451e-10	0.277343						BNC2	1.04956e-13	0.324267						GRIK4	1.69783e-06	0.212145						SH3GL3	1.79912e-39	0.541703
		PIK3R1	9.25961491485491e-07	0.217352						LARP6	6.2009e-73	0.693525						SLC15A4	2.26568e-08	0.246751						SCD	5.94548e-18	0.373017
		GPR37L1	8.13054066284839e-41	0.549668						LIPA	1.32448e-64	0.662963						RGS12	3.29528e-15	0.342511						AATK	3.16713e-59	0.641105
		ARID5A	2.07289246602995e-10	0.279266						ABCA2	2.15764e-67	0.67361						USP10	3.55502e-06	0.205616						CERCAM	1.47293e-44	0.570762
		RAB20	7.33327310980795e-08	0.237858						FAM124A	1.11893e-65	0.667114						FARS2	6.20793e-06	0.200549						PACRG-AS3	2.53686e-10	0.277953
		AASS	1.4194294047514e-12	0.309679						ZKSCAN1	1.57998e-46	0.581283						KCNG2	3.95024e-09	0.259373						LARP6	2.65005e-09	0.262165
		F3	3.7428014025398e-07	0.224901						ELMO1	1.86188e-79	0.715051						INSYN1	4.43095e-08	0.241716						PRR18	2.21666e-18	0.377499
		APH1B	1.8189767087412e-07	0.230731						NENF	1.03962e-26	0.45332						LINC01567	1.15981e-07	0.23429						2021-09-04	6.72253e-26	0.44673
		COL20A1	5.8180666787709e-23	0.421564						SLC25A13	3.9711e-106	0.786112						RUFY4	3.60601e-10	0.275651						PRKCQ-AS1	3.61334e-07	0.225189
		CTHRC1	4.41675957713566e-16	0.352577						PCYT2	1.30097e-07	0.233387						ELFN2	1.51212e-56	0.629513						LGI3	5.56646e-15	0.339824
		SALL3	7.30538193221352e-23	0.420679						TRAPPC9	1.08464e-06	0.216006						LINC00689	6.42576e-13	0.314203						TMEM235	8.71862e-24	0.428842
		ALDH2	5.34929924652981e-07	0.221956						GAB1	8.35436e-92	0.750965						LINC00588	1.9738e-06	0.210831						TRIM59	1.93874e-11	0.294176
		METTL7A	2.48095482009725e-08	0.246076						SLAIN1	3.36079e-84	0.729544						LINC01954	6.25405e-10	0.272002						SREBF1	2.01221e-06	0.210662
		GRAMD2B	2.22100715761968e-20	0.397545						RILPL1	6.58749e-65	0.664143						FLJ16779	5.14257e-35	0.513686						PLEKHG3	8.30763e-18	0.371481
		ARC	4.37982384875618e-08	0.241804						PLD1	5.36013e-14	0.327906						SOX1-OT	6.05861e-11	0.287116						MAL	3.41202e-25	0.440874
		FIGN	2.40869373004019e-23	0.424967						YEATS2	2.47566e-22	0.415889						LINC01152	2.36749e-15	0.344193						NINJ2	4.55403e-14	0.328781
		FOXG1	1.13245596676968e-07	0.234478						TIMP2	1.16352e-06	0.215406						CACNA1G-AS1	1.05304e-06	0.216258						PLS3	4.91522e-07	0.222658
		ARHGEF12	1.02394491609362e-18	0.38096						GMCL1	8.27326e-11	0.285151						GDF6	1.56016e-12	0.309134						PLPP2	3.3034e-08	0.243934
		ZNF395	4.57048240336119e-06	0.203348						AGTPBP1	2.3599e-73	0.69497						TNFRSF11B	1.34506e-15	0.347044						APLP1	2.44674e-15	0.344026
		RBBP8	1.71916369953224e-10	0.280476						ASAH1	2.20573e-13	0.320188						WNT7A	3.03335e-18	0.376082						FAM102A	3.5421e-21	0.405172
		CAPN5	8.00173236425267e-09	0.254354						FMNL2	3.33811e-115	0.805413						PODN	6.01023e-08	0.23939						CES4A	1.1234e-07	0.23454
		LHFPL6	2.84816393246242e-28	0.465631						RTN4	6.12569e-85	0.731721						C6orf118	2.94597e-16	0.354562						SRD5A3	2.6981e-06	0.208077
		COL9A1	3.55810383015103e-63	0.65733						APPBP2	4.54608e-22	0.413475						LINC01351	3.82543e-08	0.242828						RNH1	8.25658e-09	0.254128
		SDCCAG8	4.0211511759752e-17	0.364128						MPP2	5.39511e-06	0.201837						GJD2	5.05046e-06	0.202439						ARHGAP1	5.71007e-11	0.287488
		LRRC4B	1.32415304512451e-14	0.335325						MAP4K5	2.19046e-57	0.633198						MMP15	5.32544e-07	0.221994						KIAA0930	5.16546e-19	0.383993
		TIAM1	1.57840228120551e-06	0.212778						TMEM53	5.90079e-10	0.27239						FBLN2	4.4031e-14	0.328962						NECTIN1	9.56533e-09	0.253067
		CTNND2	8.03006192780125e-60	0.643618						GEMIN8	2.09569e-16	0.356221						ABCC8	2.09063e-20	0.397799						PACRG-AS1	3.81857e-11	0.29
		CNTN1	3.58560120131744e-10	0.275688						PIK3C2B	2.21994e-70	0.684545						PIANP	6.3453e-06	0.200347						FAM53B-AS1	3.07354e-06	0.206918
		SLITRK3	5.52807528883474e-17	0.362621						NOL4L	1.28819e-25	0.444399						C3orf70	1.63432e-31	0.489681						RNASE1	2.75373e-10	0.277418
		TMEM51	2.24994496388212e-06	0.209682						MAP7	2.06076e-115	0.805835						GPR158-AS1	5.71999e-07	0.221399						TMEM125	9.54049e-07	0.217098
		MLN	4.76357073312229e-06	0.202972						MYO9B	1.14103e-15	0.347868						TNFRSF19	8.02017e-25	0.437747						TYMSOS	1.79427e-07	0.23084
		KANK1	7.41131365418727e-34	0.505953						ZBTB38	1.88911e-07	0.230429						EFNB3	8.33534e-07	0.218242						TMEFF2	1.54786e-08	0.249563
		ASIC1	6.52099380841946e-06	0.200096						FSD1L	6.08239e-25	0.438763						KCNK9	4.10883e-06	0.204312						BAHCC1	6.91315e-09	0.255402
		PYGL	1.18201490707487e-06	0.215271						TKT	1.79091e-12	0.308337						TRIM71	6.05474e-09	0.256349						FCHO1	4.28046e-22	0.413715
		STIM1	6.15049448967853e-10	0.272113						SNX29	1.98257e-18	0.378002						SOX1	3.42817e-51	0.604762						TRIM2	1.43852e-29	0.475482
		NLGN1	1.09898492945386e-23	0.427963						FAM102A	9.74631e-66	0.667344						CLDN16	5.40205e-11	0.287836						DPYSL2	6.11342e-19	0.383249
		BSCL2	5.81669760075918e-11	0.287372						NFIX	9.70268e-13	0.311861						AFAP1L2	1.46664e-61	0.650815						VMP1	6.26999e-09	0.2561
		OPCML	3.29676773010639e-149	0.862212						URM1	6.27537e-12	0.300979						ETV1	1.75451e-22	0.417248						PDE1C	2.56584e-09	0.262389
		AXIN2	8.37089414084164e-18	0.371446						HSP90AA1	2.63936e-10	0.277695						BEST3	1.18265e-28	0.468564						PEPD	2.90308e-06	0.207427
		C10orf113	1.44483902034639e-35	0.517298						PIK3C3	1.6843e-41	0.553637						TEK	7.34439e-42	0.555708						PHLDB1	1.4449e-15	0.346685
		RGS7BP	2.47583965375189e-38	0.534789						NCOA6	2.00831e-18	0.377944						MIR3681HG	4.62656e-18	0.374163						HIPK2	1.1166e-23	0.427903
		NETO1	1.42735227543124e-73	0.695718						SSH2	8.11116e-30	0.477337						MYT1	1.00803e-127	0.828892						LPGAT1	1.15257e-30	0.483568
		PPARGC1B	1.23314092139476e-41	0.554416						RICTOR	2.91825e-40	0.546407						ALDH1L1-AS2	2.99137e-38	0.534284						ERBB3	4.93556e-08	0.240895
		EIF2B3	3.15809118175551e-07	0.226288						MAPKBP1	1.5571e-10	0.281114						CRISPLD2	3.08236e-71	0.687597						FNBP1	8.79182e-47	0.582615
		CADPS	6.60465001501943e-13	0.314048						AMN1	1.05864e-08	0.252333						SLC1A1	1.95625e-52	0.610709						ATG4C	1.42189e-09	0.266455
		MGLL	1.05754339164203e-43	0.566068						IRF2BP2	1.6277e-06	0.212511						STK32A	5.60532e-67	0.672055						SNX30	1.64024e-15	0.346047
		CERS6	3.77645050535768e-15	0.341815						OTUD7B	3.08556e-94	0.757385						PRRX1	5.18928e-41	0.550805						AK5	1.36724e-26	0.452362
		ZNRF3	1.71681056128887e-10	0.280485						L3MBTL2	5.4687e-17	0.362672						NTN1	1.32969e-31	0.490319						CDK17	5.52867e-09	0.256996
		ICA1	1.04609444758385e-65	0.667226						ZFPL1	3.10541e-07	0.226424						TMEM63C	2.18783e-16	0.356012						SH3BP4	1.46625e-06	0.213416
		ARHGEF10L	4.17574928001486e-10	0.274684						JAKMIP3	4.08677e-51	0.604393						FZD9	4.40339e-30	0.479301						LINC01170	2.0344e-07	0.229837
		CACNB4	3.63261882223838e-29	0.47246						SLC48A1	8.26379e-24	0.429045						RTP5	4.40699e-44	0.568162						DNAJC6	1.0601e-24	0.43672
		CDK14	6.41956038673629e-23	0.421181						CBX7	1.75982e-18	0.378538						MDFI	5.67417e-10	0.272651						NLK	1.94097e-11	0.294169
		GPR158	2.36814373102052e-46	0.580359						FAM13C	2.31189e-97	0.765351						LINC01551	1.07059e-52	0.611945						DLG1	1.17845e-17	0.369867
		ANKS1B	4.99295406952624e-10	0.273501						TSGA10	3.25866e-07	0.226032						LINC00643	4.93602e-15	0.340443						UNC5C	9.2879e-51	0.602663
		TTC28	9.18928207525719e-10	0.269419						SYNM	2.60852e-07	0.227838						PAPSS2	6.35688e-20	0.393085						MBNL2	2.43109e-25	0.442106
		SPINT2	2.52201758885292e-06	0.208675						ADAP1	6.70494e-74	0.696838						ZNF469	1.81901e-15	0.345525						ZEB2	1.96092e-38	0.535411
		TSPYL2	8.6338036076013e-10	0.269839						MTURN	5.04352e-39	0.539004						AKR1E2	5.51828e-33	0.5						CDC42BPB	1.27191e-16	0.358636
		SCN2A	5.99921177770598e-30	0.478308						ACVR1C	1.17327e-18	0.380353						TIMP4	1.24967e-19	0.390182						GAB2	1.32556e-21	0.409176
		HOMER1	1.88069682678845e-26	0.451243						EPB41L3	2.06165e-19	0.388014						HES5	2.26769e-06	0.209613						COLGALT2	9.20753e-21	0.401228
		PTCH2	5.21681503924186e-16	0.351757						TRPV3	6.03233e-18	0.37295						INHBA-AS1	1.20953e-42	0.560159						OSBPL1A	8.10725e-11	0.285279
		MCF2L	1.06187079685204e-79	0.715819						ELOVL1	2.25162e-40	0.547072						PCOLCE2	1.26085e-13	0.323265						NUMA1	4.15518e-07	0.224043
		SLC44A5	1.2059076729105e-28	0.4685						TMTC4	5.48873e-133	0.837805						FOXG1-AS1	1.97119e-49	0.596128						RETREG1	1.44073e-23	0.426933
		FAM92A	5.72583247183082e-15	0.339679						PCGF5	3.63526e-39	0.539864						KIF18B	2.27965e-12	0.306937						ATP1B1	4.1201e-07	0.224113
		GRAMD1B	3.59466559545399e-34	0.50807						FBXO25	6.44352e-12	0.300821						KY	4.97026e-37	0.526678						DIXDC1	1.53865e-20	0.399086
		ZNF181	3.34664944845435e-21	0.405405						TATDN1	7.34303e-20	0.392468						PLAT	1.68711e-24	0.435						RNF220	2.35301e-91	0.749756
		FRAS1	1.63655327360993e-24	0.435113						KCTD2	1.55727e-07	0.231966						ASCL1	6.1777e-87	0.737495						ST18	4.656e-32	0.493546
		KCND3	2.61995229242718e-98	0.7677						TARSL2	2.38511e-79	0.714711						CTXND1	1.03468e-13	0.324345						GLTP	1.40496e-12	0.309738
		CACNG8	2.02797628761325e-56	0.628949						ARHGEF2	2.22192e-44	0.569789						SLC6A11	3.03311e-16	0.35442						DAZAP1	1.09424e-06	0.215931
		ADAM23	2.95911122055011e-11	0.291579						ZDHHC20	1.88547e-79	0.715034						NT5E	9.78762e-29	0.469192						PAQR4	4.96601e-07	0.222573
		PECR	4.10185846562613e-21	0.40457						CLDN15	9.66491e-19	0.381217						LAMA4	3.1932e-15	0.342672						DOHH	7.90443e-08	0.237279
		SLC1A2	4.00618711661897e-73	0.69418						WDR62	3.51957e-11	0.290506						ADGRB1	1.55707e-12	0.309146						FGFR2	1.71387e-64	0.662526
		KCNQ2	2.5446760664439e-69	0.680722						ABCD4	1.02861e-103	0.780616						LINC01234	7.26219e-33	0.499177						CNTN2	2.24212e-57	0.633153
		ETV6	3.69511703869055e-21	0.404998						CCNE2	7.15537e-15	0.338528						STUM	4.54222e-08	0.241527						MOG	2.14613e-21	0.40722
		BAIAP3	1.55109863984415e-13	0.322129						LANCL1	6.54479e-91	0.748554						DTX1	2.00142e-10	0.279494						CD22	4.69404e-21	0.404015
		GUCY1A2	6.80136400545169e-36	0.519421						FAM120B	3.15628e-09	0.260946						CYS1	1.10876e-12	0.311098						FOLH1	1.00287e-32	0.498206
		DOK6	1.91962987102621e-11	0.294237						ADORA1	1.27743e-13	0.323194						ATP13A5	2.07989e-13	0.320513						PIEZO2	4.58132e-13	0.316111
		PTPN5	1.61427167510272e-71	0.688588						TF	3.57738e-98	0.767366						MEG9	2.13965e-16	0.35612						LIMCH1	1.96269e-44	0.570083
		ZNF586	6.16434253543661e-18	0.372851						SERPINI1	6.43209e-38	0.532231						DLL3	2.20883e-15	0.344544						WHRN	2.82008e-14	0.331339
		GRIA3	1.79410755931471e-10	0.280201						NDE1	9.13599e-65	0.663591						COL5A1	2.03727e-17	0.367321						CPNE2	2.26489e-25	0.442362
		LRP1B	6.69081832486181e-28	0.462753						HAPLN2	7.64381e-11	0.285651						C2orf80	5.22116e-40	0.544911						LIPA	5.94381e-28	0.463154
		LRRTM4	2.40998193351914e-37	0.528656						SGK2	3.37254e-37	0.52774						MIAT	1.15297e-12	0.310874						PLEKHH1	7.7687e-32	0.491976
		RNF24	1.0736198727496e-21	0.410028						MAML3	4.17957e-111	0.796956						SCN9A	7.85031e-10	0.270479						TTYH2	6.12179e-30	0.478243
		NRXN1	7.36222166368801e-54	0.617368						ZBTB7B	3.89799e-11	0.289872						EMID1	2.30614e-42	0.558574						KIAA1755	3.76079e-11	0.290094
		NTRK2	1.31988895145284e-88	0.742212						PDLIM3	7.84423e-59	0.639432						SEL1L3	3.65084e-18	0.375241						DAAM2	9.05099e-39	0.537462
		GNB5	4.90206179427307e-65	0.66464						KDM4C	2.46152e-06	0.208889						USP43	3.51543e-46	0.579455						ENPP2	3.11624e-31	0.487675
		MYO5C	1.40140956216078e-25	0.444096						MITF	3.16121e-58	0.63684						LNX1	2.1134e-14	0.332866						ABCA2	1.12168e-60	0.647181
		C2orf80	2.56193701496808e-10	0.277889						AFF1	1.14893e-15	0.347834						RGS7BP	1.57752e-20	0.398981						TCP11L2	2.98579e-08	0.244693
		KCNK3	6.93896721746651e-28	0.46263						WDR20	1.48986e-34	0.510627						CSPG4	3.62802e-63	0.657296						NDUFS7	5.0068e-09	0.257699
		MED12L	1.63376596194603e-13	0.321844						NRBP2	7.53855e-13	0.313298						VWC2	7.28991e-40	0.544049						EML2	8.09935e-22	0.411163
		HS6ST3	4.96516762249222e-41	0.550917						MAP4K4	4.91697e-27	0.455924						ADRA1A	8.53575e-60	0.643507						KIAA1324L	2.06168e-09	0.263904
		SYT3	1.7962638785944e-13	0.321322						PAFAH1B2	2.28668e-18	0.377359						KCNH5	1.28249e-07	0.2335						ARHGAP23	1.37703e-53	0.616109
		EHBP1	1.05947927025024e-23	0.428102						RNF130	3.58031e-17	0.364676						RAB27B	1.12879e-17	0.370066						ELMO2	8.60542e-08	0.23662
		RGS7	1.13854089122898e-10	0.283121						RBPJ	3.59101e-28	0.464853						CPNE5	3.2919e-30	0.480232						MAPK8IP1	1.78134e-07	0.230898
		RAPGEF4	5.41642076522263e-21	0.403425						KLF7	4.85527e-12	0.302501						SLC7A10	5.82479e-40	0.544628						MYO1D	1.41925e-48	0.591825
		PTPN14	1.31803418606653e-14	0.335349						TMEM87A	3.59766e-22	0.414407						SLC40A1	4.97278e-18	0.373833						LANCL1	2.96198e-07	0.226809
		TIMP3	1.02994607328498e-37	0.530962						COL11A2	6.61392e-53	0.612928						PARVA	7.15796e-08	0.238045						OSBP2	8.40927e-12	0.299231
		ZNF736	2.5976979688457e-12	0.306176						CHADL	3.96014e-15	0.341572						ANKRD55	1.04113e-17	0.37044						UGT8	1.96708e-20	0.398055
		RUNX1T1	1.17163428857129e-49	0.597252						CASP6	4.19858e-09	0.258943						BASP1-AS1	3.94651e-11	0.289795						MBP	9.80856e-42	0.554987
		MYH10	2.91400664800054e-43	0.563624						CA14	1.69947e-82	0.724444						PLSCR4	7.59729e-24	0.429363						MICAL3	2.58002e-24	0.433419
		CACNG2	1.90377273250024e-85	0.733203						ACP7	7.05572e-88	0.740169						WFDC1	2.35133e-17	0.366651						RTN4	1.85185e-30	0.482065
		SPRED3	6.32208068182623e-18	0.372735						ELOVL2	1.74442e-20	0.39856						SLC16A10	1.2273e-14	0.335722						WDR20	1.33844e-22	0.418312
		TMEM263	1.30102786333897e-11	0.296602						PRDX1	3.23402e-61	0.649408						CHRDL1	4.02976e-11	0.289665						OTUD7A	1.21506e-28	0.468475
		SPTAN1	2.43685563753477e-40	0.546869						CRYBG3	3.48795e-45	0.574145						RHOJ	4.18454e-26	0.448417						NPC1	6.5503e-06	0.200054
		SPARCL1	1.74672605077705e-72	0.691968						TRUB2	1.04146e-33	0.504952						EPAS1	2.0383e-22	0.416657						MAP4K4	3.03588e-46	0.579791
		SGIP1	2.2556905488218e-15	0.344438						CLYBL	6.29212e-08	0.239038						GSG1L	7.31539e-36	0.519216						TSPAN5	1.66464e-17	0.368263
		RBMS1	1.49407466870644e-06	0.213254						ST3GAL5	2.33685e-43	0.564158						FERMT1	4.31122e-70	0.68351						MEGF9	1.09183e-20	0.400518
		POU6F2	1.45138418442414e-08	0.250035						PRRG1	2.05038e-07	0.229774						POU6F2	1.25548e-28	0.468366						USP54	3.91893e-11	0.289839
		LRRC4	1.61964513340495e-27	0.459745						ANKRD12	4.64338e-16	0.352331						IGSF9B	4.52642e-19	0.384574						PCDH9	8.04674e-19	0.382032
		TTC21B	5.39464707122056e-08	0.240217						LIPE	5.46107e-35	0.513514						COL9A1	1.54756e-16	0.35769						NEO1	9.28058e-17	0.36015
		PRSS55	1.45266845340699e-35	0.517282						C10orf143	1.86008e-06	0.21135						LRRN2	2.62466e-47	0.585344						FRMD4B	8.33985e-47	0.582735
		PDGFRB	1.62805062659031e-11	0.295241						SLC2A10	2.0852e-13	0.320499						ZEB1-AS1	1.8651e-15	0.345399						GATM	6.14648e-09	0.256242
		ATRNL1	3.73829379309296e-09	0.25976						RNF141	2.88094e-47	0.585135						ATCAY	1.2893e-29	0.475837						FA2H	9.91427e-46	0.577068
		SLC2A13	9.74955756469968e-14	0.324669						TSC22D4	1.30175e-08	0.25083						OLFM2	3.90815e-39	0.539674						CUEDC1	2.25374e-39	0.541115
		CAMK2G	6.6338516117861e-81	0.719574						RHBDD1	1.2181e-09	0.26751						MIR9-3HG	1.54929e-66	0.670387						NFIX	1.34219e-51	0.606723
		TSC22D1	4.37430370095682e-14	0.328997						ATE1	1.54826e-06	0.212945						CASKIN1	4.68055e-09	0.258176						APPBP2	3.68635e-06	0.20529
		BEND6	1.99447427619546e-11	0.294003						ERRFI1	3.9841e-09	0.259313						PFKP	1.22261e-24	0.436193						ITCH	1.95662e-20	0.398078
		FMN2	3.44781297702196e-06	0.205891						SMIM7	1.80866e-13	0.321284						RNF165	2.32212e-11	0.293071						DSCAML1	6.8209e-11	0.28637
		ATP8B2	1.25143656132455e-20	0.399949						PUF60	7.72977e-20	0.392248						C2CD4C	3.74646e-10	0.275399						ACACA	1.73347e-10	0.280423
		MAGI3	2.90843885855069e-15	0.343147						SLC38A2	1.17578e-06	0.215316						GRAMD2A	3.96648e-06	0.204631						LRRC4B	9.11011e-07	0.21749
		FAM78B	3.40676570786461e-21	0.405332						STMN4	3.71162e-90	0.746501						ADGRA1	1.16175e-10	0.282992						VSTM2B	2.22226e-08	0.246895
		SCN8A	4.26621616560148e-09	0.258831						TNS2	4.34024e-06	0.203817						RTN4RL1	1.05382e-26	0.453273						LINGO1	1.43792e-09	0.266379
		SLC4A10	5.83603911666796e-10	0.272463						CLASRP	1.73115e-47	0.586278						SLC16A14	5.87517e-10	0.272419						CDKL1	2.24504e-07	0.229047
		AMPH	1.18192705023669e-10	0.282882						ST3GAL4	3.6452e-72	0.690855						RGS22	1.24695e-11	0.296859						FAM222B	8.21634e-10	0.270173
		SLC45A4	9.97126644501465e-10	0.268867						MAP6D1	5.21977e-22	0.412923						EMP2	1.47315e-25	0.443916						GNG7	6.16118e-08	0.239199
		ATCAY	1.82106477387754e-63	0.658486						PRIMA1	1.99925e-33	0.503025						TOX2	3.43446e-54	0.618894						HEG1	2.05405e-07	0.22976
		THRB	8.55121713965325e-38	0.531464						CPOX	5.29318e-11	0.287963						NETO1	7.6442e-23	0.420502						PLCH2	1.47158e-37	0.529996
		GSE1	3.31775018173604e-08	0.243901						ARHGAP22	6.53011e-75	0.700259						LINC02198	1.23693e-06	0.214881						ALOX12-AS1	7.44436e-08	0.237742
		DENND3	2.05846743808977e-29	0.474317						IBTK	5.60409e-29	0.471035						SLCO5A1	8.10293e-08	0.237086						RASGRF1	7.44375e-15	0.338324
		FGF14	6.38217170235945e-60	0.644036						SPTLC2	8.45986e-20	0.391861						CSPG5	3.6362e-24	0.432136						JPT2	1.62685e-08	0.249198
		PCNX2	4.13044295284206e-10	0.274756						EXOC2	4.44271e-23	0.422609						LY6H	5.07578e-13	0.315535						RAB7B	2.45844e-09	0.262686
		SLC25A25	1.64005254221002e-23	0.426438						UBE2G1	1.36414e-08	0.250488						CACNG4	1.74705e-95	0.760601						S100B	4.01441e-06	0.204522
		UBE2O	3.9165269365198e-13	0.316991						C5orf63	2.23209e-07	0.229093						ST6GAL2	3.13695e-36	0.521586						COL18A1	1.38725e-06	0.213894
		SMAD3	2.70653811700989e-23	0.424519						STK39	3.89681e-18	0.374945						WNT7B	1.44029e-12	0.309595						SSBP3	3.09545e-16	0.354321
		ARAP3	4.99313125820057e-08	0.240807						USP45	7.6944e-12	0.299762						CLDN1	2.55474e-13	0.319373						RASGEF1C	1.83832e-06	0.211452
		SH3BGRL2	2.1279313121794e-10	0.279096						TMC6	6.04257e-61	0.648291						SHH	3.30249e-11	0.2909
		SLC4A4	3.03694072883391e-30	0.48049						DHCR24	7.56162e-35	0.512581						CACNA1G	7.66533e-31	0.484855
		FAM189A1	3.48399308977785e-10	0.275877						KLHL4	9.15978e-19	0.381456						C1QL2	4.90272e-47	0.583937
		KHDRBS2	3.18757672952212e-19	0.386113						CYP2J2	8.57702e-53	0.612398						ATXN8OS	2.41873e-08	0.246265
		CAMK1D	2.75112176932747e-17	0.365915						GRB10	2.45862e-23	0.424888						TMEM196	1.16295e-24	0.436378
		NR3C2	5.80076987977713e-11	0.287389						MAP2K5	8.23569e-53	0.612481						VIPR2	1.49379e-19	0.389411
		RIMS2	3.485852902925e-07	0.225483						TALDO1	7.10525e-14	0.326386						SPRY1	8.23315e-14	0.325588
		GRIK2	1.65760267640892e-21	0.40827						MEGF9	4.17935e-41	0.551352						GSTM5	8.19708e-07	0.218383
		RFTN1	3.59732369179518e-26	0.448953						DBNDD2	1.49269e-60	0.646667						HAPLN1	3.30212e-08	0.243937
		FAT3	8.72123338890235e-10	0.269771						SAMD8	4.18248e-68	0.676262						CALCRL	4.76891e-20	0.394311
		DLGAP1	1.80168546545386e-69	0.681267						IPO13	6.50996e-88	0.740267						HRASLS	6.48177e-10	0.271763
		SLC43A2	8.52420987994662e-12	0.299149						APBB1	7.08924e-72	0.689844						PXDN	4.39821e-25	0.439949
		CAPRIN2	1.09322842456199e-09	0.268244						PTPRK	5.11666e-33	0.500226						COL20A1	1.96404e-37	0.529213
		KCNQ3	2.5697230694385e-66	0.669554						TRPC4AP	2.04035e-59	0.641913						OAS3	3.70327e-13	0.317304
		ADGRB3	6.88673384620089e-20	0.392743						AARS	1.07387e-06	0.216091						FABP7	5.31487e-25	0.439257
		CSMD1	1.83093478765582e-71	0.688396						SLC7A11	9.38813e-21	0.401147						LINC01546	3.81485e-07	0.224745
		CMIP	1.66631877919771e-17	0.368259						FTL	4.64756e-07	0.223121						KCNG4	1.66657e-38	0.535843
		LMO3	1.19476625643899e-23	0.427646						LRRC1	3.95927e-74	0.697616						EMILIN3	1.20465e-24	0.436248
		NCAN	4.91260633259841e-23	0.422219						MYO1E	3.15763e-99	0.769957						ALPL	6.41099e-09	0.255941
		ERC1	9.12805128272763e-10	0.269464						SEC14L5	1.82882e-78	0.7119						DOC2B	3.33286e-10	0.276168
		CPE	1.89782233451576e-29	0.474581						SLC5A11	2.32322e-120	0.815497						GFRA1	1.73965e-13	0.321498
		CAMK4	2.88987481887221e-16	0.354656						ACSL1	6.09153e-48	0.588607						PRKG2	7.3876e-31	0.484971
		ADAMTS10	5.44013297114401e-30	0.478623						CYP7B1	2.28609e-80	0.717906						GALR1	1.02126e-30	0.48395
		SLC16A14	8.80233763060618e-16	0.349164						LAP3	1.88825e-64	0.662362						SPRY4	4.73638e-51	0.604083
		PRCD	3.2572898500141e-11	0.290985						MOSPD2	6.52258e-42	0.556003						MIR4697HG	4.21418e-08	0.242096
		SYNGR1	1.41708609421348e-21	0.408906						PRR5L	1.55514e-64	0.662691						C1QL1	5.90591e-75	0.700406
		TRIO	7.39676042615109e-135	0.840847						AFMID	1.69833e-80	0.718308						TVP23A	2.49566e-11	0.292628
		EPHB1	1.29856331100803e-35	0.517599						TRPM6	1.74445e-59	0.6422						PRRX2	4.55839e-10	0.274104
		SRC	9.2218165593173e-10	0.269395						ARRDC2	2.81378e-35	0.515407						CHST8	6.48027e-31	0.485383
		GUCY1A3	5.77458675743206e-21	0.403161						FRY	6.14644e-11	0.287026						KCNK2	1.91105e-15	0.345276
		OBSL1	1.62404410607256e-47	0.586421						2021-12-01	3.47391e-06	0.205823						PAH	1.72204e-51	0.606203
		SUSD4	3.18054806012953e-28	0.465261						KCNH8	6.98705e-12	0.300338						RARRES2	7.10064e-25	0.438195
		SLC4A3	1.06768567750082e-20	0.400612						FTO	1.72567e-10	0.280452						S100A10	1.23392e-10	0.282607
		SNRPN	3.93486530637569e-10	0.275076						Rcorrelation3	1.06437e-07	0.234963						PAQR9	4.35973e-17	0.363746
		RBFOX2	2.58069710433793e-08	0.245782						PRUNE2	1.27229e-52	0.611591						GPT	4.35875e-07	0.22365
		DGKB	4.68354246270101e-20	0.394388						TULP3	5.00787e-08	0.240784						SIX4	3.84189e-06	0.204918
		NR2F1	1.30594872283024e-58	0.638487						WDFY1	8.29892e-20	0.391944						NTRK3-AS1	5.41325e-11	0.287823
		KCNN2	1.46139315971619e-77	0.708997						BTBD16	2.23233e-22	0.416298						PDGFRA	4.56731e-20	0.394495
		DYRK2	5.48044428013712e-06	0.201693						GCLC	1.15592e-23	0.427771						INAVA	6.55875e-23	0.421098
		RGS12	1.35734293736972e-56	0.629721						BIN1	3.52879e-29	0.472555						FZD10-DT	2.94712e-09	0.261425
		MPP6	1.32394703322105e-06	0.214297						GINS4	1.5666e-07	0.231919						CHAD	2.72675e-34	0.508874
		ZNF804A	7.36322383911334e-26	0.446404						CCDC122	2.53276e-06	0.208637						NGF	1.49956e-28	0.467775
		FOS	1.13097906056579e-12	0.310984						ARHGAP1	4.88004e-21	0.403855						CACNG5	6.06502e-47	0.583456
		DTX1	1.16136319806106e-29	0.476176						ENOX1	2.7127e-41	0.552441						ASIC4	7.18621e-70	0.682711
		ACHE	5.36247305703355e-09	0.257212						SVEP1	1.2903e-20	0.399822						SPSB4	1.68323e-58	0.638015
		KCNK9	8.13743477146059e-10	0.270238						EXOC6B	4.59087e-25	0.439792						LINC01607	2.23613e-08	0.246849
		RBM20	3.25429098348333e-06	0.206408						2021-03-01	4.53759e-28	0.464065						SSTR1	4.0348e-53	0.613934
		CCNG2	6.83973199892066e-12	0.300466						KCNK10	6.60327e-32	0.492475						CACNG1	1.09529e-10	0.283368
		IDH2	3.97850113690424e-11	0.289745						IGSF10	2.28226e-09	0.263201						KCNJ16	2.62909e-79	0.714578
		COL12A1	5.06408509471869e-10	0.273407						EYA4	1.42672e-09	0.266432						LINC01114	3.20217e-12	0.304953
		TTC9	1.69437278327034e-12	0.308658						AFAP1L1	2.09389e-07	0.229606						RHBDL3	1.07663e-11	0.297746
		MTHFD1L	1.09536024957728e-47	0.587301						DUSP10	5.52771e-13	0.315054						CLVS1	7.13053e-14	0.326366
		EFNB3	1.15220695804168e-08	0.251719						DTHD1	1.40424e-30	0.482943						PDE6A	2.43226e-06	0.208995
		PLG	6.42478209012585e-14	0.32693						RGS13	5.21155e-18	0.373619						FXYD6-FXYD2	4.83727e-12	0.302523
		DBN1	1.28752869133752e-15	0.347263						ENOSF1	2.27044e-17	0.366815						SLC16A13	7.06104e-09	0.255251
		FNDC5	6.42718254037665e-13	0.314202						PRKCQ	1.37452e-25	0.444165						SLC8A3	2.31323e-19	0.387513
		LRRTM1	5.28234088670311e-15	0.340094						WDR44	2.15553e-08	0.247121						METTL24	1.90535e-14	0.333413
		ADARB2	1.98352809320536e-26	0.451056						ISM1	1.50933e-18	0.379227						C9orf129	5.06154e-06	0.20242
		FNBP1L	1.0661870866154e-13	0.324181						CREB5	2.1882e-30	0.481535						MPZL1	1.32954e-10	0.282129
		LIMS2	8.50572144929968e-27	0.454021						ITPK1	8.76961e-14	0.325245						SYN3	3.25295e-36	0.521485
		HECTD2	3.81761336608873e-19	0.385322						COBL	1.00049e-40	0.549141						THSD1	2.34533e-12	0.306772
		FGF9	3.27501787375439e-19	0.385994						USP9X	2.20911e-08	0.246939						FAM78B	4.89831e-09	0.257854
		CTDSPL	7.16459018414942e-24	0.429584						FAM213A	2.61931e-25	0.441835						OXTR	1.98615e-08	0.247727
		PHLDB2	4.38187737974738e-15	0.341054						ABHD17B	3.96104e-27	0.456672						KCNMB2	1.39752e-22	0.418143
		KIAA1217	1.1247521339248e-09	0.268051						CD200	3.74561e-11	0.29012						ARHGAP31	1.49341e-25	0.443867
		KIFAP3	6.20021017663837e-10	0.27206						ACSS2	9.39369e-37	0.524929						MPPED2	4.58744e-66	0.668595
		EXT1	8.57330056121583e-07	0.218004						GIT1	1.87442e-06	0.211283						NKAIN3	5.09621e-17	0.363006
		FER1L5	1.74309113201931e-23	0.426206						TTL	1.29423e-06	0.214492						SORCS1	1.12476e-11	0.297482
		CHD3	1.87652465038317e-33	0.503213						KLF9	1.43738e-07	0.2326						SCN1A	5.82728e-12	0.301419
		RAD21L1	5.82304232189264e-52	0.608458						AMER2	2.76317e-18	0.376504						VCAN	3.19612e-20	0.396009
		KCNJ3	3.40577727497804e-17	0.364911						GOLGA7	4.53249e-20	0.394527						MMP16	2.00719e-37	0.529154
		DNM1	3.09575174954978e-21	0.405724						UNC5C	2.0471e-40	0.547315						SHISA9	2.01585e-45	0.575423
		FBXO16	1.22352197453359e-06	0.214975						CDC42SE2	3.93893e-17	0.364225						PID1	1.92964e-46	0.580827
		ABCD2	1.00970360521876e-06	0.216616						NCKAP5L	1.67241e-09	0.265344						GRIK1	1.25566e-22	0.418563
		PRKCG	5.83958609238593e-09	0.256607						SIK3	4.35739e-23	0.422684						BRINP3	6.2188e-08	0.239128
		GPR17	3.08421636729349e-15	0.342849						CLCA1	1.40239e-19	0.389684						CHL1	7.71835e-59	0.639462
		TNS1	1.13415039453151e-32	0.497835						2021-09-04	1.93599e-52	0.61073						C5orf67	4.42882e-10	0.274295
		SLC29A4	1.74419006571622e-06	0.211911						MYLIP	1.34659e-31	0.49028						DLEU7	4.26748e-06	0.20397
		CA12	9.21729782812926e-09	0.253335						CD55	1.55954e-33	0.50376						EDNRB	1.40292e-23	0.427034
		TMEM163	7.21896625856814e-21	0.402237						LPAR1	7.82872e-43	0.561222						CCND1	4.31014e-49	0.59443
		MEX3B	2.9894061022833e-10	0.276881						ZFYVE16	3.07874e-37	0.527988						SLC4A3	1.41841e-08	0.250203
		HAAO	7.03456151691603e-07	0.219671						PLEKHG3	8.96328e-46	0.577301						HEY1	7.52968e-08	0.237654
		SEMA5B	8.8930241012746e-12	0.298895						SZT2	1.35838e-09	0.266767						COL4A4	3.17468e-14	0.330709
		APC2	1.28217173938545e-07	0.233502						TRIM2	4.20908e-37	0.527134						LINC01550	3.58514e-11	0.290391
		SPIRE1	5.72247156464605e-37	0.526292						ZDHHC9	9.69382e-36	0.518424						RGMA	4.44057e-44	0.568143
		SMS	3.77831813350046e-06	0.205069						ANXA4	7.69714e-11	0.285608						RAB3C	2.2802e-09	0.263208
		PLEKHA6	6.60312387004735e-16	0.350592						PTPDC1	3.23811e-25	0.441065						NSG2	6.55934e-36	0.519522
		NCEH1	5.0276116200311e-10	0.273455						FNIP1	6.13973e-34	0.506505						KCNQ2	3.03081e-43	0.563529
		EFCC1	8.45138237624589e-08	0.23676						PPP1R21	1.46404e-33	0.503947						VEGFA	1.67399e-17	0.368237
		INPPL1	7.98610146438482e-14	0.325753						CDK8	3.23595e-45	0.57432						TTC39C	6.56255e-22	0.412007
		RGS16	2.51200952339778e-23	0.424806						PPP2R3A	5.0303e-13	0.315586						TUB	2.14543e-33	0.502816
		CPNE7	2.13684125293308e-06	0.210135						HIPK2	1.67825e-67	0.674018						ADAMTS10	5.82877e-07	0.221243
		FAM46B	8.24025112315806e-30	0.477286						ERBIN	8.39638e-34	0.505586						STEAP2	3.58273e-14	0.330064
		RGS8	1.35472459925636e-06	0.214099						ATG13	1.50929e-16	0.357811						MIR124-2HG	1.05257e-11	0.297882
		EPHB3	2.08763304227552e-20	0.397805						RAB11FIP4	2.92022e-29	0.473175						DDAH1	3.76801e-37	0.527437
		ZNF516	7.04087303720908e-14	0.326435						ARFGEF3	2.04896e-32	0.496046						ANO6	3.26936e-18	0.375742
		GFPT2	1.64814257005656e-35	0.516925						FRYL	1.53811e-53	0.615886						ATP2C2	2.48779e-07	0.22822
		SIX4	8.67107132412002e-08	0.236561						EDIL3	2.43163e-43	0.564062						GALNT3	8.86988e-08	0.236385
		GAD1	9.91330399514685e-97	0.763764						AGA	1.59456e-07	0.231778						MYT1L	6.65176e-38	0.532141
		DACT2	2.24828561456379e-10	0.278739						RALYL	1.32512e-12	0.310075						PALLD	1.81678e-21	0.407898
		SIRPA	9.99376192811974e-09	0.25275						CCP110	2.76574e-11	0.291996						ANO5	5.17182e-06	0.202223
		EXOSC10	3.07344066203744e-38	0.534212						PDGFRL	1.38164e-15	0.346909						PAK3	3.41832e-11	0.290687
		DENND1A	5.57887314023894e-16	0.351426						DLG2	1.41868e-32	0.49716						MAST1	1.05538e-08	0.252356
		NDUFAF5	1.72804295101687e-06	0.211991						CEP72	1.50123e-08	0.249787						GPLD1	8.0553e-15	0.337914
		PTPRE	9.14103747647505e-34	0.505336						RELT	6.50039e-10	0.271744						ELMOD1	1.29835e-19	0.390017
		KAT2A	1.85835465463133e-16	0.356804						GALNT6	5.26438e-59	0.640169						LMO3	6.0115e-39	0.538542
		SRGAP3	3.48404885050482e-15	0.342227						CLMN	7.44221e-64	0.660023						SOX4	2.56563e-34	0.509051
		IFFO2	1.10415492495935e-07	0.234676						INSIG1	2.65947e-27	0.458045						GPR176	2.1596e-22	0.416429
		SLC9A5	1.91369125223309e-11	0.294255						HHIP	1.52984e-87	0.739219						FAM160A1	1.38871e-12	0.309805
		MKRN2	1.01084905666767e-08	0.252668						TMEM26	5.72673e-06	0.20129						KCNN2	4.3689e-10	0.274385
		HERC1	1.93654646589242e-27	0.459134						PAK5	7.71649e-14	0.325939						RPH3A	7.66941e-14	0.325972
		CDO1	2.30852047594286e-13	0.319935522719696						FAT4	9.34615e-15	0.337143						RLBP1	7.68398e-07	0.218928
		DIAPH1	3.3902317948912e-27	0.457209020717561						PARD3B	1.27115e-26	0.452617						ANKRD29	2.88318e-10	0.277118
		OR4Q2	5.53942091429477e-08	0.240014264310887						ADK	3.58208e-06	0.205548						C1orf61	2.0003e-06	0.210714
		ZNF521	1.04652187818357e-06	0.216311120998002						FAM53B	1.68082e-11	0.295047						COTL1	4.86057e-11	0.288496
		CCDC88C	2.98155352176033e-10	0.276898526367474						PPM1H	6.01138e-13	0.31458						SHISA6	2.53702e-33	0.502318
		PRKCA	4.04068796658907e-89	0.743642926040256						ANK3	1.07004e-24	0.436685						FAM19A1	8.01452e-15	0.337941
		KIF5C	5.6222124442965e-06	0.201459164463933						CAMKMT	7.71139e-10	0.270599						DGKB	8.05937e-12	0.299485
		TANC2	1.19288838956295e-17	0.369810392454215						AP3B1	2.8763e-10	0.277134						DUSP6	1.309e-26	0.452515
		VWA3B	1.55180598849197e-14	0.334493056030596						SREBF1	6.51621e-06	0.200102						FAM189A1	3.32464e-27	0.457276
		MYEF2	3.85214827856843e-18	0.374997002643009						CENPC	1.15091e-14	0.336058						ZNF423	7.15492e-59	0.639602
		FAM222B	9.37794624139614e-41	0.549305553660597						PTK2	1.11679e-07	0.234587						NEU4	3.19004e-31	0.487602
		ZFP30	7.26180304024579e-27	0.454571016571186						OPALIN	7.4777e-42	0.555663						PLXNA2	6.04442e-30	0.478284
		CEP41	7.33927972363571e-08	0.237852096420383						TULP4	1.61649e-09	0.265578						KIAA1549	9.00792e-32	0.491521
		KY	9.27781557017224e-10	0.269354276253213						PALM2	3.07948e-42	0.557861						MSI1	4.23639e-06	0.204036
		TLN2	8.47056939698367e-44	0.566600057451084						UBP1	9.49213e-19	0.381298						NID1	3.65935e-08	0.243163
		SLC9A3R1	8.80964244498034e-10	0.269703503695904						COL5A2	2.04059e-07	0.229813						TMEM130	3.46681e-15	0.342252
		SAMD4A	2.06999962639342e-49	0.596022313022775						MUSK	3.70997e-17	0.364508						ARHGEF6	1.81044e-19	0.388578
		MAST2	1.93153096565184e-06	0.211020397775786						STARD13	2.27438e-07	0.228942						PITPNM2	8.20535e-38	0.531575
		MFGE8	2.85085658716176e-29	0.473253384691827						IL1RAPL1	9.20007e-15	0.337224						CRMP1	2.42195e-13	0.31967
		RUNDC3B	3.23751294503453e-14	0.330604347621518						RPA2	2.23631e-06	0.209735						GAD1	2.33592e-53	0.615042
		EGR1	1.92739333466024e-06	0.211039147161383						AKAP2	1.35695e-23	0.427161						PHLDA1	1.13699e-09	0.267978
		TMEM169	6.43218179286592e-11	0.286739735368642						KRT76	2.03918e-09	0.26398						KCNB1	9.92403e-23	0.419484
		SATB1	6.65036333237531e-18	0.372503130925624						GCSAM	1.94138e-06	0.210976						GRIN2B	2.7783e-14	0.331418
		GRM5	5.12703733159887e-59	0.640217921862434						FOXN2	1.82148e-18	0.378383						PLCB4	2.55681e-06	0.208554
		FHOD1	9.92514479652252e-08	0.235509163714193						MEIS2	9.84312e-14	0.324617						ADAMTS9-AS2	8.66549e-37	0.525151
		WLS	9.73417408274715e-21	0.400996335518054						KANSL1	1.26867e-07	0.233585						LINC02294	1.67879e-06	0.212243
		GABRB1	6.71873901081046e-34	0.506240594860224						GAB2	1.90749e-21	0.4077						ATP10A	3.26828e-07	0.226008
		IGSF9B	3.25168318168624e-32	0.494642085267583						ZBTB47	1.44454e-06	0.213545						DZIP1	5.8861e-37	0.526215
		ST7	2.85770776485545e-07	0.227099304237369						RETREG1	3.7209e-21	0.40497						NEDD9	1.23239e-18	0.380134
		FAM198A	2.53287437161678e-07	0.228075293554152						HIP1R	1.46579e-11	0.295879						GRAMD1B	6.04747e-32	0.492745
		SORCS1	2.17696722042126e-12	0.307205267354441						GPRC5B	4.25355e-29	0.471942						MED12L	1.44048e-22	0.418024
		KCNIP3	2.19833727741681e-69	0.680953166293933						TMEM206	8.24016e-09	0.254142						NRCAM	7.74735e-52	0.607866
		TUBG2	7.64141879959801e-08	0.237540355445553						TLE4	1.81784e-09	0.264772						SNTG1	2.33253e-27	0.458496
		CAMTA1	2.59696743861534e-48	0.590494515886492						HNRNPA2B1	2.40826e-15	0.344106						TNR	8.79635e-92	0.750905
		ADARB1	2.8903387111906e-22	0.415275747183399						TTYH1	7.3676e-15	0.338377						PTPRZ1	8.27615e-54	0.617134
		NRG1	3.95767136570829e-06	0.204650668856469						DSCAML1	1.21253e-11	0.297028						PTPRG	8.3951e-39	0.537661
		PSMA1	6.8968686624042e-23	0.420902544978434						CDH20	9.58917e-09	0.253049						KCND2	2.04955e-27	0.458939
		FRRS1L	4.83842285386595e-19	0.384280739700564						DTX4	3.45439e-14	0.330259						SPRY4-AS1	4.29674e-37	0.527077
		PIGZ	3.59035606051664e-06	0.20552730788342						SPCS2	2.353e-08	0.24647						SDC3	1.98744e-08	0.247722
		LGI1	2.9795259249216e-42	0.557942424395996						GPR107	4.37081e-14	0.329001						GRIK3	5.54965e-30	0.478559
		RPS6KA3	4.64185760243111e-13	0.316037642496918						ZFP62	6.4362e-10	0.27181						FARP1	1.75793e-38	0.535701
		ELAVL4	4.29658649298024e-51	0.604287854624365						OLAH	3.32883e-27	0.457272						KCNT2	6.83467e-08	0.238401
		GPC6	6.98343657015147e-28	0.462608448118787						HSD11B1	3.69043e-19	0.385471						ZNF516	1.88389e-41	0.553356
		PLA2G4C	8.40239175155241e-12	0.299235503802356						SLC17A3	3.20687e-06	0.206539						GNAL	1.29454e-11	0.296632
		ZNF772	1.22688155242858e-07	0.233848797765723						HOXB5	5.52834e-09	0.256996						ALDH1L1	2.79998e-22	0.415402
		PDZRN3	6.05831480183386e-47	0.583458782196677						CRB2	8.80246e-07	0.217781						GRM5	3.06562e-30	0.48046
		MARK1	8.2921790731635e-10	0.270111144051465						CLUL1	2.10237e-08	0.247306						XKR4	2.1219e-20	0.397737
		IGSF21	1.0726572676967e-110	0.79608802824041						CYB5R2	5.04172e-10	0.273436						CACNA2D3	5.15082e-10	0.273294
		MTMR7	9.86791672585899e-11	0.284032278764944						KCTD4	6.25413e-11	0.286916						KCNIP1	2.10865e-28	0.466638
		DLG5	1.65104731850713e-11	0.295155770854574						HNRNPU	1.8469e-14	0.333577						TOX	3.69581e-55	0.623307
		PGAP1	2.32000300560258e-18	0.377293697528532						PIAS4	9.10441e-07	0.217495						FAM110B	3.40519e-15	0.342344
		TNS3	7.98562000513271e-48	0.588004990958405						SLC30A4	3.23858e-06	0.206451						HECW1	5.16982e-65	0.664551
		CDK2AP1	1.86406446481469e-07	0.230535755310685						INIP	9.08812e-07	0.217511						NEBL	4.44115e-51	0.604218
		ARNT2	2.03754795383517e-07	0.229824456691366						GALNT1	4.27125e-09	0.258822						KIAA1217	4.3085e-25	0.440024
		JAZF1	1.72550712349041e-56	0.629259760089252						ST3GAL6	1.37888e-45	0.576304						CNTNAP5	4.45701e-13	0.316266
		SMARCD3	3.36147701911756e-13	0.317845655340252						MTMR10	1.14835e-44	0.57135						ZEB1	3.08509e-17	0.365377
		WEE1	1.45111711040782e-06	0.21350596587328						DAZAP1	1.27704e-06	0.214607						HS6ST3	3.86732e-12	0.303844
		COL4A3	3.54319518950915e-07	0.225349300347765						PLXNB1	2.42006e-15	0.344081						NETO2	1.94343e-14	0.333309
		ARHGAP20	4.02130746715431e-50	0.599546868445017						SPPL3	1.866e-11	0.29441						COL27A1	4.52011e-25	0.439849
		HLF	2.35616512479932e-25	0.442218991540084						ARMC1	4.17275e-08	0.242171						KCNF1	2.62149e-64	0.661804
		UNC80	3.60695725552299e-91	0.749254801933005						RASSF3	5.16721e-09	0.257476						FIBIN	9.49636e-24	0.428518
		CHL1	3.0539010650524e-14	0.330915118747103						NPC1	1.34677e-48	0.59194						CXCL12	1.65022e-09	0.265436
		RPH3A	1.293251643355e-85	0.733691570445714						DENND5A	7.50611e-30	0.477587						SLC19A3	6.16021e-09	0.256226
		CMTM3	1.17932691375236e-13	0.323630952368754						C16orf62	1.79582e-20	0.398438						STAMBPL1	4.65576e-20	0.394413
		AKR1E2	1.30146971468081e-32	0.497420041882818						MAPK8IP1	2.31497e-06	0.209431						UNC5A	4.44006e-08	0.2417
		C15orf39	6.49155733543625e-10	0.271752798934773						ADGRG6	3.28292e-24	0.432519						MEG3	3.18189e-11	0.29113
		ANO5	3.6389395217116e-21	0.405061290841002						GSTO1	4.39642e-09	0.258619						B4GALT6	4.61204e-25	0.439775
		ADCYAP1R1	1.67687801276124e-41	0.553647581896178						KLHL32	1.99498e-22	0.416742						LGI1	4.43374e-13	0.316295
		ANXA6	5.71464913826997e-26	0.447308789696194						CPB1	1.03391e-06	0.216414						COL5A3	2.00711e-35	0.516367
		CRMP1	1.68681896646694e-48	0.591445119335024						MAPK8IP3	9.3949e-09	0.253197						AMPH	2.15229e-22	0.416442
		NECTIN1	2.11673678483962e-18	0.377707069407777						METTL16	8.50177e-14	0.325413						ADCY1	4.13272e-16	0.352904
		LMNB1	2.83734302247309e-09	0.261689435525382						CDK6	8.48352e-61	0.647683						EPHA5-AS1	2.86031e-11	0.291788
		SEPT3	1.49108519923009e-40	0.548124918136513						ANKRD28	1.19015e-10	0.282838						ADGRA2	7.90947e-10	0.270429
		DZIP1	5.41480366712868e-27	0.455590153780423						ADD1	1.76601e-09	0.26497						CADM3	3.74691e-12	0.30403
		APBA2	3.28692598027459e-30	0.480237207725484						SLC16A1	3.5295e-10	0.275792						NRSN1	8.25089e-28	0.462043
		B4GALT6	3.55715014601086e-46	0.579428056696822						TREH	3.63548e-15	0.34201						MAP3K20	2.30896e-06	0.209454
		KIAA1549	4.23541968419995e-85	0.732189987008242						RPS6KA1	1.22005e-24	0.436201						SLITRK4	2.80486e-10	0.277298
		ME3	6.22476266126324e-08	0.239120365979203						MFSD6	1.05839e-12	0.311364						FGFR3	7.65665e-20	0.392289
		NETO2	4.06951610537845e-83	0.726315162014282						TYMS	1.06394e-27	0.461179						LRP8	3.36572e-25	0.440924
		GPC1	2.91331154131756e-36	0.521791954111544						ARSB	8.00529e-16	0.349636						LMO2	7.13926e-10	0.271116
		CHST15	5.13179176502534e-37	0.526590826616636						PAIP2B	1.5908e-08	0.249362						LAMC1	7.69176e-09	0.254637
		PDE3B	2.49756961915636e-21	0.406601530130841						PLLP	3.21887e-17	0.365177						ARC	5.60153e-13	0.314979
		GPSM1	1.96146529490261e-21	0.407586133182372						SLC35E4	3.99693e-06	0.204562						SPTB	5.62277e-08	0.2399
		ZNF544	2.6850821596418e-06	0.20812000087312						CCDC110	3.22913e-12	0.304904						FOXG1	1.35685e-69	0.681713
		NECTIN3	2.96378465421164e-22	0.415176255991749						KIAA1147	6.32072e-10	0.271931						ADAMTS6	1.40264e-10	0.281786
		SEPT6	4.06126723696571e-07	0.224231202307558						C11orf74	1.94494e-06	0.21096						LINC01771	1.86532e-06	0.211325
		BRINP2	1.01630159751813e-29	0.476607990362265						FEM1C	1.56294e-09	0.265809						TLE3	1.35231e-08	0.250552
		MKL2	1.50487389861823e-35	0.517182515371407						PTPRD	7.27283e-34	0.506008						NR2E1	4.35452e-13	0.316397
		FHOD3	2.94064535276321e-13	0.318591384669522						PDE4B	1.40404e-27	0.460234						PCDH20	2.97767e-10	0.276907
		GFRA2	1.38454060255596e-15	0.346898939117788						DCC	1.27678e-11	0.296716						DPP10-AS1	3.78034e-11	0.290062
		EPB41L4B	1.37403707789407e-50	0.601833287964255						ZNF397	1.7424e-25	0.44331						MEGF11	2.71699e-69	0.680619
		C9orf129	6.13328337050611e-09	0.256256968675509						LMBRD1	6.29253e-14	0.327042						NXPH1	4.95538e-33	0.500322
		SLC8A3	1.23366728366263e-45	0.576562300051914						SLC20A2	3.58453e-34	0.508078						GPC6	4.71287e-14	0.328597
		SESN3	2.91899328522576e-32	0.494970858930569						KLK6	1.87438e-70	0.684808						CA10	4.03066e-83	0.726328
		PITPNC1	3.47909224117411e-131	0.834813043989832						C21orf91	2.72648e-42	0.558161						PTPRT	8.15716e-13	0.31285
		COL5A1	5.26772690281974e-12	0.302018426586489						NDUFS7	1.90109e-24	0.434557						SLC24A3	9.39708e-28	0.461601
		PAPSS2	3.44943509927772e-40	0.545977609203609						IRAK2	3.35194e-20	0.395807						SEZ6L	2.14107e-101	0.775182
		EMX2	3.80076237005347e-12	0.303946285656631						LAMC3	2.75273e-47	0.585237						SYT17	2.12594e-42	0.558774
		SYNC	9.03713874090586e-22	0.410722030847127						UPK1B	1.29833e-07	0.233403						GRIK5	2.10884e-10	0.279155
		DSCAM	3.64032100867692e-89	0.743768629210012						CAMSAP1	6.64508e-23	0.421047						RFX4	4.13464e-22	0.413853
		GALNT2	1.00530634428094e-09	0.268812025426239						TBC1D10B	3.6785e-06	0.205309						GNG2	2.07281e-44	0.569954
		GRID2	1.95994450115742e-16	0.356546344387892						CCNY	7.8065e-28	0.462231						BOC	2.04619e-16	0.356337
		SCRN1	1.10587265253824e-42	0.560378246690734						FEZ1	4.37082e-84	0.729206						RBMS3	7.57153e-07	0.219053
		ABCC5	1.14346199237624e-31	0.490785234489159						CLCN2	1.03392e-26	0.45334						ELAVL4	4.67943e-40	0.545193
		CEP57L1	4.37512020577215e-16	0.352623738190363						CEP170	2.86478e-28	0.465612						CACNG8	3.92255e-27	0.456706
		GPR162	1.42318184558345e-24	0.435630864168676						OTUB1	1.01947e-06	0.216534						IGFBPL1	3.16118e-12	0.305028
		SEZ6	2.42213135206077e-51	0.605490262288413						PEA15	9.02648e-07	0.217568						DBX2	3.56898e-25	0.440711
		GRIN2D	8.91147949403773e-38	0.531352760235322						BACE1	5.16171e-08	0.240554						TSPOAP1	6.24072e-17	0.362044
		MYCBPAP	7.43388968427473e-13	0.313377184667866						SGK3	1.32475e-13	0.322995						INHBA	1.29789e-32	0.497428
		EPHA5	1.71567501292241e-39	0.541826794873499						OSGIN1	5.75525e-12	0.301493						IGFBP5	4.63879e-10	0.273989
		SLC24A3	2.10546824293224e-43	0.564410099585229						SLC13A3	6.39182e-17	0.36193						LRRC3B	1.64057e-21	0.408312
		MAP2	5.06802592372019e-57	0.631604051673231						GALNT15	6.21173e-25	0.438686						PPP1R14C	1.1413e-21	0.409781
		ERICH3	1.37160346712415e-23	0.427120295408362						CAVIN1	1.74072e-24	0.434884						PVT1	2.43926e-19	0.387282
		XKR4	9.38946324283358e-28	0.461604011794941						AMPD3	5.73576e-14	0.327541						CAPN5	2.83885e-10	0.277219
		NEBL	8.97776380069347e-81	0.719167271177306						ISOC1	8.67936e-08	0.236553						MAOB	4.91498e-06	0.202687
		LRP8	9.5082129585001e-75	0.699710668762786						LNPEP	3.47053e-16	0.353761						GPR162	5.2776e-21	0.403532
		GRIK1	1.5620899757796e-38	0.536015279919894						ATM	2.89922e-06	0.207438						PDPN	6.53209e-09	0.255807
		PDE7B	6.28389580648918e-29	0.470657506196696						SWT1	1.08374e-14	0.336372						GNG4	2.78062e-19	0.38671
		H2AFY2	9.88330334679689e-29	0.469160079848184						CSTB	3.11837e-12	0.305108						GLT1D1	6.73933e-08	0.23851
		ANTXR1	6.162812947306e-10	0.272099880149497						CXXC5	5.01837e-10	0.273467						CNTFR	1.56568e-15	0.346281
		TMOD1	5.93218325127015e-32	0.492804178417525						B3GAT1	2.59451e-11	0.292389						SMIM3	7.08626e-13	0.313649
		KCND2	1.66293538697631e-75	0.70224585444294						MPDZ	2.83598e-08	0.245078						SH2D4A	1.8284e-14	0.33363
		NTRK3	7.4426723785799e-95	0.758984366341637						OTOP1	1.33772e-19	0.389888						PTGFRN	2.51824e-20	0.397016
		ME1	1.52425662928957e-11	0.295641749320544						TYW5	4.69164e-06	0.20311						GPR17	8.78589e-07	0.217797
		DMXL2	1.13108096684845e-22	0.418971921815934						SNX9	5.42306e-13	0.315162						ASIC2	9.81916e-38	0.531091
		ZNF559	5.27904084989884e-14	0.327987853092295						GPM6B	1.8472e-15	0.345448						CDH10	2.00458e-13	0.320716
		PTPN9	8.9376863472263e-16	0.349087715024445						PAK4	4.03774e-09	0.259218						BRINP1	4.00937e-78	0.710808
		APLP2	5.12859005052419e-08	0.240602864576029						TMEM128	1.08534e-08	0.252153						GPNMB	2.2894e-31	0.488635
		TWSG1	9.05364303369572e-07	0.217542718261907						TUBA1C	2.55146e-09	0.262428						TENM1	1.95176e-09	0.264282
		ECHDC2	5.18525189597657e-07	0.222214818870646						PEX11G	2.7878e-08	0.245206						CABLES1	1.14406e-52	0.611809
		CDH10	2.36916577735148e-13	0.319791829106939						CDC20	1.99556e-18	0.377973						IL1RAP	1.87276e-23	0.425931
		PTK7	1.60056318046448e-43	0.565071273708379						CISD1	3.04899e-17	0.365432						KSR2	5.37641e-21	0.403455
		SNTG1	1.77033689332348e-13	0.32140200277372						KLF11	5.55883e-11	0.287656						CACHD1	9.88399e-37	0.524788
		KIF26B	1.85436697967204e-47	0.586123563891511						ZNF146	1.42376e-09	0.266446						ARHGAP10	3.96134e-27	0.456672
		EGFR	3.23477567603831e-51	0.604883981783918						SORBS3	5.18302e-11	0.288095						DPYSL3	1.77488e-51	0.60614
		LUZP2	4.15167892564328e-53	0.613876099461833						ARID1A	8.1722e-10	0.270209						ADCY8	9.14213e-42	0.555163
		PTPRG	7.95588432486134e-35	0.512434835642302						SPAG9	4.98274e-33	0.500306						COL4A3	3.66879e-17	0.364561
		CCND2	5.66262416233938e-81	0.719786548438902						ASNSD1	1.86827e-06	0.211311						GLDC	8.08615e-13	0.312899
		ATP7B	9.38268547953373e-07	0.217239936528455						MESD	2.23952e-06	0.209723						SMAD3	2.71072e-59	0.641392
		SYT13	7.46188605041515e-27	0.454476461080765						USP47	1.22367e-19	0.390273						NR2F1-AS1	1.35043e-25	0.444229
		KCTD16	2.25825367673508e-46	0.58046806625487						PPP1R10	5.81276e-06	0.201154						PRSS55	2.05751e-09	0.263918
		SPRED2	7.02082438798124e-49	0.593366512726263						FANCE	1.17435e-08	0.25158						GLB1L3	6.53609e-12	0.300736
		CLSTN1	2.87834889064279e-06	0.207502738117624						CHRAC1	9.38869e-08	0.235942						RAB39A	1.87621e-15	0.345369
		PDXK	2.38436768689664e-08	0.246371652385364						CERCAM	1.88863e-26	0.451228						ACTR3C	3.4192e-09	0.260386
		PCTP	5.33858380906823e-28	0.463516824914723						TBCB	2.28222e-10	0.278642						TACC2	2.03826e-10	0.279375
		NRCAM	1.31248192101797e-119	0.814063848042363						SFT2D1	1.16409e-13	0.323702						CCND2-AS1	1.17269e-42	0.560235
		SHISA9	4.26679524418946e-91	0.749057532783172						GATM	1.93423e-25	0.442933						DCX	5.45055e-06	0.201743
		PDE8B	1.47599254385239e-32	0.497039789218745						ADIPOR2	1.5297e-56	0.629491						WWC1	5.67935e-16	0.351337
		SNX25	1.79164779186237e-37	0.529462205358629						SLC22A23	6.28372e-31	0.48548						SMPD3	3.52685e-08	0.243441
		SMARCA1	3.8563018845685e-08	0.242767515983256						PCYT1B	2.82923e-07	0.22718						TRIB2	7.34966e-08	0.237841
		SH3BP1	1.60226464868903e-13	0.321951048451939						HEPACAM	6.47902e-57	0.631136						MMD2	2.47309e-40	0.546831
		CDH6	9.26081081410279e-16	0.348910746116796						ABCD3	1.40695e-10	0.281766						NT5C1A	2.42153e-07	0.228438
		COLCA2	1.09114483541727e-22	0.419112630365244						CD63	4.58852e-12	0.302836						ME3	8.20063e-23	0.420228
		HRASLS	7.32200720522151e-47	0.583030054372099						BSND	4.59901e-06	0.203292						ARHGEF26	6.0815e-18	0.372913
		ARX	1.24940899796082e-20	0.399956155360862						RASSF2	4.71158e-19	0.384398						MYO16	1.01953e-11	0.298074
		CTSC	5.7009897454526e-32	0.492926045083813						WSB1	5.28658e-08	0.240371						PDE7B	6.42517e-28	0.462891
		PRTG	2.17217591662155e-32	0.495869178408507						NXPE3	6.58696e-10	0.271655						SORCS3	9.62555e-20	0.391307
		SLC13A5	1.12502102452827e-17	0.370081484329154						NPY	1.79951e-06	0.211639						SULF2	7.98456e-86	0.734299
		DCX	4.3997331219581e-14	0.328965817052306						PRKD1	1.31274e-27	0.460463						ANKFN1	2.42203e-19	0.387312
		FXYD6	6.32842793067322e-153	0.867221462224491						TCAP	9.51348e-13	0.311973						TSHZ3	1.61726e-31	0.489713
		ARHGAP31	2.96553042948479e-84	0.729704412915132						KIFC3	2.69501e-19	0.386847						ANTXR1	7.53811e-42	0.555643
		MPZL1	1.56436946791691e-102	0.777864357767095						SEMA7A	4.62718e-12	0.302786						TIMP3	1.80783e-16	0.356938
		NRP2	1.68510674392988e-48	0.591447352953703						AIF1L	2.18442e-08	0.247022						PLCE1	2.8639e-19	0.386581
		SLC1A1	1.14627041646276e-103	0.78050703152874						GNG8	1.71492e-12	0.308588						LRFN2	1.8293e-47	0.586154
		KIAA1211	7.4803976053064e-45	0.572358350709329						MLPH	9.98318e-25	0.436941						KIAA0040	1.52885e-08	0.249654
		GPR176	3.83397959731161e-53	0.614037796167328						GREB1	7.61035e-15	0.338209						CMYA5	1.894e-40	0.547514
		ADRA1A	9.73997013879165e-67	0.671149937253846						GLDN	3.1275e-10	0.276586						ITGA8	1.3076e-28	0.468231
		SCN3A	7.23973448295584e-13	0.313527400063883						PRMT2	2.03089e-06	0.210581						NELL1	7.48831e-09	0.25483
		RNF175	2.86514498386476e-09	0.261621487454779						UBE2F	8.19963e-24	0.429074						NTNG1	1.22471e-23	0.427552
		GNG2	9.12296128587128e-71	0.685924130883047						MEIS1	4.54984e-10	0.274117						UNC80	1.19203e-30	0.483462
		DAB1	1.84467327010974e-62	0.654466640861375						PCBP4	1.02103e-06	0.216521						FLRT2	7.3782e-36	0.519192
		ATP23	6.78723010248184e-37	0.525823297363784						COLGALT2	4.34851e-07	0.223669						LRRK2	1.70838e-17	0.368143
		GALNT16	4.78961058613793e-19	0.384325392006776						MBOAT2	1.68091e-26	0.451638						CHST9	7.47331e-38	0.531827
		VWC2	1.28905670123386e-56	0.629819574105833						LCP1	1.12123e-07	0.234556						KCNK3	6.3532e-06	0.200336
		REEP1	5.52874237918547e-48	0.588822250127244						EMILIN2	4.51767e-15	0.340897						ST8SIA3	6.29982e-37	0.526028
		SCN1A	3.15873163852464e-06	0.206674318681219						SMIM5	5.53913e-44	0.567616						LINC00599	8.65089e-32	0.491645
		LY6H	2.73089791538949e-29	0.473393942164967						CSF1	1.60122e-50	0.601509						ROCR	4.34376e-34	0.507517
		TRIT1	1.40657357421178e-10	0.281767637294463						LRRC63	4.21376e-12	0.303339						TMEM154	2.45155e-09	0.262706
		ATXN10	2.57075782121767e-07	0.227955448489001						ARHGEF37	2.30632e-11	0.293113						SLC22A3	7.27514e-13	0.3135
		PTPRT	1.87616833233195e-18	0.378250061255795						TMEM63A	9.55692e-45	0.571782						CREB3L1	4.71612e-43	0.562457
		SPIRE2	5.22724941327508e-13	0.315369173342808						RUBCNL	5.32097e-66	0.668349						CRISPLD1	8.76953e-15	0.337473
		TRIM71	1.07653250479088e-11	0.297746248602254						FAAH	1.36049e-09	0.266757						ADAMTS9	1.22264e-26	0.452753
		EVL	1.02552582006006e-09	0.268677286394126						USP31	1.3784e-45	0.576305						NPAS2	2.79042e-29	0.473323
		UTP6	5.01350084103613e-10	0.273473501687833						ARHGAP33	1.51349e-11	0.295685						NKAIN4	3.59034e-32	0.49434
		DAG1	3.573072128516e-15	0.342098057345605						NDST1	7.37101e-55	0.621948						SLC9A7	2.55418e-22	0.415765
		GBF1	4.65892652714256e-08	0.241334353482343						WIPF1	2.48085e-14	0.332018						CACNG2	7.21768e-15	0.338483
		ZNF827	6.01588490140851e-12	0.301229915642836						ANXA9	4.02859e-06	0.20449						SUSD4	1.19102e-36	0.524274
		ZNF550	4.52214174742779e-07	0.223346414484213						ACTN4	1.38162e-21	0.409008						CA8	4.94958e-07	0.2226
		MTOR	4.29870098300109e-42	0.557036464726129						GK5	1.61672e-13	0.321902						DOK5	1.25683e-09	0.267297
		ASAP1	2.49427954848681e-08	0.246036212712697						FGD4	4.88765e-08	0.24097						SEMA5B	4.50802e-14	0.328836
		PACS1	1.83252183047132e-08	0.248321328640688						GET4	3.04196e-39	0.540331						VANGL1	1.62202e-12	0.30891
		C16orf87	8.34595051724565e-09	0.25405068831906						HHATL	3.47678e-24	0.432304						HS3ST1	1.13729e-15	0.347885
		PMEPA1	1.52636181146697e-14	0.334579847784393						ANLN	6.07052e-58	0.635617						HRK	4.50511e-39	0.539301
		FAM189A2	7.45277465812936e-07	0.219185505275075						MTUS1	3.75736e-89	0.743731						CNNM1	4.34362e-07	0.223678
		ADCY8	1.44493254436698e-72	0.692253614746961						TMEM98	2.3714e-56	0.628648						SLC24A4	3.00039e-13	0.318479
		SOX5	3.4379462305295e-56	0.627931812529207						TPPP3	7.70543e-16	0.349826						MRO	1.68839e-11	0.29502
		DAB2IP	6.28420735360573e-45	0.572767449239671						STARD3	2.60263e-71	0.687857						SRC	6.65641e-07	0.220134
		PDE1A	5.77684066923384e-15	0.339633135221873						ERICH1	6.14364e-14	0.327171						SLITRK3	2.14472e-11	0.293558
		GLIS2	1.50216891143418e-09	0.266079965192179						MVB12B	8.49848e-90	0.745514						B3GAT2	8.36978e-14	0.325498
		FOXN3	1.78911348013552e-26	0.45141833079476						NCOA7	7.79788e-50	0.598128						TRMT9B	5.07761e-16	0.35189
		ADGRA1	1.06000819071134e-50	0.60238300208527						EPHX1	5.20983e-18	0.373621						PLXNA4	1.18422e-21	0.409632
		HSPA4L	5.78847330057907e-09	0.256669087167302						RALGPS1	6.80302e-70	0.682797						EYA2	3.68516e-17	0.36454
		TSPAN7	8.8030279202989e-36	0.518695503321774						MAPRE2	1.00063e-49	0.597591						ICA1	3.0273e-18	0.376091
		ELMOD1	3.13888175252246e-30	0.480384461206587						SEMA4C	1.09151e-22	0.419111						TTC9	9.69605e-13	0.311864
		KLF12	4.08871489645087e-45	0.573774114856527						CYP39A1	4.02173e-10	0.274932						ROR2	4.63159e-27	0.456131
		AGAP2	4.25525943660535e-22	0.413738511212301						RASL11A	3.20286e-13	0.318115						RIC3	3.49353e-09	0.260235
		ZHX3	6.78912677692185e-30	0.477910059523043						CHST3	3.18925e-24	0.432628						MCF2L2	2.2571e-14	0.332519
		SLC41A2	6.01964553046157e-06	0.200832311550007						RFFL	2.34309e-84	0.730007						ZDHHC14	7.6001e-16	0.349894
		TMEM132E	5.7329541696455e-06	0.201280350373981						NEK4	1.91198e-19	0.388341						PLXNC1	7.98453e-10	0.270365
		MT2	1.58027008428802e-22	0.417659667707227						BRF1	2.19936e-25	0.442468						CMIP	1.19793e-06	0.215156
		COL4A1	4.6387491325842e-54	0.618293702095135						DNMT3A	4.26596e-10	0.274543						RHCG	2.75611e-22	0.415464
		BRINP3	9.86367378239854e-47	0.58235445490745						FLNB	7.39986e-19	0.382404						SALL3	1.41977e-38	0.536269
		SHC3	3.59138452402902e-70	0.683795593422001						PADI2	3.31679e-31	0.48748						WDR11-AS1	3.62826e-17	0.364613
		ZADH2	1.25543841001712e-11	0.296818003859493						FIS1	3.10501e-08	0.244399						IL17D	9.58075e-08	0.235785
		SULT4A1	1.64066288763551e-34	0.510347760453095						COX19	1.35548e-09	0.266782						ZADH2	1.74716e-31	0.489474
		TNKS1BP1	5.75284483114117e-09	0.25671301954917						TBC1D12	3.6238e-11	0.290325						PCTP	4.2958e-20	0.394755
		NLGN2	4.80942391527691e-24	0.431086872978501						GOLGA4	3.50121e-09	0.26022						CIT	1.45678e-11	0.295917
		SOX4	8.30450808649088e-25	0.437619346361456						ANKH	1.65976e-19	0.388955						TNS3	2.88552e-43	0.563648
		PPARGC1A	8.01867634503202e-10	0.27033670747202						PICK1	1.31537e-15	0.347156						DISP3	8.763e-13	0.312442
		TBC1D8	6.08582166444402e-70	0.682971461834807						MICALL1	5.17623e-35	0.513668						PRDM16	4.15804e-06	0.204205
		SEL1L3	1.41811989423278e-44	0.570851675753122						IRAK4	1.94206e-12	0.307868						GOLGA8B	1.58008e-29	0.475177
		ANO6	3.79216352797204e-11	0.290042830129858						AGPS	4.2137e-13	0.316581						VAV2	3.04131e-10	0.276769
		FARP1	2.90578996341784e-42	0.558004258401829						SMPD1	7.37907e-09	0.254935						MYO5C	2.75329e-07	0.227401
		CASKIN1	1.13579968460482e-74	0.699450682773469						COPA	4.22917e-18	0.374572						LYPD1	9.52512e-30	0.476818
		ZNF697	1.05470920699245e-24	0.436738535534518						ATP11A	5.43075e-09	0.257123						BMP7	3.43626e-23	0.4236
		SORCS3	3.33340817538479e-56	0.627991434839614						PACS2	4.10939e-69	0.679964						RNF180	1.41134e-08	0.250239
		PARP8	8.15064599896819e-16	0.349546520510344						GAMT	1.25229e-07	0.233688						SMOC1	1.35729e-13	0.322862
		WWC1	2.27488653308753e-82	0.724059940366827						GNG7	6.8784e-31	0.485195						SOX13	3.93679e-15	0.341602
		KHDRBS3	8.2488104170931e-102	0.776164066497556						FAM171A1	4.1499e-20	0.394902						MGLL	3.06301e-53	0.614493
		CNTFR	3.0397482222871e-39	0.540332730269341						CDK18	1.76822e-72	0.691949						RADIL	4.92129e-08	0.240917
		AGFG1	1.65513148593526e-07	0.231482406845815						RAPGEF3	2.12698e-39	0.541266						ITGA9-AS1	8.07184e-08	0.237116
		CCDC136	2.88472043851171e-36	0.52181942785955						DPYSL5	8.94187e-40	0.54352						TRAK1	9.27665e-18	0.370972
		KLHDC10	1.92271125857537e-14	0.333365443540434						MAN2A1	4.78389e-35	0.513893						VSX1	1.14129e-11	0.297394
		GALNT7	3.0710202870778e-99	0.769986119080637						SLC45A3	1.95211e-41	0.553267						PAK5	3.9616e-06	0.204642
		GPM6A	2.24115718857368e-97	0.765384374725565						LLGL1	2.37113e-25	0.442196						MAML2	7.15956e-11	0.286065
		SLC25A18	2.85314865416213e-45	0.574614161723839						JUP	1.17976e-17	0.369862						CHPT1	1.01884e-06	0.21654
		NSG2	1.90815008232347e-51	0.605989112308059						correlationO2B	1.15877e-77	0.709323						DCC	7.08555e-09	0.255226
		ABHD12B	6.35744289244992e-18	0.372709680746192						TRIM62	7.18327e-11	0.286044						GPR75-ASB3	1.6289e-06	0.212505
		ZNF197	8.83622806821888e-14	0.325203755389078						SUCO	2.18569e-06	0.209937						CRIM1	1.49766e-06	0.213233
		GRIK5	6.33009574729964e-10	0.271921075034159						COL9A2	6.72452e-09	0.2556						KLHL13	4.00031e-07	0.224355
		RASGRP1	2.124205063415e-19	0.387883735136905						FARP2	2.12392e-07	0.229492						PLCL2	1.02151e-13	0.324415
		NFIB	1.21482830958584e-73	0.695957689948007						CTTNBP2	3.5062e-11	0.290529						RUNX1T1	5.25293e-17	0.362863
		WNK3	1.35592622169638e-06	0.214091345969698						NCAM1	1.07317e-08	0.252234						PLEKHH2	3.46037e-22	0.414561
		GPC2	2.3113223849513e-23	0.425125413903285						DOCK1	2.16874e-11	0.29349						THBS4	3.14336e-07	0.226326
		PXDC1	4.4804607528205e-13	0.316236495123727						TJP1	4.02168e-12	0.303614						CCDC6	2.42128e-14	0.332147
		CAMSAP2	8.77551258159711e-07	0.217807006061423						EFS	2.44917e-07	0.228346						ATP8B1	2.90124e-06	0.207432
		ZMYND8	5.70014452608022e-56	0.62695369906307						S100B	2.1973e-12	0.307151						SPC25	5.20539e-07	0.222183
		SLC23A2	1.22281756430532e-07	0.233874880670024						DPY19L1	1.12247e-08	0.251908						MEF2C	7.58191e-28	0.46233
		ZNF124	1.33079403421067e-07	0.233208726028392						RAB30	5.45179e-12	0.301815						MERTK	8.52022e-15	0.337623
		AGRN	1.37578935691239e-15	0.346930771220964						ITGB5	2.93849e-10	0.276994						NTN4	5.5602e-18	0.373323
		XYLT1	1.1562028493327e-157	0.873324163831711						SLC27A1	9.66702e-09	0.252991						SNX33	2.72958e-26	0.44993
		PER2	1.4933372594536e-12	0.309386822996817						SHF	1.59255e-07	0.231788						ZFPM2	1.99826e-15	0.345051
		LBH	2.31893008434567e-15	0.344297566512422						RNF216	1.05144e-06	0.216271						DGKH	3.56494e-11	0.290426
		RHCG	1.77311729570912e-12	0.308395140497486						ZDHHC14	7.33321e-07	0.219321						PELI2	3.50918e-11	0.290524
		PREX2	1.45652330505074e-54	0.620600545627628						ZNF276	1.10039e-10	0.283338						BMPR1A	4.48303e-07	0.223418
		AFAP1	2.34228326952181e-118	0.811651148019531						SNX1	5.20293e-39	0.538922						CNTN1	2.97388e-13	0.318529
		FREM1	1.61702562485075e-10	0.280871144193974						ABTB2	4.61861e-07	0.223172						ENC1	1.96533e-17	0.367489
		HUNK	2.32264234926921e-73	0.694993586951704						C8orf46	5.10069e-14	0.328173						SLC35F2	1.43195e-09	0.266407
		SOX6	4.94383636795493e-108	0.79033787660638														OSBPL10	3.98546e-16	0.353082
		LYPD1	3.024027256215e-42	0.557905836272492														SMIM20	4.03182e-10	0.274915
		SLC10A4	2.61230986903037e-15	0.343693211206979														JMJD1C	5.40733e-14	0.327859
		ZNF821	3.23788215161657e-10	0.276358138364064														NPAS3	1.38274e-09	0.266646
		DCLK2	1.15177396055813e-56	0.63003544372306														SYNE2	2.95338e-21	0.405917
		TSHZ2	1.39366379034549e-20	0.399499669711581														ETV6	5.28578e-06	0.202024
		NKD2	2.55938839866232e-20	0.396947289014271														PTGR1	1.87037e-07	0.230509
		FRMPD1	2.15450900801411e-13	0.320317746209392														GUCY1A2	1.3714e-20	0.399567
		CRB1	1.06078527283427e-39	0.543076939943201														TGFBR3	1.01954e-11	0.298074
		ACSL6	1.44117094778347e-143	0.854213338150521														ABCC4	3.95461e-11	0.289782
		ATP13A5	5.13701337793251e-62	0.65266887200745														TBC1D4	5.2206e-10	0.273205
		PDK4	5.42932342867174e-12	0.301839235141993														MDGA2	4.95519e-08	0.240865
		GFRA1	2.17093098938671e-80	0.717976080264612														PRKCH	7.8809e-08	0.237302
		STK32A	6.62716274599367e-106	0.785611863048935														LDLRAD3	1.91573e-07	0.230317
		BCAN	8.61351390896177e-184	0.902001176775069														RAB10	3.38466e-06	0.206056
		CYP27C1	9.30144988534667e-15	0.337167450598823														LINC02370	7.60226e-10	0.270695
		VCAN	4.30418426707638e-101	0.774459516978216														NR0B1	2.02281e-26	0.450987
		ZEB1	1.58513484556557e-72	0.692113980466009														MYEOV	2.88591e-07	0.22702
		ALDH1L1	1.14483992669487e-28	0.468672402165077														SOX21	5.94314e-09	0.256481
		RAVER2	6.83516880593435e-10	0.271407837604009														CEBPD	1.26664e-08	0.251029
		PLD5	1.37662013718268e-75	0.702518990490429														ETNK2	3.26586e-06	0.206376
		IGDCC4	4.40042461132528e-36	0.520640851610961														ATP13A5-AS1	4.32835e-06	0.203842
		PROCA1	1.84699022709562e-23	0.425984350191726														DUSP4	4.91932e-14	0.328367
		ABCC8	8.86905646087234e-146	0.857407066086809														LIPH	1.89759e-06	0.211175
		MMP16	5.85486146942948e-128	0.829302749987841														FGF2	2.55296e-10	0.277912
		TNFRSF21	4.78233063822907e-56	0.627293721200333														ZFPM2-AS1	2.35372e-07	0.228667
		HELZ	1.47790359143252e-44	0.570754141721743														SERGEF	8.48227e-08	0.236732
		XPR1	5.87445890419024e-10	0.27241947900345														FNDC3B	8.02212e-22	0.411201
		SCG3	3.2781410378022e-08	0.243991556252681														STK24	4.08674e-10	0.274826
		CA10	5.08073134770868e-118	0.810996866943103														DIAPH1	7.01313e-08	0.238203
		DGKG	1.15729665421568e-109	0.793879713090865														NBEA	2.99195e-06	0.207158
		ARHGAP10	1.61628636671511e-67	0.674079098269557														ABHD2	3.51924e-06	0.205707
		MYO16	3.04544294652315e-29	0.4730373756393														DAAM1	8.0881e-09	0.254276
		MEIS3	4.69259479129242e-22	0.413348431800087														TIAM2	1.56951e-13	0.322065
		ZNF423	1.90183302997964e-35	0.516519541854206														RAPH1	4.88316e-23	0.422243
		FAM184A	2.60259289186404e-09	0.262290383281463														SARDH	3.50714e-08	0.243484
		TOX	2.99933507426247e-50	0.600173008089317														TMEM164	6.10021e-06	0.20071
		PALLD	2.8660304174754e-24	0.433026973168715														TSC22D1	1.55925e-06	0.212884
		PPP1R14C	1.81848219898151e-68	0.677597006064458														CHDH	6.005e-09	0.256408
		C14orf37	1.66157942917495e-28	0.467433111063049														PHF21B	8.79972e-11	0.28476
		PTPRZ1	2.38876029166697e-140	0.849422098674507														CYFIP2	7.46514e-12	0.299943
		PCDH15	1.43486497763814e-26	0.452192866987393														PRICKLE2	3.07094e-16	0.354359
		CTTNBP2NL	3.00743604950365e-16	0.354461592874044														DPY19L3	3.58227e-15	0.342085
		MFF	5.14572756311975e-25	0.439375207627922														TPM1	5.34134e-13	0.315247
		HAPLN1	1.7030772826105e-12	0.308628214409852														PCDHGA1	1.07018e-28	0.468896
		NKAIN3	9.46768911044532e-77	0.706355262909853														KCNIP4	1.29988e-07	0.233394
		SLC35F1	6.20658187457274e-159	0.874908237646786														EHBP1	4.79926e-06	0.202904
		PLCE1	5.9139895488658e-32	0.492813596754206														MEST	8.18022e-08	0.237013
		MOB1B	1.70403435803971e-08	0.248856845803011														ADAM33	3.89031e-08	0.242701
		RGMB	4.98250191893642e-25	0.439493093242716														EEF1A2	9.35828e-09	0.253225
		SHISA6	1.96208765117835e-62	0.654358671112332														JDP2	8.99659e-21	0.401324
		COL11A1	1.32239472348211e-45	0.576401417418536														PRKCA-AS1	2.8174e-06	0.207693
		TNR	2.35113066571332e-129	0.831712250012798														PLA2G7	2.10938e-19	0.387914
		CRISPLD1	3.94916475589631e-12	0.3037207897969														MIR503HG	1.00344e-07	0.235424
		DPP6	7.26715841047309e-113	0.800637898357745														ACSF2	2.4309e-17	0.366495
		RBP1	6.58285719798331e-13	0.31406658259636														GABRB1	3.4189e-08	0.243675
		ADGRB1	8.43483486117851e-78	0.709768000800904														UST	3.02698e-41	0.552165
		DIAPH3	3.61450009690825e-10	0.275635333735572														SPRED2	4.17107e-30	0.479475
		ADAM19	3.61120359226528e-56	0.627836852602289														IL15RA	5.12899e-06	0.202299
		MB21D2	5.38911648236231e-47	0.583723346648237														RCN1	5.5212e-10	0.272832
		PDZRN4	4.90602852208871e-29	0.471472865513138														PLEKHG5	4.90134e-07	0.222681
		ST6GAL2	8.76074507170363e-67	0.671323674627643														GFAP	1.72557e-08	0.248764
		CHD6	5.47502924227276e-27	0.455551807104283														BHLHE40	2.54797e-21	0.40652
		EIF2AK2	1.24987438520809e-09	0.26733457218374														CLEC16A	2.41453e-06	0.20906
		RORA	1.5813720098616e-14	0.334393940832645														CHRNA4	1.15922e-09	0.267847
		EHD3	4.46809207640001e-61	0.648831220190508														CHD9	3.59725e-11	0.29037
		BMP4	5.64431832402049e-19	0.383601456662296														PRKCA	3.95838e-51	0.60446
		DPF1	1.24572266866138e-11	0.29686499171302														MSI2	4.44351e-27	0.456275
		FZD3	1.62248585918177e-17	0.368382666866643														SPIDR	1.70977e-06	0.212084
		GRIK4	8.02453720681836e-68	0.675211942509768														PAMR1	1.64609e-07	0.231526
		PID1	2.77676845641016e-44	0.569260441390012														MARK1	6.10379e-09	0.256291
		LASP1	2.76468082980304e-25	0.441639076998506														CHN1	9.5537e-18	0.370837
		SEMA6B	9.72142203736811e-08	0.235670939670566														RIN3	1.79139e-12	0.308336
		SIPA1L2	1.31776988068265e-20	0.399733693271854														RAI2	1.19068e-07	0.234084
		PCSK5	3.45375857974424e-21	0.405275508549859														DISP1	9.48028e-14	0.324821
		ZNF749	4.95715771691391e-07	0.222587506156205														TNFRSF10B	5.72021e-18	0.373193
		JAM2	1.37263882984768e-22	0.418213101590963														CNKSR2	1.60197e-13	0.321952
		PARP11	5.25333032625359e-09	0.257358402975888														RORA	3.93778e-65	0.665009
		MAP3K5	1.56065319610312e-61	0.650704342312018														KCNQ3	1.68245e-09	0.265303
		LRRK2	2.06881024491508e-42	0.558841284616746														STAT6	1.31259e-14	0.335371
		SLC6A1	1.25931503998188e-57	0.634244072101488														2021-09-06	2.54899e-08	0.245875
		KCTD15	1.67512864186025e-10	0.280643657121933														HDDC2	1.23874e-15	0.347457
		OLFM2	1.27227584924372e-102	0.778074672326631														PHYHIP	1.32754e-06	0.214274
		ABAT	2.0674953051345e-112	0.799695072017628														PCDH7	9.81837e-24	0.428391
		NDRG2	1.86143383977451e-40	0.547558449815881														SH3RF3	1.38356e-23	0.427087
		GLIS3	1.5605855992636e-07	0.231949296245675														TBC1D9	6.71724e-09	0.255608
		FNDC3B	5.26542015187655e-12	0.302021023198736														RNF24	1.96057e-07	0.230133
		ADAMTS17	7.81472645814482e-41	0.549768528494446														F3	2.51622e-23	0.424799
		TRPM3	1.28461593932119e-09	0.267147907785805														LOXL3	3.88753e-10	0.275156
		ZNF154	4.25640933503423e-17	0.363859064444971														IGF1	1.13587e-07	0.234454
		ZCCHC14	8.40408551937532e-11	0.285051497093046														NCS1	5.90554e-09	0.256527
		NSMAF	4.33549088107502e-16	0.352668493385318														ZFHX3	5.32331e-13	0.315267
		TSHZ3	1.10847913560961e-06	0.215820215121024														LRRTM4	5.44057e-09	0.25711
		GNG12	1.18553338169089e-07	0.234118152695639														SYT6	3.99522e-09	0.259293
		FCHSD2	5.72398832300505e-96	0.761837217333239														CAMTA1	2.91268e-19	0.386507
		TRAK1	1.04370747894107e-12	0.31144363305296														PARD3	4.24673e-14	0.329155
		TIAM2	2.22362787528857e-22	0.416313478581097														BEND7	3.28479e-09	0.260667
		NIN	9.3023675184192e-36	0.518540171602617														ABR	1.35016e-53	0.616149
		TRIM9	8.79381121453884e-118	0.810531774403248														ST8SIA1	4.45713e-13	0.316266
		BMP2	2.91658413752215e-21	0.405967804146697														PARP8	1.63639e-06	0.212465
		BCR	5.6163212857133e-63	0.656538802160622														PIP5K1B	2.27859e-22	0.416217
		OVOL2	1.44632579183199e-42	0.559720626663905														CACNA2D2	7.37778e-07	0.219271
		GSDME	1.50825164507541e-10	0.281319287703538														TRIB1	5.24947e-21	0.403554
		NOL4	3.52745869462007e-47	0.584679231505693														DGKI	6.30633e-09	0.256059
		AKT3	2.27551834889674e-09	0.263221944483063														STIM1	1.02689e-06	0.216472
		ASTN2	4.72572167642848e-10	0.273865504461447														TEAD3	3.99698e-06	0.204562
		GNPTAB	2.04089352107035e-41	0.553155263244581														PNMA2	3.54505e-17	0.364722
		GPD1L	1.23362728940441e-09	0.267423604138233														LRRTM1	1.07938e-16	0.359425
		ZBTB7C	3.71797026261572e-09	0.259798604780134														PLOD2	1.58415e-16	0.357577
		LRRK1	9.53819101995515e-09	0.253087861390496														RIPOR2	2.63217e-09	0.262212
		C17orf67	4.44641565118909e-15	0.340978845572256														REEP1	9.65404e-07	0.216998
		RAP1GAP	1.99507590436778e-45	0.575446987477082														ZDBF2	1.16972e-10	0.282948
		UST	6.93201712244444e-102	0.776342634030512														CCDC26	1.59961e-06	0.212663
		ASTN1	7.45546799464795e-43	0.561341646360412														RIMKLB	1.31051e-09	0.267012
		KCNH2	3.27860742608845e-15	0.342537024445051														PGM2	2.0177e-12	0.307646
		PCDH10	2.11012476811049e-06	0.210245716423932														CAP2	1.80482e-08	0.248434
		NHSL2	1.12206166142283e-06	0.215716121693023														HLF	2.69564e-06	0.208085
		PLPP4	1.62188094902036e-42	0.559439480798132														ZMAT3	7.53654e-12	0.299886
		SMTN	1.1924835980164e-07	0.234072249342513														KHDRBS3	7.3908e-22	0.41153
		SYT17	1.59378233747815e-41	0.5537748141699														IRS1	2.27512e-07	0.22894
		PTPRJ	1.28913334155399e-74	0.699265308029383														TTC39B	5.19464e-08	0.240505
		ARID3A	3.61504535569182e-09	0.259995680045083														SORBS1	1.52875e-06	0.213055
		CEP85L	9.25116022434709e-07	0.217359723022754														DPY19L2	1.00089e-22	0.41945
		ASRGL1	5.92797824875356e-06	0.200973312765969														MTHFD2	5.41236e-07	0.221859
		NSMF	2.10726950885232e-08	0.247288704356332														MRC2	7.68701e-12	0.299768
		DCBLD1	2.86398596679032e-06	0.2075472261247														TMEM132B	6.66582e-31	0.485294
																		SMARCA1	7.13293e-08	0.238072
																		ADARB2	4.39294e-07	0.223585
																		FAM49A	5.99844e-08	0.239405
																		MMP17	2.31027e-07	0.228816
																		FRMPD2	1.70867e-14	0.333987
																		KCNA5	1.16302e-10	0.282985
																		GDF11	1.10213e-06	0.215869
																		SALL2	1.14901e-09	0.267907
																		FOXN3	1.86165e-10	0.279962
																		MBTPS1	2.75934e-07	0.227383
																		ASTN2	2.86743e-13	0.318732
																		AQP4-AS1	2.80188e-08	0.245168
																		AKT2	2.57753e-06	0.208482
																		PRKCE	3.02532e-11	0.291442
																		CHCHD3	1.03353e-07	0.235193
																		FZD4	1.03422e-06	0.216412
																		NOS1	8.61627e-22	0.410914
																		LGALS3	4.51209e-08	0.241578

## Sheet: Supp Data 12
	Supplementary Table 12. Summary of GWAS studies of psychiatric disorders and neurobehavioral traits used for disease risk mapping.
	Traits	Study/weblink
	Alzheimer's disease	Kunkle et al. Nat Genet. 2019
	Amyotrophic Lateral Sclerosis	van Rheenen et al. Nat. Genet. 2016
	Autism Spectrum Disorder	Grove et al. Nat Genetics 2019
	Major Depressive Disorder	Wray et al. Nat. Genet. 2018
	Bipolar Disorder	PGC, Ruderfer et al. Cell 2018
	Schizophrenia	Pardinas et al Nat. Genet. 2018
	Attention Deficit Hyperactivity Disorder	Demontis et al. Nat. Genet. 2019
	Intelligence	Savage et al Nat. Genet. 2018
	Neuroticism	Nagel et al. Nat. Genet. 2018
	Insomnia	Jansen et al. biorXiv 2018
	Parkinson’s disease	https://alkesgroup.broadinstitute.org/UKBB/LTFH/sumstats/
	Morning Person	https://alkesgroup.broadinstitute.org/UKBB/UKBB_409K/other_MORNINGPERSON.sumstats.gz
	Smoking Status	https://alkesgroup.broadinstitute.org/UKBB/UKBB_409K/cov_SMOKING_STATUS.sumstats.gz
	Years of Education	https://alkesgroup.broadinstitute.org/UKBB/UKBB_409K/cov_EDU_YEARS.sumstats.gz
	Asthma	https://alkesgroup.broadinstitute.org/UKBB/disease_ASTHMA_DIAGNOSED.sumstats.gz
	BowelCancer	https://alkesgroup.broadinstitute.org/UKBB/LTFH/sumstats/
	BreastCancer	https://alkesgroup.broadinstitute.org/UKBB/LTFH/sumstats/
	Eczema	https://alkesgroup.broadinstitute.org/UKBB/UKBB_409K/disease_ALLERGY_ECZEMA_DIAGNOSED.sumstats.gz
	Hypothyroidism	https://alkesgroup.broadinstitute.org/UKBB/disease_HYPOTHYROIDISM_SELF_REP.sumstats.gz
	Stroke	https://www.dropbox.com/s/k59f4zneamca2wc/C_STROKE.ldsc.imputed_v3.both_sexes.tsv.bgz?dl=0 -O C_STROKE.ldsc.imputed_v3.both_sexes.tsv.bgz
	Type 2 Diabetes	https://alkesgroup.broadinstitute.org/UKBB/LTFH/sumstats/
